# Supplementary material for: Single-nucleus RNA sequencing and lipidomics reveal characteristics of transcriptional and lipid composition in porcine longissimus dorsi muscle
Source: BMC Genomics. 2024 Jun 20;25:622. doi: 10.1186/s12864-024-10488-8 (PMC11188186; doi:10.1186/s12864-024-10488-8)
Supplement: Supplementary file 1 — Supplementary Material 1. [file 12864_2024_10488_MOESM1_ESM.xlsx]

## Sheet: Sheet1
Additional file 1 Chemical composition characteristics of DHM and DHBM
Index	DHM-1	DHM-2	DHM-3	DHM-4	DHM-5	DHM-6	DHBM-1	DHBM-2	DHBM-3	DHBM-4	DHBM-5	DHBM-6
Ether extract (%)	3.27357	5.32425	9.95687	13.9431	7.97232	7.42576	3.56975	3.60127	2.83013	2.40976	4.39452	3.00984
Crude protein (%)	23.7578	24.8545	21.559	21.5225	24.0461	24.697	24.5658	24.7412	25.6352	25.6226	24.6913	26.4596
Ash (%)	1.14595	1.14701	1.12728	1.05593	1.24358	1.18952	0.968436	0.97747	0.800712	0.981871	1.0233	1.11725
