# Supplementary material for: Single-nucleus RNA sequencing and lipidomics reveal characteristics of transcriptional and lipid composition in porcine longissimus dorsi muscle
Source: BMC Genomics. 2024 Jun 20;25:622. doi: 10.1186/s12864-024-10488-8 (PMC11188186; doi:10.1186/s12864-024-10488-8)
Supplement: Supplementary file 2 — Supplementary Material 2. [file 12864_2024_10488_MOESM2_ESM.xlsx]

## Sheet: Feuil1
Additional file 2 Quality control information for snRNA-seq
Sample	DHM	DHBM
Sequencing reads	400157338	403215600
Cells numbers	1374	1890
gene number	20529	22312
UMI	4831187	7797386
UMI/cells	3516.15	4125.6
Mitochondrial UMI ratio	0.0042	0.0036
Sample saturation	0.922	0.861
Q30 bases in barcode	0.958	0.957
Q30 bases in RNA read	0.902	0.91
Q30 bases in UMI	0.947	0.948
