# Supplementary material for: Single-nucleus RNA sequencing and lipidomics reveal characteristics of transcriptional and lipid composition in porcine longissimus dorsi muscle
Source: BMC Genomics. 2024 Jun 20;25:622. doi: 10.1186/s12864-024-10488-8 (PMC11188186; doi:10.1186/s12864-024-10488-8)
Supplement: Supplementary file 3 — Supplementary Material 3. [file 12864_2024_10488_MOESM3_ESM.xlsx]

## Sheet: FAPs
Additional file 3-1 Differentially expressed genes in FAPs of DHM and DHBM
Comparison (DHM is the control)	Cell type	Gene ID	Gene Name	DHM gene expression	DHBM gene expression	DHM cell number	DHBM cell number	The proportion of DHM FAPs cells expressing this gene	The proportion of DHBM FAPs cells expressing this gene	log2 fold change	p_value	q_value	significance down/up	Symbol	Description	KEGG_level 1	KEGG_level 2	Pathway	KEGG ID number	GO Component	GO Function	GO Process
DHM-vs-DHBM	Fibro_adipogenic_progenitor_cells	ENSSSCG00000010461	ANKRD1	16.5233	0.789615	219	213	0.927	0.117	-4.38704	6.71e-75	2.14e-70	down	ANKRD1	ankyrin repeat domain 1 [Source:VGNC Symbol;Acc:VGNC:85321]	-	-	-	-	GO:0001650//fibrillar center;GO:0005634//nucleus;GO:0005654//nucleoplasm;GO:0005667//transcription factor complex;GO:0005737//cytoplasm;GO:0005829//cytosol;GO:0030016//myofibril;GO:0031674//I band;GO:0032991//protein-containing complex	GO:0001085//RNA polymerase II transcription factor binding;GO:0002039//p53 binding;GO:0003677//DNA binding;GO:0003713//transcription coactivator activity;GO:0003714//transcription corepressor activity;GO:0005515//protein binding;GO:0031432//titin binding;GO:0042826//histone deacetylase binding;GO:0070412//R-SMAD binding	GO:0006357//regulation of transcription by RNA polymerase II;GO:0035690//cellular response to drug;GO:0035914//skeletal muscle cell differentiation;GO:0035994//response to muscle stretch;GO:0043065//positive regulation of apoptotic process;GO:0043517//positive regulation of DNA damage response, signal transduction by p53 class mediator;GO:0050714//positive regulation of protein secretion;GO:00550…
DHM-vs-DHBM	Fibro_adipogenic_progenitor_cells	ENSSSCG00000026473	ABCA8	0.584349	10.1193	219	213	0.142	0.826	4.1139	1.28e-57	4.08e-53	up	ABCA8	ATP binding cassette subfamily A member 8 [Source:HGNC Symbol;Acc:HGNC:38]	Environmental Information Processing	Membrane transport	ko02010//ABC transporters	K05650	GO:0005783//endoplasmic reticulum;GO:0005886//plasma membrane;GO:0016021//integral component of membrane;GO:0016323//basolateral plasma membrane	GO:0005524//ATP binding;GO:0008559//xenobiotic transmembrane transporting ATPase activity;GO:0016887//ATPase activity;GO:0042626//ATPase activity, coupled to transmembrane movement of substances	GO:0006686//sphingomyelin biosynthetic process;GO:0010874//regulation of cholesterol efflux;GO:0010875//positive regulation of cholesterol efflux;GO:0042908//xenobiotic transport;GO:0055085//transmembrane transport
DHM-vs-DHBM	Fibro_adipogenic_progenitor_cells	ENSSSCG00000005380	COL15A1	1.41124	13.7914	219	213	0.233	0.883	3.28864	5.6e-54	1.79e-49	up	COL15A1	collagen type XV alpha 1 chain [Source:VGNC Symbol;Acc:VGNC:86866]	Organismal Systems	Digestive system	ko04974//Protein digestion and absorption	K08135	GO:0005604//basement membrane	-	-
DHM-vs-DHBM	Fibro_adipogenic_progenitor_cells	ENSSSCG00000031292	ENSSSCG00000031292	0	6.80376	219	213	0	0.601	16.0541	2.17e-53	6.94e-49	up	ENSSSCG00000031292	-	-	-	-	-	GO:0005576//extracellular region;GO:0005615//extracellular space	GO:0004867//serine-type endopeptidase inhibitor activity;GO:0030414//peptidase inhibitor activity	GO:0010951//negative regulation of endopeptidase activity;GO:0019731//antibacterial humoral response;GO:0045087//innate immune response;GO:0052547//regulation of peptidase activity
DHM-vs-DHBM	Fibro_adipogenic_progenitor_cells	ENSSSCG00000037676	KAZN	3.79309	36.1894	219	213	0.434	0.878	3.25409	2.46e-52	7.84e-48	up	KAZN	kazrin, periplakin interacting protein [Source:HGNC Symbol;Acc:HGNC:29173]	-	-	-	-	GO:0001533//cornified envelope;GO:0005654//nucleoplasm;GO:0005829//cytosol;GO:0016607//nuclear speck;GO:0030057//desmosome	GO:0005515//protein binding	-
DHM-vs-DHBM	Fibro_adipogenic_progenitor_cells	ENSSSCG00000004570	TPM1	6.89402	32.2167	219	213	0.744	1	2.22437	1.37e-49	4.36e-45	up	TPM1	tropomyosin 1 [Source:VGNC Symbol;Acc:VGNC:103194]	Human Diseases;Organismal Systems;Human Diseases;Human Diseases;Organismal Systems	Cancers;Circulatory system;Cardiovascular diseases;Cardiovascular diseases;Circulatory system	ko05206//MicroRNAs in cancer;ko04261//Adrenergic signaling in cardiomyocytes;ko05414//Dilated cardiomyopathy (DCM);ko05410//Hypertrophic cardiomyopathy (HCM);ko04260//Cardiac muscle contraction	K10373;K10373;K10373;K10373;K10373	GO:0001725//stress fiber;GO:0005829//cytosol;GO:0015629//actin cytoskeleton;GO:0032059//bleb;GO:0032587//ruffle membrane	GO:0008092//cytoskeletal protein binding	GO:0008360//regulation of cell shape;GO:0034614//cellular response to reactive oxygen species;GO:0045214//sarcomere organization;GO:0055010//ventricular cardiac muscle tissue morphogenesis;GO:0060048//cardiac muscle contraction;GO:1904706//negative regulation of vascular smooth muscle cell proliferation;GO:1904753//negative regulation of vascular associated smooth muscle cell migration
DHM-vs-DHBM	Fibro_adipogenic_progenitor_cells	ENSSSCG00000015326	COL1A2	3.54948	39.1267	219	213	0.384	0.92	3.46244	3.76e-49	1.2e-44	up	COL1A2	collagen type I alpha 2 chain [Source:VGNC Symbol;Acc:VGNC:86871]	Environmental Information Processing;Human Diseases;Human Diseases;Human Diseases;Cellular Processes;Organismal Systems;Organismal Systems;Human Diseases;Organismal Systems;Environmental Information Processing	Signal transduction;Infectious diseases;Cancers;Infectious diseases;Cellular community - eukaryotes;Endocrine system;Immune system;Endocrine and metabolic diseases;Digestive system;Signaling molecules and interaction	ko04151//PI3K-Akt signaling pathway;ko05165//Human papillomavirus infection;ko05205//Proteoglycans in cancer;ko05146//Amoebiasis;ko04510//Focal adhesion;ko04926//Relaxin signaling pathway;ko04611//Platelet activation;ko04933//AGE-RAGE signaling pathway in diabetic complications;ko04974//Protein digestion and absorption;ko04512//ECM-receptor interaction	K06236;K06236;K06236;K06236;K06236;K06236;K06236;K06236;K06236;K06236	GO:0005581//collagen trimer;GO:0005584//collagen type I trimer;GO:0005615//extracellular space;GO:0005783//endoplasmic reticulum	GO:0002020//protease binding;GO:0005201//extracellular matrix structural constituent;GO:0030674//protein binding, bridging;GO:0042802//identical protein binding;GO:0046332//SMAD binding;GO:0048407//platelet-derived growth factor binding	GO:0001501//skeletal system development;GO:0001568//blood vessel development;GO:0007179//transforming growth factor beta receptor signaling pathway;GO:0007266//Rho protein signal transduction;GO:0008217//regulation of blood pressure;GO:0030199//collagen fibril organization;GO:0030282//bone mineralization;GO:0032963//collagen metabolic process;GO:0043589//skin morphogenesis;GO:0070208//protein het…
DHM-vs-DHBM	Fibro_adipogenic_progenitor_cells	ENSSSCG00000037534	OPCML	0.349644	8.47379	219	213	0.073	0.714	4.59865	4.17e-49	1.33e-44	up	OPCML	opioid binding protein/cell adhesion molecule like [Source:VGNC Symbol;Acc:VGNC:91047]	-	-	-	-	-	-	-
DHM-vs-DHBM	Fibro_adipogenic_progenitor_cells	ENSSSCG00000036724	CRYAB	14.3657	2.34936	219	213	0.927	0.38	-2.61224	3.85e-47	1.23e-42	down	CRYAB	crystallin alpha B [Source:VGNC Symbol;Acc:VGNC:87013]	Genetic Information Processing;Organismal Systems	Folding, sorting and degradation;Aging	ko04141//Protein processing in endoplasmic reticulum;ko04213//Longevity regulating pathway - multiple species	K09542;K09542	GO:0005634//nucleus;GO:0005737//cytoplasm;GO:0005739//mitochondrion;GO:0005829//cytosol;GO:0005886//plasma membrane;GO:0030018//Z disc;GO:0032991//protein-containing complex;GO:0043292//contractile fiber	GO:0001540//amyloid-beta binding;GO:0005198//structural molecule activity;GO:0005212//structural constituent of eye lens;GO:0042802//identical protein binding;GO:0042803//protein homodimerization activity;GO:0044877//protein-containing complex binding;GO:0051082//unfolded protein binding	GO:0001666//response to hypoxia;GO:0002088//lens development in camera-type eye;GO:0007021//tubulin complex assembly;GO:0007517//muscle organ development;GO:0010629//negative regulation of gene expression;GO:0010941//regulation of cell death;GO:0031333//negative regulation of protein complex assembly;GO:0032387//negative regulation of intracellular transport;GO:0042542//response to hydrogen perox…
DHM-vs-DHBM	Fibro_adipogenic_progenitor_cells	ENSSSCG00000011727	PTX3	28.6137	0.172478	219	213	0.644	0.047	-7.37332	9.47e-47	3.02e-42	down	PTX3	pentraxin 3 [Source:VGNC Symbol;Acc:VGNC:92000]	-	-	-	-	GO:0005615//extracellular space;GO:0031012//extracellular matrix	GO:0001849//complement component C1q binding;GO:0001872//(1->3)-beta-D-glucan binding;GO:0042802//identical protein binding;GO:0046790//virion binding	GO:0001550//ovarian cumulus expansion;GO:0001878//response to yeast;GO:0008228//opsonization;GO:0030198//extracellular matrix organization;GO:0044869//negative regulation by host of viral exo-alpha-sialidase activity;GO:0044871//negative regulation by host of viral glycoprotein metabolic process;GO:0045087//innate immune response;GO:0045429//positive regulation of nitric oxide biosynthetic proces…
DHM-vs-DHBM	Fibro_adipogenic_progenitor_cells	ENSSSCG00000016034	COL3A1	7.14202	65.9344	219	213	0.598	0.953	3.20661	1.05e-46	3.35e-42	up	COL3A1	collagen type III alpha 1 chain [Source:VGNC Symbol;Acc:VGNC:95979]	Human Diseases;Organismal Systems;Organismal Systems;Human Diseases;Organismal Systems	Infectious diseases;Endocrine system;Immune system;Endocrine and metabolic diseases;Digestive system	ko05146//Amoebiasis;ko04926//Relaxin signaling pathway;ko04611//Platelet activation;ko04933//AGE-RAGE signaling pathway in diabetic complications;ko04974//Protein digestion and absorption	K19720;K19720;K19720;K19720;K19720	GO:0005586//collagen type III trimer;GO:0005615//extracellular space;GO:0062023//collagen-containing extracellular matrix	GO:0002020//protease binding;GO:0005178//integrin binding;GO:0005201//extracellular matrix structural constituent;GO:0005515//protein binding;GO:0048407//platelet-derived growth factor binding	GO:0007160//cell-matrix adhesion;GO:0007179//transforming growth factor beta receptor signaling pathway;GO:0007229//integrin-mediated signaling pathway;GO:0007507//heart development;GO:0009314//response to radiation;GO:0018149//peptide cross-linking;GO:0030199//collagen fibril organization;GO:0034097//response to cytokine;GO:0042060//wound healing;GO:0043588//skin development;GO:0050777//negative…
DHM-vs-DHBM	Fibro_adipogenic_progenitor_cells	ENSSSCG00000007058	PLCB4	0.241634	8.65338	219	213	0.032	0.615	5.16179	4.46e-44	1.42e-39	up	PLCB4	phospholipase C beta 4 [Source:VGNC Symbol;Acc:VGNC:96491]	Metabolism;Human Diseases;Environmental Information Processing;Human Diseases;Human Diseases;Environmental Information Processing;Human Diseases;Human Diseases;Human Diseases;Organismal Systems;Environmental Information Processing;Human Diseases;Human Diseases;Environmental Information Processing;Environmental Information Processing;Organismal Systems;Organismal Systems;Organismal Systems;Organis…	Global and overview maps;Cancers;Signal transduction;Neurodegenerative diseases;Neurodegenerative diseases;Signal transduction;Infectious diseases;Infectious diseases;Infectious diseases;Immune system;Signal transduction;Infectious diseases;Endocrine and metabolic diseases;Signal transduction;Signal transduction;Endocrine system;Immune system;Nervous system;Circulatory system;Signal transduction;…	ko01100//Metabolic pathways;ko05200//Pathways in cancer;ko04015//Rap1 signaling pathway;ko05010//Alzheimer disease;ko05016//Huntington disease;ko04020//Calcium signaling pathway;ko05131//Shigellosis;ko05163//Human cytomegalovirus infection;ko05146//Amoebiasis;ko04062//Chemokine signaling pathway;ko04022//cGMP - PKG signaling pathway;ko05142//Chagas disease (American trypanosomiasis);ko04934//Cush…	K05858;K05858;K05858;K05858;K05858;K05858;K05858;K05858;K05858;K05858;K05858;K05858;K05858;K05858;K05858;K05858;K05858;K05858;K05858;K05858;K05858;K05858;K05858;K05858;K05858;K05858;K05858;K05858;K05858;K05858;K05858;K05858;K05858;K05858;K05858;K05858;K05858;K05858;K05858;K05858;K05858;K05858;K05858;K05858;K05858;K05858;K05858;K05858;K05858;K05858;K05858;K05858;K05858;K05858;K05858;K05858;K05858;…	GO:0005634//nucleus;GO:0005790//smooth endoplasmic reticulum;GO:0014069//postsynaptic density;GO:0030425//dendrite;GO:0098688//parallel fiber to Purkinje cell synapse;GO:0098794//postsynapse;GO:0098978//glutamatergic synapse	GO:0004435//phosphatidylinositol phospholipase C activity;GO:0005509//calcium ion binding;GO:0008081//phosphoric diester hydrolase activity	GO:0006629//lipid metabolic process;GO:0007165//signal transduction;GO:0035556//intracellular signal transduction;GO:0050804//modulation of chemical synaptic transmission
DHM-vs-DHBM	Fibro_adipogenic_progenitor_cells	ENSSSCG00000009229	ARHGAP24	3.36625	24.1549	219	213	0.352	0.831	2.84306	2.95e-40	9.41e-36	up	ARHGAP24	Rho GTPase activating protein 24 [Source:VGNC Symbol;Acc:VGNC:85463]	-	-	-	-	-	-	GO:0007165//signal transduction
DHM-vs-DHBM	Fibro_adipogenic_progenitor_cells	ENSSSCG00000008162	IL1R1	47.7483	3.29098	219	213	0.781	0.376	-3.85882	3.03e-40	9.67e-36	down	IL1R1	interleukin 1 receptor type 1 [Source:VGNC Symbol;Acc:VGNC:89092]	Human Diseases;Environmental Information Processing;Environmental Information Processing;Human Diseases;Human Diseases;Human Diseases;Human Diseases;Organismal Systems;Environmental Information Processing;Human Diseases;Organismal Systems;Organismal Systems;Organismal Systems	Infectious diseases;Signal transduction;Signaling molecules and interaction;Infectious diseases;Infectious diseases;Infectious diseases;Infectious diseases;Immune system;Signal transduction;Cardiovascular diseases;Development;Sensory system;Immune system	ko05166//HTLV-I infection;ko04010//MAPK signaling pathway;ko04060//Cytokine-cytokine receptor interaction;ko05131//Shigellosis;ko05163//Human cytomegalovirus infection;ko05130//Pathogenic Escherichia coli infection;ko05146//Amoebiasis;ko04659//Th17 cell differentiation;ko04064//NF-kappa B signaling pathway;ko05418//Fluid shear stress and atherosclerosis;ko04380//Osteoclast differentiation;ko04750…	K04386;K04386;K04386;K04386;K04386;K04386;K04386;K04386;K04386;K04386;K04386;K04386;K04386	GO:0009897//external side of plasma membrane;GO:0009986//cell surface;GO:0016020//membrane	GO:0002020//protease binding;GO:0004908//interleukin-1 receptor activity;GO:0004909//interleukin-1, type I, activating receptor activity;GO:0005161//platelet-derived growth factor receptor binding;GO:0005515//protein binding;GO:0019966//interleukin-1 binding	GO:0007165//signal transduction;GO:0019221//cytokine-mediated signaling pathway;GO:0032729//positive regulation of interferon-gamma production;GO:0050727//regulation of inflammatory response;GO:0070498//interleukin-1-mediated signaling pathway;GO:0070555//response to interleukin-1;GO:2000391//positive regulation of neutrophil extravasation;GO:2000556//positive regulation of T-helper 1 cell cytoki…
DHM-vs-DHBM	Fibro_adipogenic_progenitor_cells	ENSSSCG00000032826	KCTD16	0.0727089	6.41722	219	213	0.023	0.554	6.46171	6.69e-40	2.14e-35	up	KCTD16	potassium channel tetramerization domain containing 16 [Source:VGNC Symbol;Acc:VGNC:89395]	-	-	-	-	GO:0042734//presynaptic membrane;GO:0043235//receptor complex;GO:0045211//postsynaptic membrane	GO:0005515//protein binding	GO:0008277//regulation of G protein-coupled receptor signaling pathway;GO:0051260//protein homooligomerization
DHM-vs-DHBM	Fibro_adipogenic_progenitor_cells	ENSSSCG00000048207	ENSSSCG00000048207	0.640842	7.33148	219	213	0.087	0.676	3.51586	3.12e-39	9.95e-35	up	ENSSSCG00000048207	-	-	-	-	-	-	-	-
DHM-vs-DHBM	Fibro_adipogenic_progenitor_cells	ENSSSCG00000010190	ENSSSCG00000010190	11.2689	44.8864	219	213	0.909	1	1.99392	9.23e-39	2.95e-34	up	ENSSSCG00000010190	actin alpha 1, skeletal muscle [Source:NCBI gene (formerly Entrezgene);Acc:100154254]	-	-	-	-	-	-	-
DHM-vs-DHBM	Fibro_adipogenic_progenitor_cells	ENSSSCG00000008501	VIT	0.393102	3.74236	219	213	0.1	0.685	3.25065	1.82e-38	5.81e-34	up	VIT	vitrin [Source:VGNC Symbol;Acc:VGNC:94830]	-	-	-	-	GO:0005614//interstitial matrix;GO:0031012//extracellular matrix	GO:0005539//glycosaminoglycan binding	GO:0010811//positive regulation of cell-substrate adhesion;GO:0021510//spinal cord development;GO:0030198//extracellular matrix organization
DHM-vs-DHBM	Fibro_adipogenic_progenitor_cells	ENSSSCG00000013270	CRY2	1.46805	7.91371	219	213	0.274	0.831	2.43037	3.24e-38	1.03e-33	up	CRY2	cryptochrome circadian regulator 2 [Source:VGNC Symbol;Acc:VGNC:87012]	Organismal Systems	Environmental adaptation	ko04710//Circadian rhythm	K02295	GO:0005576//extracellular region;GO:0005634//nucleus;GO:0005739//mitochondrion;GO:0005829//cytosol;GO:0016607//nuclear speck	GO:0000976//transcription regulatory region sequence-specific DNA binding;GO:0003677//DNA binding;GO:0003684//damaged DNA binding;GO:0003697//single-stranded DNA binding;GO:0009881//photoreceptor activity;GO:0019900//kinase binding;GO:0019901//protein kinase binding;GO:0019902//phosphatase binding;GO:0035257//nuclear hormone receptor binding;GO:0071949//FAD binding	GO:0000122//negative regulation of transcription by RNA polymerase II;GO:0006606//protein import into nucleus;GO:0007623//circadian rhythm;GO:0009416//response to light stimulus;GO:0014823//response to activity;GO:0018298//protein-chromophore linkage;GO:0019915//lipid storage;GO:0032515//negative regulation of phosphoprotein phosphatase activity;GO:0032868//response to insulin;GO:0032922//circadi…
DHM-vs-DHBM	Fibro_adipogenic_progenitor_cells	ENSSSCG00000017904	ENO3	3.2079	15.6425	219	213	0.475	0.953	2.28573	1.82e-37	5.82e-33	up	ENO3	enolase 3 [Source:VGNC Symbol;Acc:VGNC:87703]	Metabolism;Environmental Information Processing;Metabolism;Genetic Information Processing;Metabolism;Metabolism	Global and overview maps;Signal transduction;Global and overview maps;Folding, sorting and degradation;Global and overview maps;Carbohydrate metabolism	ko01100//Metabolic pathways;ko04066//HIF-1 signaling pathway;ko01200//Carbon metabolism;ko03018//RNA degradation;ko01230//Biosynthesis of amino acids;ko00010//Glycolysis / Gluconeogenesis	K01689;K01689;K01689;K01689;K01689;K01689	GO:0000015//phosphopyruvate hydratase complex;GO:0005829//cytosol;GO:0005886//plasma membrane;GO:0016020//membrane	GO:0000287//magnesium ion binding;GO:0004634//phosphopyruvate hydratase activity	GO:0006096//glycolytic process
DHM-vs-DHBM	Fibro_adipogenic_progenitor_cells	ENSSSCG00000017274	NOL11	19.944	2.36437	219	213	0.813	0.315	-3.07637	2.7e-37	8.61e-33	down	NOL11	phosphatidylinositol transfer protein cytoplasmic 1 [Source:NCBI gene (formerly Entrezgene);Acc:100233199]	-	-	-	-	GO:0005634//nucleus;GO:0005730//nucleolus;GO:0034455//t-UTP complex	GO:0005515//protein binding;GO:0005548//phospholipid transporter activity	GO:0015914//phospholipid transport;GO:0030490//maturation of SSU-rRNA;GO:1901838//positive regulation of transcription of nucleolar large rRNA by RNA polymerase I
DHM-vs-DHBM	Fibro_adipogenic_progenitor_cells	ENSSSCG00000010949	DAPK1	19.7484	2.27749	219	213	0.808	0.338	-3.11616	2.52e-36	8.05e-32	down	DAPK1	death associated protein kinase 1 [Source:HGNC Symbol;Acc:HGNC:2674]	Human Diseases;Cellular Processes;Human Diseases	Cancers;Transport and catabolism;Cancers	ko05200//Pathways in cancer;ko04140//Autophagy - animal;ko05219//Bladder cancer	K08803;K08803;K08803	GO:0005737//cytoplasm;GO:0005886//plasma membrane;GO:0015629//actin cytoskeleton	GO:0004672//protein kinase activity;GO:0004674//protein serine/threonine kinase activity;GO:0004683//calmodulin-dependent protein kinase activity;GO:0005515//protein binding;GO:0005516//calmodulin binding;GO:0005524//ATP binding;GO:0017075//syntaxin-1 binding;GO:0042802//identical protein binding	GO:0002357//defense response to tumor cell;GO:0006468//protein phosphorylation;GO:0006915//apoptotic process;GO:0007165//signal transduction;GO:0008625//extrinsic apoptotic signaling pathway via death domain receptors;GO:0010508//positive regulation of autophagy;GO:0017148//negative regulation of translation;GO:0035556//intracellular signal transduction;GO:0043066//negative regulation of apoptoti…
DHM-vs-DHBM	Fibro_adipogenic_progenitor_cells	ENSSSCG00000025130	KLF12	0.810602	6.2205	219	213	0.146	0.718	2.93981	7.2e-36	2.3e-31	up	KLF12	Kruppel like factor 12 [Source:VGNC Symbol;Acc:VGNC:89492]	-	-	-	-	GO:0005654//nucleoplasm;GO:0005829//cytosol	GO:0000977//RNA polymerase II regulatory region sequence-specific DNA binding;GO:0000978//RNA polymerase II proximal promoter sequence-specific DNA binding;GO:0001227//DNA-binding transcription repressor activity, RNA polymerase II-specific;GO:0003677//DNA binding;GO:0003700//DNA-binding transcription factor activity;GO:1990837//sequence-specific double-stranded DNA binding	GO:0000122//negative regulation of transcription by RNA polymerase II;GO:0006355//regulation of transcription, DNA-templated;GO:0045944//positive regulation of transcription by RNA polymerase II
DHM-vs-DHBM	Fibro_adipogenic_progenitor_cells	ENSSSCG00000017668	VMP1	14.9802	2.15514	219	213	0.813	0.446	-2.79715	1.13e-35	3.6e-31	down	VMP1	vacuole membrane protein 1 [Source:HGNC Symbol;Acc:HGNC:29559]	Cellular Processes	Transport and catabolism	ko04140//Autophagy - animal	K21248	GO:0000407//phagophore assembly site;GO:0005730//nucleolus;GO:0005783//endoplasmic reticulum;GO:0005789//endoplasmic reticulum membrane;GO:0016020//membrane;GO:0016021//integral component of membrane	-	GO:0000045//autophagosome assembly;GO:0006914//autophagy;GO:0007566//embryo implantation;GO:0016240//autophagosome membrane docking;GO:0034329//cell junction assembly;GO:0042953//lipoprotein transport;GO:0098609//cell-cell adhesion;GO:0140056//organelle localization by membrane tethering;GO:1901896//positive regulation of calcium-transporting ATPase activity;GO:1990456//mitochondrion-endoplasmic …
DHM-vs-DHBM	Fibro_adipogenic_progenitor_cells	ENSSSCG00000036135	COL1A1	2.98327	30.1696	219	213	0.397	0.869	3.33809	1.45e-35	4.62e-31	up	COL1A1	collagen type I alpha 1 chain [Source:VGNC Symbol;Acc:VGNC:86870]	Environmental Information Processing;Human Diseases;Human Diseases;Human Diseases;Cellular Processes;Organismal Systems;Organismal Systems;Human Diseases;Organismal Systems;Environmental Information Processing	Signal transduction;Infectious diseases;Cancers;Infectious diseases;Cellular community - eukaryotes;Endocrine system;Immune system;Endocrine and metabolic diseases;Digestive system;Signaling molecules and interaction	ko04151//PI3K-Akt signaling pathway;ko05165//Human papillomavirus infection;ko05205//Proteoglycans in cancer;ko05146//Amoebiasis;ko04510//Focal adhesion;ko04926//Relaxin signaling pathway;ko04611//Platelet activation;ko04933//AGE-RAGE signaling pathway in diabetic complications;ko04974//Protein digestion and absorption;ko04512//ECM-receptor interaction	K06236;K06236;K06236;K06236;K06236;K06236;K06236;K06236;K06236;K06236	GO:0005581//collagen trimer;GO:0005584//collagen type I trimer;GO:0005615//extracellular space;GO:0005737//cytoplasm;GO:0031012//extracellular matrix	GO:0002020//protease binding;GO:0005201//extracellular matrix structural constituent;GO:0005515//protein binding;GO:0042802//identical protein binding;GO:0048407//platelet-derived growth factor binding	GO:0001501//skeletal system development;GO:0001568//blood vessel development;GO:0001649//osteoblast differentiation;GO:0001957//intramembranous ossification;GO:0001958//endochondral ossification;GO:0007601//visual perception;GO:0007605//sensory perception of sound;GO:0010718//positive regulation of epithelial to mesenchymal transition;GO:0010812//negative regulation of cell-substrate adhesion;GO:…
DHM-vs-DHBM	Fibro_adipogenic_progenitor_cells	ENSSSCG00000001478	BMP5	0.504867	6.85759	219	213	0.105	0.648	3.76346	1.45e-35	4.64e-31	up	BMP5	bone morphotic protein 5 [Source:VGNC Symbol;Acc:VGNC:85844]	Environmental Information Processing;Environmental Information Processing;Environmental Information Processing	Signaling molecules and interaction;Signal transduction;Signal transduction	ko04060//Cytokine-cytokine receptor interaction;ko04390//Hippo signaling pathway;ko04350//TGF-beta signaling pathway	K04663;K04663;K04663	-	GO:0008083//growth factor activity;GO:0070700//BMP receptor binding	GO:0003323//type B pancreatic cell development;GO:0008284//positive regulation of cell proliferation;GO:0008285//negative regulation of cell proliferation;GO:0010862//positive regulation of pathway-restricted SMAD protein phosphorylation;GO:0010894//negative regulation of steroid biosynthetic process;GO:0032348//negative regulation of aldosterone biosynthetic process;GO:0043569//negative regulati…
DHM-vs-DHBM	Fibro_adipogenic_progenitor_cells	ENSSSCG00000016381	SNED1	10.3008	0.845949	219	213	0.68	0.254	-3.60589	9.95e-35	3.18e-30	down	SNED1	sushi, nidogen and EGF like domains 1 [Source:HGNC Symbol;Acc:HGNC:24696]	-	-	-	-	-	GO:0005509//calcium ion binding;GO:0005515//protein binding	GO:0007160//cell-matrix adhesion
DHM-vs-DHBM	Fibro_adipogenic_progenitor_cells	ENSSSCG00000015522	ANGPTL1	0.228046	3.65254	219	213	0.064	0.587	4.00091	2.31e-34	7.37e-30	up	ANGPTL1	angiopoietin like 1 [Source:VGNC Symbol;Acc:VGNC:85303]	-	-	-	-	GO:0005615//extracellular space	GO:0005102//signaling receptor binding	GO:0007169//transmembrane receptor protein tyrosine kinase signaling pathway
DHM-vs-DHBM	Fibro_adipogenic_progenitor_cells	ENSSSCG00000017063	SGCD	0.573777	7.44311	219	213	0.119	0.667	3.69711	2.59e-34	8.28e-30	up	SGCD	sarcoglycan delta [Source:VGNC Symbol;Acc:VGNC:92789]	Human Diseases;Human Diseases;Human Diseases;Human Diseases	Cardiovascular diseases;Cardiovascular diseases;Cardiovascular diseases;Cardiovascular diseases	ko05416//Viral myocarditis;ko05414//Dilated cardiomyopathy (DCM);ko05410//Hypertrophic cardiomyopathy (HCM);ko05412//Arrhythmogenic right ventricular cardiomyopathy (ARVC)	K12563;K12563;K12563;K12563	GO:0016010//dystrophin-associated glycoprotein complex;GO:0016012//sarcoglycan complex;GO:0016021//integral component of membrane	-	-
DHM-vs-DHBM	Fibro_adipogenic_progenitor_cells	ENSSSCG00000011959	ABI3BP	1.68141	9.65347	219	213	0.315	0.784	2.5213	6.57e-34	2.1e-29	up	ABI3BP	ABI family member 3 binding protein [Source:HGNC Symbol;Acc:HGNC:17265]	-	-	-	-	GO:0005614//interstitial matrix;GO:0031012//extracellular matrix	GO:0005515//protein binding;GO:0005518//collagen binding;GO:0005539//glycosaminoglycan binding;GO:0008201//heparin binding	GO:0008285//negative regulation of cell proliferation;GO:0010811//positive regulation of cell-substrate adhesion;GO:0030198//extracellular matrix organization;GO:1904597//negative regulation of connective tissue replacement involved in inflammatory response wound healing;GO:1905209//positive regulation of cardiocyte differentiation
DHM-vs-DHBM	Fibro_adipogenic_progenitor_cells	ENSSSCG00000041035	ENSSSCG00000041035	0	2.72922	219	213	0	0.413	14.7363	1.16e-33	3.71e-29	up	ENSSSCG00000041035	-	-	-	-	-	-	-	-
DHM-vs-DHBM	Fibro_adipogenic_progenitor_cells	ENSSSCG00000036132	CKM	3.85695	18.5338	219	213	0.548	0.939	2.2646	3.68e-33	1.18e-28	up	CKM	creatine kinase, M-type [Source:VGNC Symbol;Acc:VGNC:96952]	Metabolism;Metabolism	Global and overview maps;Amino acid metabolism	ko01100//Metabolic pathways;ko00330//Arginine and proline metabolism	K00933;K00933	GO:0005615//extracellular space	GO:0003824//catalytic activity;GO:0004111//creatine kinase activity;GO:0016301//kinase activity;GO:0016772//transferase activity, transferring phosphorus-containing groups	GO:0046314//phosphocreatine biosynthetic process
DHM-vs-DHBM	Fibro_adipogenic_progenitor_cells	ENSSSCG00000025698	SERPINE1	89.5017	9.66444	219	213	0.836	0.329	-3.21114	4.23e-33	1.35e-28	down	SERPINE1	serpin family E member 1 [Source:VGNC Symbol;Acc:VGNC:98310]	Environmental Information Processing;Human Diseases;Organismal Systems;Cellular Processes;Environmental Information Processing;Environmental Information Processing;Human Diseases;Cellular Processes	Signal transduction;Infectious diseases;Immune system;Cell growth and death;Signal transduction;Signal transduction;Endocrine and metabolic diseases;Cell growth and death	ko04390//Hippo signaling pathway;ko05142//Chagas disease (American trypanosomiasis);ko04610//Complement and coagulation cascades;ko04218//Cellular senescence;ko04371//Apelin signaling pathway;ko04066//HIF-1 signaling pathway;ko04933//AGE-RAGE signaling pathway in diabetic complications;ko04115//p53 signaling pathway	K03982;K03982;K03982;K03982;K03982;K03982;K03982;K03982	GO:0005576//extracellular region;GO:0005615//extracellular space;GO:0062023//collagen-containing extracellular matrix;GO:0070062//extracellular exosome	GO:0002020//protease binding;GO:0004867//serine-type endopeptidase inhibitor activity;GO:0005102//signaling receptor binding	GO:0001525//angiogenesis;GO:0010469//regulation of signaling receptor activity;GO:0010757//negative regulation of plasminogen activation;GO:0010951//negative regulation of endopeptidase activity;GO:0014912//negative regulation of smooth muscle cell migration;GO:0030194//positive regulation of blood coagulation;GO:0030336//negative regulation of cell migration;GO:0032757//positive regulation of in…
DHM-vs-DHBM	Fibro_adipogenic_progenitor_cells	ENSSSCG00000017256	ABCA6	3.99881	15.1727	219	213	0.457	0.873	1.92381	5.1e-33	1.63e-28	up	ABCA6	ATP binding cassette subfamily A member 6 [Source:VGNC Symbol;Acc:VGNC:84950]	Environmental Information Processing	Membrane transport	ko02010//ABC transporters	K05649	GO:0000139//Golgi membrane;GO:0005654//nucleoplasm;GO:0005886//plasma membrane;GO:0016021//integral component of membrane	GO:0005524//ATP binding;GO:0042626//ATPase activity, coupled to transmembrane movement of substances	GO:0006869//lipid transport;GO:0055085//transmembrane transport
DHM-vs-DHBM	Fibro_adipogenic_progenitor_cells	ENSSSCG00000039962	HSPB1	13.1169	2.95795	219	213	0.922	0.479	-2.14871	1.05e-32	3.36e-28	down	HSPB1	heat shock protein family B (small) member 1 [Source:NCBI gene (formerly Entrezgene);Acc:493184]	Environmental Information Processing;Human Diseases;Environmental Information Processing	Signal transduction;Infectious diseases;Signal transduction	ko04010//MAPK signaling pathway;ko05146//Amoebiasis;ko04370//VEGF signaling pathway	K04455;K04455;K04455	-	-	-
DHM-vs-DHBM	Fibro_adipogenic_progenitor_cells	ENSSSCG00000006331	PBX1	2.22201	8.61913	219	213	0.228	0.784	1.95563	1.79e-32	5.72e-28	up	PBX1	PBX homeobox 1 [Source:VGNC Symbol;Acc:VGNC:91203]	Human Diseases;Human Diseases;Organismal Systems	Cancers;Endocrine and metabolic diseases;Endocrine system	ko05202//Transcriptional misregulation in cancers;ko04934//Cushing syndrome;ko04927//Cortisol synthesis and secretion	K09355;K09355;K09355	GO:0005634//nucleus;GO:0005654//nucleoplasm;GO:0005667//transcription factor complex;GO:0005737//cytoplasm;GO:0090575//RNA polymerase II transcription factor complex	GO:0000976//transcription regulatory region sequence-specific DNA binding;GO:0000977//RNA polymerase II regulatory region sequence-specific DNA binding;GO:0000978//RNA polymerase II proximal promoter sequence-specific DNA binding;GO:0000981//DNA-binding transcription factor activity, RNA polymerase II-specific;GO:0001228//DNA-binding transcription activator activity, RNA polymerase II-specific;GO…	GO:0001655//urogenital system development;GO:0001658//branching involved in ureteric bud morphogenesis;GO:0001779//natural killer cell differentiation;GO:0006355//regulation of transcription, DNA-templated;GO:0008284//positive regulation of cell proliferation;GO:0009887//animal organ morphogenesis;GO:0009952//anterior/posterior pattern specification;GO:0009954//proximal/distal pattern formation;G…
DHM-vs-DHBM	Fibro_adipogenic_progenitor_cells	ENSSSCG00000016157	MYL1	5.27545	19.8288	219	213	0.644	0.953	1.91021	2.05e-32	6.54e-28	up	MYL1	myosin light chain 1 [Source:VGNC Symbol;Acc:VGNC:96428]	-	-	-	-	-	GO:0005509//calcium ion binding	-
DHM-vs-DHBM	Fibro_adipogenic_progenitor_cells	ENSSSCG00000016064	TMEFF2	0.540217	4.29472	219	213	0.032	0.507	2.99072	7.08e-32	2.26e-27	up	TMEFF2	transmembrane protein with EGF like and two follistatin like domains 2 [Source:HGNC Symbol;Acc:HGNC:11867]	-	-	-	-	-	GO:0005515//protein binding	GO:0030336//negative regulation of cell migration;GO:0044319//wound healing, spreading of cells;GO:0045720//negative regulation of integrin biosynthetic process;GO:0051497//negative regulation of stress fiber assembly
DHM-vs-DHBM	Fibro_adipogenic_progenitor_cells	ENSSSCG00000010247	DDX21	3.71144	0.224082	219	213	0.571	0.089	-4.04927	1.16e-31	3.7e-27	down	DDX21	DExD-box helicase 21 [Source:VGNC Symbol;Acc:VGNC:87215]	-	-	-	-	GO:0005654//nucleoplasm;GO:0005694//chromosome;GO:0005730//nucleolus;GO:0005829//cytosol	GO:0003676//nucleic acid binding;GO:0003723//RNA binding;GO:0003724//RNA helicase activity;GO:0003725//double-stranded RNA binding;GO:0004386//helicase activity;GO:0005524//ATP binding;GO:0019843//rRNA binding;GO:0030515//snoRNA binding;GO:0035198//miRNA binding;GO:0042802//identical protein binding;GO:0097322//7SK snRNA binding	GO:0002735//positive regulation of myeloid dendritic cell cytokine production;GO:0006366//transcription by RNA polymerase II;GO:0009615//response to virus;GO:0043123//positive regulation of I-kappaB kinase/NF-kappaB signaling;GO:0043330//response to exogenous dsRNA
DHM-vs-DHBM	Fibro_adipogenic_progenitor_cells	ENSSSCG00000040366	ADAMTSL1	0.293579	5.33095	219	213	0.073	0.573	4.18211	1.67e-31	5.32e-27	up	ADAMTSL1	ADAMTS like 1 [Source:VGNC Symbol;Acc:VGNC:85090]	-	-	-	-	-	-	-
DHM-vs-DHBM	Fibro_adipogenic_progenitor_cells	ENSSSCG00000010962	FRMD3	1.35306	9.1954	219	213	0.192	0.7	2.7646	1.78e-31	5.67e-27	up	FRMD3	FERM domain containing 3 [Source:VGNC Symbol;Acc:VGNC:96031]	-	-	-	-	GO:0005856//cytoskeleton	GO:0008092//cytoskeletal protein binding	-
DHM-vs-DHBM	Fibro_adipogenic_progenitor_cells	ENSSSCG00000031903	ENSSSCG00000031903	11.2276	33.7896	219	213	0.913	1	1.58952	2.24e-31	7.13e-27	up	ENSSSCG00000031903	troponin T3, fast skeletal type [Source:VGNC Symbol;Acc:VGNC:94285]	-	-	-	-	GO:0005861//troponin complex	-	GO:0006937//regulation of muscle contraction;GO:0006942//regulation of striated muscle contraction
DHM-vs-DHBM	Fibro_adipogenic_progenitor_cells	ENSSSCG00000005190	NFIB	2.55233	13.1638	219	213	0.397	0.822	2.36664	4e-31	1.28e-26	up	NFIB	nuclear factor I B [Source:VGNC Symbol;Acc:VGNC:90716]	-	-	-	-	GO:0001650//fibrillar center;GO:0005634//nucleus;GO:0005654//nucleoplasm;GO:0044300//cerebellar mossy fiber	GO:0000978//RNA polymerase II proximal promoter sequence-specific DNA binding;GO:0000981//DNA-binding transcription factor activity, RNA polymerase II-specific;GO:0001228//DNA-binding transcription activator activity, RNA polymerase II-specific;GO:0003677//DNA binding;GO:0003700//DNA-binding transcription factor activity;GO:1990837//sequence-specific double-stranded DNA binding	GO:0002062//chondrocyte differentiation;GO:0006355//regulation of transcription, DNA-templated;GO:0007420//brain development;GO:0008285//negative regulation of cell proliferation;GO:0009617//response to bacterium;GO:0010001//glial cell differentiation;GO:0021740//principal sensory nucleus of trigeminal nerve development;GO:0021960//anterior commissure morphogenesis;GO:0030324//lung development;GO…
DHM-vs-DHBM	Fibro_adipogenic_progenitor_cells	ENSSSCG00000016330	ENSSSCG00000016330	10.7935	2.9699	219	213	0.785	0.516	-1.86164	4.5e-31	1.44e-26	down	ENSSSCG00000016330	-	-	-	-	-	-	-	GO:0006355//regulation of transcription, DNA-templated
DHM-vs-DHBM	Fibro_adipogenic_progenitor_cells	ENSSSCG00000004576	RORA	15.8634	42.8094	219	213	0.74	0.92	1.43222	4.73e-31	1.51e-26	up	RORA	RAR related orphan receptor A [Source:VGNC Symbol;Acc:VGNC:92408]	Organismal Systems;Human Diseases;Human Diseases;Organismal Systems	Immune system;Immune diseases;Neurodegenerative disease;Environmental adaptation	ko04659//Th17 cell differentiation;ko05321//Inflammatiory bowel disease (IBD);ko05017//Spinocerebellar ataxia;ko04710//Circadian rhythm	K08532;K08532;K08532;K08532	GO:0005634//nucleus	GO:0000977//RNA polymerase II regulatory region sequence-specific DNA binding;GO:0000978//RNA polymerase II proximal promoter sequence-specific DNA binding;GO:0000981//DNA-binding transcription factor activity, RNA polymerase II-specific;GO:0001222//transcription corepressor binding;GO:0001223//transcription coactivator binding;GO:0003677//DNA binding;GO:0003700//DNA-binding transcription factor …	GO:0001525//angiogenesis;GO:0006355//regulation of transcription, DNA-templated;GO:0006357//regulation of transcription by RNA polymerase II;GO:0006805//xenobiotic metabolic process;GO:0006809//nitric oxide biosynthetic process;GO:0008589//regulation of smoothened signaling pathway;GO:0010575//positive regulation of vascular endothelial growth factor production;GO:0010906//regulation of glucose m…
DHM-vs-DHBM	Fibro_adipogenic_progenitor_cells	ENSSSCG00000016857	DAB2	10.202	1.48049	219	213	0.689	0.282	-2.78462	6.19e-31	1.98e-26	down	DAB2	DAB adaptor protein 2 [Source:VGNC Symbol;Acc:VGNC:87144]	Cellular Processes	Transport and catabolism	ko04144//Endocytosis	K12475	GO:0001650//fibrillar center;GO:0005886//plasma membrane;GO:0005905//clathrin-coated pit;GO:0030136//clathrin-coated vesicle;GO:0043231//intracellular membrane-bounded organelle	GO:0008022//protein C-terminus binding;GO:0035615//clathrin adaptor activity;GO:0038024//cargo receptor activity;GO:0046332//SMAD binding	GO:0000122//negative regulation of transcription by RNA polymerase II;GO:0001934//positive regulation of protein phosphorylation;GO:0010718//positive regulation of epithelial to mesenchymal transition;GO:0010862//positive regulation of pathway-restricted SMAD protein phosphorylation;GO:0030335//positive regulation of cell migration;GO:0030511//positive regulation of transforming growth factor bet…
DHM-vs-DHBM	Fibro_adipogenic_progenitor_cells	ENSSSCG00000029227	LDB2	0.846504	5.49154	219	213	0.137	0.657	2.69748	8.7e-30	2.78e-25	up	LDB2	LIM domain binding 2 [Source:VGNC Symbol;Acc:VGNC:89668]	-	-	-	-	GO:0005634//nucleus;GO:0005654//nucleoplasm;GO:0005667//transcription factor complex;GO:0005730//nucleolus;GO:0005886//plasma membrane;GO:0031252//cell leading edge	GO:0003712//transcription coregulator activity;GO:0019899//enzyme binding;GO:0030274//LIM domain binding	GO:0001942//hair follicle development;GO:0006357//regulation of transcription by RNA polymerase II;GO:0010669//epithelial structure maintenance;GO:0030334//regulation of cell migration;GO:0035019//somatic stem cell population maintenance;GO:0043549//regulation of kinase activity;GO:0044089//positive regulation of cellular component biogenesis;GO:0045944//positive regulation of transcription by RN…
DHM-vs-DHBM	Fibro_adipogenic_progenitor_cells	ENSSSCG00000039569	ENSSSCG00000039569	4.48761	0.0330066	219	213	0.42	0.009	-7.08271	1.09e-29	3.49e-25	down	ENSSSCG00000039569	-	-	-	-	-	GO:0005576//extracellular region;GO:0005615//extracellular space	GO:0004867//serine-type endopeptidase inhibitor activity;GO:0030414//peptidase inhibitor activity	GO:0010951//negative regulation of endopeptidase activity;GO:0019731//antibacterial humoral response;GO:0045087//innate immune response;GO:0052547//regulation of peptidase activity
DHM-vs-DHBM	Fibro_adipogenic_progenitor_cells	ENSSSCG00000046743	ENSSSCG00000046743	0.185613	3.6328	219	213	0.037	0.484	4.28997	2.73e-29	8.7e-25	up	ENSSSCG00000046743	-	-	-	-	-	-	-	-
DHM-vs-DHBM	Fibro_adipogenic_progenitor_cells	ENSSSCG00000035293	ENSSSCG00000035293	0.146577	2.79347	219	213	0.041	0.498	4.2514	3.41e-29	1.09e-24	up	ENSSSCG00000035293	insulin like growth factor 2 [Source:NCBI gene (formerly Entrezgene);Acc:396916]	Human Diseases;Environmental Information Processing;Environmental Information Processing;Environmental Information Processing;Human Diseases;Human Diseases	Cancers;Signal transduction;Signal transduction;Signal transduction;Cancers;Cancers	ko05200//Pathways in cancer;ko04151//PI3K-Akt signaling pathway;ko04010//MAPK signaling pathway;ko04014//Ras signaling pathway;ko05205//Proteoglycans in cancer;ko05225//Hepatocellular carcinoma	K13769;K13769;K13769;K13769;K13769;K13769	GO:0005576//extracellular region;GO:0005615//extracellular space	GO:0005179//hormone activity;GO:0008083//growth factor activity	-
DHM-vs-DHBM	Fibro_adipogenic_progenitor_cells	ENSSSCG00000023243	NFIA	4.73105	15.8417	219	213	0.553	0.887	1.74347	3.5e-29	1.12e-24	up	NFIA	nuclear factor I A [Source:VGNC Symbol;Acc:VGNC:90715]	-	-	-	-	GO:0005634//nucleus;GO:0005654//nucleoplasm;GO:0030054//cell junction	GO:0000978//RNA polymerase II proximal promoter sequence-specific DNA binding;GO:0001228//DNA-binding transcription activator activity, RNA polymerase II-specific;GO:0003677//DNA binding;GO:0003682//chromatin binding;GO:0003700//DNA-binding transcription factor activity;GO:0008134//transcription factor binding	GO:0006355//regulation of transcription, DNA-templated;GO:0045944//positive regulation of transcription by RNA polymerase II;GO:0060074//synapse maturation;GO:0072189//ureter development
DHM-vs-DHBM	Fibro_adipogenic_progenitor_cells	ENSSSCG00000046151	ENSSSCG00000046151	3.71899	0.156275	219	213	0.502	0.056	-4.57187	4.34e-29	1.38e-24	down	ENSSSCG00000046151	-	-	-	-	-	-	-	-
DHM-vs-DHBM	Fibro_adipogenic_progenitor_cells	ENSSSCG00000026113	ZBTB20	10.8892	26.9713	219	213	0.753	0.939	1.30852	6.64e-29	2.12e-24	up	ZBTB20	zinc finger and BTB domain containing 20 [Source:VGNC Symbol;Acc:VGNC:95063]	-	-	-	-	GO:0005634//nucleus;GO:0005737//cytoplasm	GO:0000976//transcription regulatory region sequence-specific DNA binding;GO:0001227//DNA-binding transcription repressor activity, RNA polymerase II-specific;GO:0003677//DNA binding;GO:0005515//protein binding	GO:0000122//negative regulation of transcription by RNA polymerase II;GO:0010629//negative regulation of gene expression;GO:0032728//positive regulation of interferon-beta production;GO:0032755//positive regulation of interleukin-6 production;GO:0032760//positive regulation of tumor necrosis factor production;GO:0045821//positive regulation of glycolytic process;GO:0045892//negative regulation of…
DHM-vs-DHBM	Fibro_adipogenic_progenitor_cells	ENSSSCG00000024596	NOCT	4.345	0.119815	219	213	0.484	0.052	-5.1793	7.03e-29	2.24e-24	down	NOCT	nocturnin [Source:VGNC Symbol;Acc:VGNC:90810]	-	-	-	-	GO:0000932//P-body;GO:0005634//nucleus;GO:0005737//cytoplasm;GO:0005739//mitochondrion;GO:0048471//perinuclear region of cytoplasm	GO:0003729//mRNA binding;GO:0004535//poly(A)-specific ribonuclease activity;GO:0019178//NADP phosphatase activity;GO:0102757//NADPH phosphatase activity	GO:0000290//deadenylation-dependent decapping of nuclear-transcribed mRNA;GO:0006739//NADP metabolic process;GO:0007623//circadian rhythm;GO:0009991//response to extracellular stimulus;GO:0010629//negative regulation of gene expression;GO:0032496//response to lipopolysaccharide;GO:0032922//circadian regulation of gene expression;GO:0033962//cytoplasmic mRNA processing body assembly;GO:0042752//re…
DHM-vs-DHBM	Fibro_adipogenic_progenitor_cells	ENSSSCG00000016033	GULP1	2.26916	11.9849	219	213	0.338	0.789	2.40094	9.87e-29	3.15e-24	up	GULP1	GULP PTB domain containing engulfment adaptor 1 [Source:VGNC Symbol;Acc:VGNC:95893]	-	-	-	-	-	-	GO:0006911//phagocytosis, engulfment
DHM-vs-DHBM	Fibro_adipogenic_progenitor_cells	ENSSSCG00000011022	SVIL	4.45605	15.3331	219	213	0.406	0.854	1.78279	1.6e-28	5.12e-24	up	SVIL	supervillin [Source:VGNC Symbol;Acc:VGNC:95528]	-	-	-	-	GO:0005634//nucleus;GO:0005737//cytoplasm;GO:0005829//cytosol;GO:0005886//plasma membrane;GO:0015629//actin cytoskeleton;GO:0043034//costamere	GO:0003779//actin binding;GO:0051015//actin filament binding	GO:0007010//cytoskeleton organization;GO:0007519//skeletal muscle tissue development
DHM-vs-DHBM	Fibro_adipogenic_progenitor_cells	ENSSSCG00000017095	SEMA5A	1.73511	9.85821	219	213	0.306	0.751	2.50623	2.14e-28	6.81e-24	up	SEMA5A	semaphorin 5A [Source:VGNC Symbol;Acc:VGNC:92706]	Organismal Systems	Development	ko04360//Axon guidance	K06841	-	GO:0005515//protein binding;GO:0030215//semaphorin receptor binding	-
DHM-vs-DHBM	Fibro_adipogenic_progenitor_cells	ENSSSCG00000005316	ENSSSCG00000005316	1.35766	7.01374	219	213	0.283	0.793	2.36898	2.33e-28	7.43e-24	up	ENSSSCG00000005316	tropomyosin 2 [Source:VGNC Symbol;Acc:VGNC:94338]	-	-	-	-	-	-	-
DHM-vs-DHBM	Fibro_adipogenic_progenitor_cells	ENSSSCG00000017257	ABCA9	0.527154	3.49176	219	213	0.114	0.615	2.72743	3.67e-28	1.17e-23	up	ABCA9	ATP binding cassette subfamily A member 9 [Source:HGNC Symbol;Acc:HGNC:39]	Environmental Information Processing	Membrane transport	ko02010//ABC transporters	K05651	GO:0016021//integral component of membrane	GO:0005524//ATP binding;GO:0016887//ATPase activity;GO:0042626//ATPase activity, coupled to transmembrane movement of substances	GO:0055085//transmembrane transport
DHM-vs-DHBM	Fibro_adipogenic_progenitor_cells	ENSSSCG00000007817	IL4R	4.01416	0.303879	219	213	0.566	0.113	-3.72309	5.76e-28	1.84e-23	down	IL4R	interleukin 4 receptor [Source:VGNC Symbol;Acc:VGNC:89110]	Human Diseases;Environmental Information Processing;Environmental Information Processing;Environmental Information Processing;Organismal Systems;Organismal Systems;Human Diseases;Organismal Systems	Cancers;Signal transduction;Signaling molecules and interaction;Signal transduction;Immune system;Immune system;Immune diseases;Immune system	ko05200//Pathways in cancer;ko04151//PI3K-Akt signaling pathway;ko04060//Cytokine-cytokine receptor interaction;ko04630//Jak-STAT signaling pathway;ko04659//Th17 cell differentiation;ko04658//Th1 and Th2 cell differentiation;ko05321//Inflammatiory bowel disease (IBD);ko04640//Hematopoietic cell lineage	K05071;K05071;K05071;K05071;K05071;K05071;K05071;K05071	GO:0005654//nucleoplasm;GO:0005886//plasma membrane;GO:0016020//membrane;GO:0016021//integral component of membrane;GO:0034451//centriolar satellite;GO:0043235//receptor complex	GO:0004896//cytokine receptor activity;GO:0005515//protein binding	GO:0002532//production of molecular mediator involved in inflammatory response
DHM-vs-DHBM	Fibro_adipogenic_progenitor_cells	ENSSSCG00000007799	MYLPF	14.3473	42.365	219	213	0.895	0.991	1.56209	7.33e-28	2.34e-23	up	MYLPF	myosin light chain, phosphorylatable, fast skeletal muscle [Source:VGNC Symbol;Acc:VGNC:90520]	Cellular Processes;Human Diseases;Organismal Systems;Cellular Processes	Cell motility;Infectious diseases;Immune system;Cellular community - eukaryotes	ko04810//Regulation of actin cytoskeleton;ko05131//Shigellosis;ko04670//Leukocyte transendothelial migration;ko04510//Focal adhesion	K12758;K12758;K12758;K12758	-	GO:0005509//calcium ion binding;GO:0008307//structural constituent of muscle	GO:0007519//skeletal muscle tissue development
DHM-vs-DHBM	Fibro_adipogenic_progenitor_cells	ENSSSCG00000011928	CCDC80	1.64915	8.3811	219	213	0.315	0.779	2.34535	1.15e-26	3.68e-22	up	CCDC80	coiled-coil domain containing 80 [Source:VGNC Symbol;Acc:VGNC:86315]	-	-	-	-	GO:0005604//basement membrane;GO:0005614//interstitial matrix;GO:0031012//extracellular matrix	GO:0001968//fibronectin binding;GO:0005539//glycosaminoglycan binding;GO:0008201//heparin binding	GO:0009617//response to bacterium;GO:0010811//positive regulation of cell-substrate adhesion;GO:0030198//extracellular matrix organization
DHM-vs-DHBM	Fibro_adipogenic_progenitor_cells	ENSSSCG00000014401	NR3C1	1.13201	6.69586	219	213	0.242	0.695	2.56428	2.28e-26	7.29e-22	up	NR3C1	nuclear receptor subfamily 3 group C member 1 [Source:VGNC Symbol;Acc:VGNC:90883]	Environmental Information Processing	Signaling molecules and interaction	ko04080//Neuroactive ligand-receptor interaction	K05771	GO:0005634//nucleus;GO:0005654//nucleoplasm;GO:0005737//cytoplasm;GO:0005829//cytosol;GO:0016607//nuclear speck;GO:0032991//protein-containing complex	GO:0000977//RNA polymerase II regulatory region sequence-specific DNA binding;GO:0000978//RNA polymerase II proximal promoter sequence-specific DNA binding;GO:0001046//core promoter sequence-specific DNA binding;GO:0001227//DNA-binding transcription repressor activity, RNA polymerase II-specific;GO:0001228//DNA-binding transcription activator activity, RNA polymerase II-specific;GO:0003677//DNA b…	GO:0000122//negative regulation of transcription by RNA polymerase II;GO:0006355//regulation of transcription, DNA-templated;GO:0042921//glucocorticoid receptor signaling pathway;GO:0043402//glucocorticoid mediated signaling pathway;GO:0045892//negative regulation of transcription, DNA-templated;GO:0045944//positive regulation of transcription by RNA polymerase II;GO:0071383//cellular response to…
DHM-vs-DHBM	Fibro_adipogenic_progenitor_cells	ENSSSCG00000035537	RUNX1	16.4605	2.00871	219	213	0.717	0.352	-3.0346	5.81e-26	1.85e-21	down	RUNX1	RUNX family transcription factor 1 [Source:VGNC Symbol;Acc:VGNC:92516]	Human Diseases;Human Diseases;Cellular Processes;Organismal Systems;Human Diseases;Human Diseases	Cancers;Cancers;Cellular community - eukaryotes;Immune system;Cancers;Cancers	ko05200//Pathways in cancer;ko05202//Transcriptional misregulation in cancers;ko04530//Tight junction;ko04659//Th17 cell differentiation;ko05220//Chronic myeloid leukemia;ko05221//Acute myeloid leukemia	K08367;K08367;K08367;K08367;K08367;K08367	GO:0005634//nucleus	GO:0003677//DNA binding;GO:0003700//DNA-binding transcription factor activity;GO:0005524//ATP binding	GO:0006355//regulation of transcription, DNA-templated
DHM-vs-DHBM	Fibro_adipogenic_progenitor_cells	ENSSSCG00000021818	ENOX1	0.947647	6.34906	219	213	0.142	0.615	2.74399	6.06e-26	1.93e-21	up	ENOX1	ecto-NOX disulfide-thiol exchanger 1 [Source:VGNC Symbol;Acc:VGNC:87706]	-	-	-	-	GO:0005886//plasma membrane;GO:0009897//external side of plasma membrane	GO:0003676//nucleic acid binding;GO:0016491//oxidoreductase activity	GO:0007624//ultradian rhythm
DHM-vs-DHBM	Fibro_adipogenic_progenitor_cells	ENSSSCG00000016640	PPP1R3A	0.0798435	2.67325	219	213	0.032	0.423	5.06352	2.12e-25	6.75e-21	up	PPP1R3A	protein phosphatase 1 regulatory subunit 3A [Source:VGNC Symbol;Acc:VGNC:91736]	Organismal Systems;Human Diseases	Endocrine system;Endocrine and metabolic diseases	ko04910//Insulin signaling pathway;ko04931//Insulin resistance	K07189;K07189	-	GO:0005515//protein binding	-
DHM-vs-DHBM	Fibro_adipogenic_progenitor_cells	ENSSSCG00000012637	KLHL13	0.100115	2.17148	219	213	0.032	0.432	4.43758	3.83e-25	1.22e-20	up	KLHL13	kelch like family member 13 [Source:VGNC Symbol;Acc:VGNC:89514]	Genetic Information Processing	Folding, sorting and degradation	ko04120//Ubiquitin mediated proteolysis	K10447	GO:0031463//Cul3-RING ubiquitin ligase complex	GO:0004842//ubiquitin-protein transferase activity;GO:0005515//protein binding;GO:0047485//protein N-terminus binding;GO:0097602//cullin family protein binding	GO:0016567//protein ubiquitination;GO:0032465//regulation of cytokinesis
DHM-vs-DHBM	Fibro_adipogenic_progenitor_cells	ENSSSCG00000029331	PALLD	2.17718	12.184	219	213	0.26	0.685	2.48441	5.13e-25	1.64e-20	up	PALLD	palladin, cytoskeletal associated protein [Source:HGNC Symbol;Acc:HGNC:17068]	-	-	-	-	GO:0001725//stress fiber;GO:0005634//nucleus;GO:0005829//cytosol;GO:0005856//cytoskeleton;GO:0005884//actin filament;GO:0005886//plasma membrane;GO:0005925//focal adhesion;GO:0015629//actin cytoskeleton;GO:0030018//Z disc;GO:0030027//lamellipodium	-	GO:0003334//keratinocyte development;GO:0003382//epithelial cell morphogenesis;GO:0030036//actin cytoskeleton organization
DHM-vs-DHBM	Fibro_adipogenic_progenitor_cells	ENSSSCG00000024377	RPS6KA5	0.352627	3.1589	219	213	0.082	0.526	3.16285	7.8e-25	2.49e-20	up	RPS6KA5	ribosomal protein S6 kinase A5 [Source:VGNC Symbol;Acc:VGNC:92444]	Human Diseases;Environmental Information Processing;Human Diseases;Human Diseases;Organismal Systems;Organismal Systems;Environmental Information Processing;Organismal Systems;Human Diseases	Cancers;Signal transduction;Infectious diseases;Cancers;Circulatory system;Nervous system;Signal transduction;Environmental adaptation;Cancers	ko05200//Pathways in cancer;ko04010//MAPK signaling pathway;ko05131//Shigellosis;ko05206//MicroRNAs in cancer;ko04261//Adrenergic signaling in cardiomyocytes;ko04722//Neurotrophin signaling pathway;ko04668//TNF signaling pathway;ko04713//Circadian entrainment;ko05219//Bladder cancer	K04445;K04445;K04445;K04445;K04445;K04445;K04445;K04445;K04445	GO:0005634//nucleus;GO:0005654//nucleoplasm;GO:0005737//cytoplasm	GO:0000287//magnesium ion binding;GO:0004672//protein kinase activity;GO:0004674//protein serine/threonine kinase activity;GO:0005524//ATP binding	GO:0006355//regulation of transcription, DNA-templated;GO:0006468//protein phosphorylation;GO:0016572//histone phosphorylation;GO:0033129//positive regulation of histone phosphorylation;GO:0035066//positive regulation of histone acetylation;GO:0035556//intracellular signal transduction;GO:0043987//histone H3-S10 phosphorylation;GO:0043988//histone H3-S28 phosphorylation;GO:0043990//histone H2A-S1…
DHM-vs-DHBM	Fibro_adipogenic_progenitor_cells	ENSSSCG00000011999	CADM2	0.276996	4.27297	219	213	0.055	0.469	3.94682	1.12e-24	3.57e-20	up	CADM2	cell adhesion molecule 2 [Source:VGNC Symbol;Acc:VGNC:97910]	-	-	-	-	-	-	-
DHM-vs-DHBM	Fibro_adipogenic_progenitor_cells	ENSSSCG00000015917	XIRP2	17.7854	3.17856	219	213	0.863	0.441	-2.48422	1.43e-24	4.57e-20	down	XIRP2	xin actin binding repeat containing 2 [Source:HGNC Symbol;Acc:HGNC:14303]	-	-	-	-	GO:0001725//stress fiber;GO:0005925//focal adhesion;GO:0030018//Z disc;GO:0030054//cell junction	GO:0003779//actin binding;GO:0051015//actin filament binding;GO:0051393//alpha-actinin binding	GO:0003281//ventricular septum development;GO:0007507//heart development;GO:0030036//actin cytoskeleton organization;GO:0045216//cell-cell junction organization;GO:0055008//cardiac muscle tissue morphogenesis
DHM-vs-DHBM	Fibro_adipogenic_progenitor_cells	ENSSSCG00000029441	ENSSSCG00000029441	7.82356	26.1733	219	213	0.689	0.953	1.74219	1.86e-24	5.94e-20	up	ENSSSCG00000029441	myosin, heavy chain 2, skeletal muscle, adult [Source:NCBI gene (formerly Entrezgene);Acc:397256]	Human Diseases;Human Diseases;Cellular Processes	Infectious diseases;Infectious diseases;Cellular community - eukaryotes	ko05132//Salmonella infection;ko05130//Pathogenic Escherichia coli infection;ko04530//Tight junction	K10352;K10352;K10352	GO:0005794//Golgi apparatus;GO:0005826//actomyosin contractile ring;GO:0005911//cell-cell junction;GO:0016459//myosin complex;GO:0030016//myofibril;GO:0031672//A band	GO:0003774//motor activity;GO:0005515//protein binding;GO:0005524//ATP binding;GO:0051015//actin filament binding	GO:0001778//plasma membrane repair;GO:0014823//response to activity;GO:0070252//actin-mediated cell contraction
DHM-vs-DHBM	Fibro_adipogenic_progenitor_cells	ENSSSCG00000006059	NCALD	0.0698936	2.5365	219	213	0.014	0.376	5.17953	1.98e-24	6.33e-20	up	NCALD	neurocalcin delta [Source:VGNC Symbol;Acc:VGNC:90594]	Organismal Systems	Sensory system	ko04740//Olfactory transduction	K19695	-	GO:0003779//actin binding;GO:0005509//calcium ion binding;GO:0015631//tubulin binding;GO:0030276//clathrin binding	GO:0003073//regulation of systemic arterial blood pressure;GO:0019722//calcium-mediated signaling
DHM-vs-DHBM	Fibro_adipogenic_progenitor_cells	ENSSSCG00000011686	SLC9A9	0.483825	3.44956	219	213	0.096	0.54	2.8336	4.52e-24	1.44e-19	up	SLC9A9	solute carrier family 9 member A9 [Source:VGNC Symbol;Acc:VGNC:93190]	-	-	-	-	GO:0016021//integral component of membrane;GO:0055037//recycling endosome	GO:0015299//solute:proton antiporter activity;GO:0015385//sodium:proton antiporter activity	GO:0006812//cation transport;GO:0006814//sodium ion transport;GO:0006885//regulation of pH;GO:0055085//transmembrane transport
DHM-vs-DHBM	Fibro_adipogenic_progenitor_cells	ENSSSCG00000015357	MEOX2	0.669857	6.27726	219	213	0.096	0.54	3.22802	5.36e-24	1.71e-19	up	MEOX2	mesenchyme homeobox 2 [Source:VGNC Symbol;Acc:VGNC:90142]	-	-	-	-	GO:0005634//nucleus;GO:0005737//cytoplasm	GO:0000978//RNA polymerase II proximal promoter sequence-specific DNA binding;GO:0000981//DNA-binding transcription factor activity, RNA polymerase II-specific;GO:0001228//DNA-binding transcription activator activity, RNA polymerase II-specific;GO:0003677//DNA binding;GO:0003700//DNA-binding transcription factor activity;GO:0043565//sequence-specific DNA binding;GO:1990837//sequence-specific doub…	GO:0001525//angiogenesis;GO:0001757//somite specification;GO:0006355//regulation of transcription, DNA-templated;GO:0007519//skeletal muscle tissue development;GO:0045944//positive regulation of transcription by RNA polymerase II;GO:0060021//roof of mouth development;GO:0060173//limb development;GO:0090051//negative regulation of cell migration involved in sprouting angiogenesis
DHM-vs-DHBM	Fibro_adipogenic_progenitor_cells	ENSSSCG00000023169	CA10	0.681644	5.72763	219	213	0.055	0.469	3.07066	5.56e-24	1.78e-19	up	CA10	carbonic anhydrase 10 [Source:VGNC Symbol;Acc:VGNC:86096]	-	-	-	-	-	GO:0004089//carbonate dehydratase activity;GO:0008270//zinc ion binding	-
DHM-vs-DHBM	Fibro_adipogenic_progenitor_cells	ENSSSCG00000001500	COL21A1	0.0902671	2.26619	219	213	0.027	0.404	4.64839	7.43e-24	2.37e-19	up	COL21A1	collagen type XXI alpha 1 chain [Source:HGNC Symbol;Acc:HGNC:17025]	Organismal Systems	Digestive system	ko04974//Protein digestion and absorption	K16629	GO:0005829//cytosol	-	-
DHM-vs-DHBM	Fibro_adipogenic_progenitor_cells	ENSSSCG00000009084	SPATA5	7.13252	1.59679	219	213	0.699	0.347	-2.15917	1.32e-23	4.21e-19	down	SPATA5	spermatosis associated 5 [Source:VGNC Symbol;Acc:VGNC:93385]	Genetic Information Processing	Translation	ko03008//Ribosome biogenesis in eukaryotes	K14575	GO:0005737//cytoplasm;GO:0005819//spindle	GO:0005524//ATP binding;GO:0016887//ATPase activity	GO:0007420//brain development
DHM-vs-DHBM	Fibro_adipogenic_progenitor_cells	ENSSSCG00000010959	NTRK2	1.69996	6.02125	219	213	0.187	0.662	1.8245	2.03e-23	6.47e-19	up	NTRK2	neurotrophic receptor tyrosine kinase 2 [Source:VGNC Symbol;Acc:VGNC:96455]	Environmental Information Processing;Environmental Information Processing;Environmental Information Processing;Human Diseases;Organismal Systems	Signal transduction;Signal transduction;Signal transduction;Substance dependence;Nervous system	ko04151//PI3K-Akt signaling pathway;ko04010//MAPK signaling pathway;ko04014//Ras signaling pathway;ko05034//Alcoholism;ko04722//Neurotrophin signaling pathway	K04360;K04360;K04360;K04360;K04360	GO:0005768//endosome;GO:0005769//early endosome;GO:0005829//cytosol;GO:0005886//plasma membrane;GO:0005887//integral component of plasma membrane;GO:0014069//postsynaptic density;GO:0016020//membrane;GO:0043195//terminal bouton;GO:0043235//receptor complex	GO:0002020//protease binding;GO:0004672//protein kinase activity;GO:0004713//protein tyrosine kinase activity;GO:0004714//transmembrane receptor protein tyrosine kinase activity;GO:0005030//neurotrophin receptor activity;GO:0005515//protein binding;GO:0005524//ATP binding;GO:0043121//neurotrophin binding;GO:0048403//brain-derived neurotrophic factor binding;GO:0060175//brain-derived neurotrophic …	GO:0001570//vasculogenesis;GO:0001764//neuron migration;GO:0006468//protein phosphorylation;GO:0007169//transmembrane receptor protein tyrosine kinase signaling pathway;GO:0007612//learning;GO:0007623//circadian rhythm;GO:0007631//feeding behavior;GO:0010628//positive regulation of gene expression;GO:0010976//positive regulation of neuron projection development;GO:0014047//glutamate secretion;GO:…
DHM-vs-DHBM	Fibro_adipogenic_progenitor_cells	ENSSSCG00000016866	GHR	2.37294	7.97835	219	213	0.306	0.756	1.74937	2.51e-23	8e-19	up	GHR	growth hormone receptor [Source:NCBI gene (formerly Entrezgene);Acc:397488]	Environmental Information Processing;Environmental Information Processing;Environmental Information Processing;Environmental Information Processing;Organismal Systems	Signaling molecules and interaction;Signal transduction;Signaling molecules and interaction;Signal transduction;Endocrine system	ko04080//Neuroactive ligand-receptor interaction;ko04151//PI3K-Akt signaling pathway;ko04060//Cytokine-cytokine receptor interaction;ko04630//Jak-STAT signaling pathway;ko04935//Growth hormone synthesis, secretion and action	K05080;K05080;K05080;K05080;K05080	GO:0005615//extracellular space;GO:0005829//cytosol;GO:0005886//plasma membrane;GO:0005887//integral component of plasma membrane;GO:0009986//cell surface;GO:0016020//membrane;GO:0016021//integral component of membrane;GO:0036464//cytoplasmic ribonucleoprotein granule;GO:0043235//receptor complex;GO:0070195//growth hormone receptor complex	GO:0004896//cytokine receptor activity;GO:0005515//protein binding;GO:0017046//peptide hormone binding;GO:0042802//identical protein binding;GO:0042803//protein homodimerization activity	GO:0032870//cellular response to hormone stimulus;GO:0040018//positive regulation of multicellular organism growth;GO:0042445//hormone metabolic process;GO:0048009//insulin-like growth factor receptor signaling pathway;GO:0060396//growth hormone receptor signaling pathway
DHM-vs-DHBM	Fibro_adipogenic_progenitor_cells	ENSSSCG00000021208	SELENOP	1.02025	6.14982	219	213	0.233	0.676	2.59151	2.77e-23	8.83e-19	up	SELENOP	selenoprotein P [Source:VGNC Symbol;Acc:VGNC:92691]	-	-	-	-	GO:0005576//extracellular region	GO:0008430//selenium binding	GO:0001887//selenium compound metabolic process
DHM-vs-DHBM	Fibro_adipogenic_progenitor_cells	ENSSSCG00000033260	TNNI2	7.55738	20.5665	219	213	0.749	0.977	1.44432	2.91e-23	9.28e-19	up	TNNI2	troponin I2, fast skeletal type [Source:VGNC Symbol;Acc:VGNC:94283]	-	-	-	-	GO:0005634//nucleus;GO:0005861//troponin complex	GO:0003779//actin binding;GO:0031014//troponin T binding	GO:0003009//skeletal muscle contraction;GO:0045893//positive regulation of transcription, DNA-templated
DHM-vs-DHBM	Fibro_adipogenic_progenitor_cells	ENSSSCG00000014184	PAM	15.3558	3.63416	219	213	0.776	0.615	-2.07906	3.08e-23	9.83e-19	down	PAM	peptidylglycine alpha-amidating monooxygenase [Source:VGNC Symbol;Acc:VGNC:91163]	-	-	-	-	GO:0016020//membrane	GO:0003824//catalytic activity;GO:0004497//monooxygenase activity;GO:0004504//peptidylglycine monooxygenase activity;GO:0004598//peptidylamidoglycolate lyase activity;GO:0005507//copper ion binding;GO:0005515//protein binding;GO:0008270//zinc ion binding;GO:0016715//oxidoreductase activity, acting on paired donors, with incorporation or reduction of molecular oxygen, reduced ascorbate as one dono…	GO:0001519//peptide amidation;GO:0006518//peptide metabolic process;GO:0010043//response to zinc ion;GO:0055114//oxidation-reduction process
DHM-vs-DHBM	Fibro_adipogenic_progenitor_cells	ENSSSCG00000010826	MTARC2	0.0599498	1.46097	219	213	0.018	0.376	4.60472	3.1e-23	9.89e-19	up	MTARC2	mitochondrial amidoxime reducing component 2 [Source:HGNC Symbol;Acc:HGNC:26064]	-	-	-	-	GO:0005739//mitochondrion	GO:0003824//catalytic activity;GO:0008940//nitrate reductase activity;GO:0016661//oxidoreductase activity, acting on other nitrogenous compounds as donors;GO:0030151//molybdenum ion binding;GO:0030170//pyridoxal phosphate binding;GO:0043546//molybdopterin cofactor binding;GO:0098809//nitrite reductase activity	GO:0006809//nitric oxide biosynthetic process;GO:0042126//nitrate metabolic process;GO:0070458//cellular detoxification of nitrogen compound
DHM-vs-DHBM	Fibro_adipogenic_progenitor_cells	ENSSSCG00000000694	GAPDH	7.33633	21.4892	219	213	0.753	0.986	1.55047	7.81e-23	2.49e-18	up	GAPDH	glyceraldehyde-3-phosphate dehydrogenase [Source:VGNC Symbol;Acc:VGNC:103283]	Metabolism;Human Diseases;Human Diseases;Human Diseases;Environmental Information Processing;Metabolism;Metabolism;Metabolism	Global and overview maps;Neurodegenerative diseases;Infectious diseases;Infectious diseases;Signal transduction;Global and overview maps;Global and overview maps;Carbohydrate metabolism	ko01100//Metabolic pathways;ko05010//Alzheimer disease;ko05132//Salmonella infection;ko05130//Pathogenic Escherichia coli infection;ko04066//HIF-1 signaling pathway;ko01200//Carbon metabolism;ko01230//Biosynthesis of amino acids;ko00010//Glycolysis / Gluconeogenesis	K00134;K00134;K00134;K00134;K00134;K00134;K00134;K00134	GO:0005634//nucleus;GO:0005737//cytoplasm;GO:0005811//lipid droplet;GO:0005829//cytosol;GO:0005886//plasma membrane;GO:0031965//nuclear membrane;GO:0043231//intracellular membrane-bounded organelle;GO:0097452//GAIT complex;GO:1990904//ribonucleoprotein complex	GO:0016620//oxidoreductase activity, acting on the aldehyde or oxo group of donors, NAD or NADP as acceptor;GO:0019828//aspartic-type endopeptidase inhibitor activity;GO:0042802//identical protein binding;GO:0050661//NADP binding;GO:0051287//NAD binding;GO:0097718//disordered domain specific binding	GO:0001819//positive regulation of cytokine production;GO:0006006//glucose metabolic process;GO:0010951//negative regulation of endopeptidase activity;GO:0017148//negative regulation of translation;GO:0031640//killing of cells of other organism;GO:0050832//defense response to fungus;GO:0051873//killing by host of symbiont cells;GO:0055114//oxidation-reduction process;GO:0061844//antimicrobial hum…
DHM-vs-DHBM	Fibro_adipogenic_progenitor_cells	ENSSSCG00000004421	FYN	2.44563	10.0839	219	213	0.402	0.779	2.04373	1.28e-22	4.08e-18	up	FYN	FYN proto-onco, Src family tyrosine kinase [Source:VGNC Symbol;Acc:VGNC:88276]	Human Diseases;Human Diseases;Cellular Processes;Organismal Systems;Organismal Systems;Environmental Information Processing;Organismal Systems;Organismal Systems;Organismal Systems;Environmental Information Processing;Organismal Systems;Cellular Processes;Organismal Systems;Human Diseases	Infectious diseases;Cardiovascular diseases;Cellular community - eukaryotes;Immune system;Development;Signal transduction;Immune system;Development;Immune system;Signal transduction;Nervous system;Cellular community - eukaryotes;Immune system;Neurodegenerative diseases	ko05130//Pathogenic Escherichia coli infection;ko05416//Viral myocarditis;ko04510//Focal adhesion;ko04650//Natural killer cell mediated cytotoxicity;ko04360//Axon guidance;ko04072//Phospholipase D signaling pathway;ko04660//T cell receptor signaling pathway;ko04380//Osteoclast differentiation;ko04611//Platelet activation;ko04071//Sphingolipid signaling pathway;ko04725//Cholinergic synapse;ko04520…	K05703;K05703;K05703;K05703;K05703;K05703;K05703;K05703;K05703;K05703;K05703;K05703;K05703;K05703	GO:0005768//endosome;GO:0005829//cytosol;GO:0005884//actin filament;GO:0005886//plasma membrane;GO:0014069//postsynaptic density;GO:0030425//dendrite;GO:0044297//cell body;GO:0045121//membrane raft;GO:0071944//cell periphery;GO:0097386//glial cell projection;GO:0098685//Schaffer collateral - CA1 synapse	GO:0001664//G protein-coupled receptor binding;GO:0004672//protein kinase activity;GO:0004713//protein tyrosine kinase activity;GO:0004715//non-membrane spanning protein tyrosine kinase activity;GO:0005515//protein binding;GO:0005524//ATP binding;GO:0015631//tubulin binding;GO:0016004//phospholipase activator activity;GO:0019899//enzyme binding;GO:0042802//identical protein binding;GO:0043014//al…	GO:0001764//neuron migration;GO:0003015//heart process;GO:0006468//protein phosphorylation;GO:0007166//cell surface receptor signaling pathway;GO:0008360//regulation of cell shape;GO:0010629//negative regulation of gene expression;GO:0010976//positive regulation of neuron projection development;GO:0018108//peptidyl-tyrosine phosphorylation;GO:0030900//forebrain development;GO:0031397//negative re…
DHM-vs-DHBM	Fibro_adipogenic_progenitor_cells	ENSSSCG00000008581	NCOA1	1.30616	5.5114	219	213	0.26	0.704	2.07701	1.48e-22	4.73e-18	up	NCOA1	nuclear receptor coactivator 1 [Source:VGNC Symbol;Acc:VGNC:90615]	Human Diseases;Human Diseases;Organismal Systems;Organismal Systems	Cancers;Cancers;Endocrine system;Endocrine system	ko05200//Pathways in cancer;ko05224//Breast cancer;ko04915//Estrogen signaling pathway;ko04919//Thyroid hormone signaling pathway	K09101;K09101;K09101;K09101	GO:0000785//chromatin;GO:0005634//nucleus;GO:0005654//nucleoplasm;GO:0005829//cytosol;GO:0005886//plasma membrane;GO:0032991//protein-containing complex	GO:0003677//DNA binding;GO:0003682//chromatin binding;GO:0003713//transcription coactivator activity;GO:0008134//transcription factor binding;GO:0016922//nuclear receptor binding;GO:0017162//aryl hydrocarbon receptor binding;GO:0019899//enzyme binding;GO:0030331//estrogen receptor binding;GO:0030374//nuclear receptor transcription coactivator activity;GO:0035257//nuclear hormone receptor binding;…	GO:0000435//positive regulation of transcription from RNA polymerase II promoter by galactose;GO:0002155//regulation of thyroid hormone mediated signaling pathway;GO:0006355//regulation of transcription, DNA-templated;GO:0043065//positive regulation of apoptotic process;GO:0043967//histone H4 acetylation;GO:0045666//positive regulation of neuron differentiation;GO:0045893//positive regulation of …
DHM-vs-DHBM	Fibro_adipogenic_progenitor_cells	ENSSSCG00000029249	NAV3	0.264618	2.49608	219	213	0.068	0.474	3.2372	1.73e-22	5.53e-18	up	NAV3	neuron navigator 3 [Source:VGNC Symbol;Acc:VGNC:90589]	-	-	-	-	GO:1990752//microtubule end	GO:0005515//protein binding;GO:0005524//ATP binding;GO:0008017//microtubule binding;GO:0016887//ATPase activity	GO:0007026//negative regulation of microtubule depolymerization;GO:0022008//neurogenesis;GO:0030336//negative regulation of cell migration;GO:0031116//positive regulation of microtubule polymerization;GO:0032703//negative regulation of interleukin-2 production
DHM-vs-DHBM	Fibro_adipogenic_progenitor_cells	ENSSSCG00000014168	ELL2	5.04593	0.651731	219	213	0.571	0.192	-2.95258	1.91e-22	6.09e-18	down	ELL2	elongation factor for RNA polymerase II 2 [Source:VGNC Symbol;Acc:VGNC:87649]	-	-	-	-	GO:0005654//nucleoplasm;GO:0008023//transcription elongation factor complex	-	GO:0006368//transcription elongation from RNA polymerase II promoter;GO:0042795//snRNA transcription by RNA polymerase II
DHM-vs-DHBM	Fibro_adipogenic_progenitor_cells	ENSSSCG00000021647	EDA	0.58456	4.18858	219	213	0.11	0.54	2.84082	1.95e-22	6.22e-18	up	EDA	ectodysplasin A [Source:VGNC Symbol;Acc:VGNC:87540]	Environmental Information Processing;Environmental Information Processing	Signaling molecules and interaction;Signal transduction	ko04060//Cytokine-cytokine receptor interaction;ko04064//NF-kappa B signaling pathway	K05480;K05480	GO:0005789//endoplasmic reticulum membrane;GO:0005811//lipid droplet;GO:0005887//integral component of plasma membrane;GO:0016020//membrane;GO:0043231//intracellular membrane-bounded organelle;GO:0045177//apical part of cell	GO:0005102//signaling receptor binding;GO:0005164//tumor necrosis factor receptor binding;GO:0005515//protein binding	GO:0001942//hair follicle development;GO:0006955//immune response;GO:0007160//cell-matrix adhesion;GO:0010467//gene expression;GO:0010628//positive regulation of gene expression;GO:0042475//odontogenesis of dentin-containing tooth;GO:0043123//positive regulation of I-kappaB kinase/NF-kappaB signaling;GO:0043473//pigmentation;GO:0043588//skin development;GO:0051092//positive regulation of NF-kappa…
DHM-vs-DHBM	Fibro_adipogenic_progenitor_cells	ENSSSCG00000009672	ENSSSCG00000009672	3.19089	9.78091	219	213	0.333	0.784	1.61598	2.35e-22	7.5e-18	up	ENSSSCG00000009672	scavenger receptor class A member 5 [Source:VGNC Symbol;Acc:VGNC:92612]	-	-	-	-	GO:0016020//membrane	GO:0005044//scavenger receptor activity	-
DHM-vs-DHBM	Fibro_adipogenic_progenitor_cells	ENSSSCG00000005699	HMCN2	2.99521	11.7668	219	213	0.342	0.746	1.97396	2.63e-22	8.38e-18	up	HMCN2	hemicentin 2 [Source:HGNC Symbol;Acc:HGNC:21293]	-	-	-	-	GO:0005576//extracellular region;GO:0005604//basement membrane;GO:0005938//cell cortex;GO:0030054//cell junction	GO:0005509//calcium ion binding	-
DHM-vs-DHBM	Fibro_adipogenic_progenitor_cells	ENSSSCG00000032622	SLC39A14	11.1789	2.39078	219	213	0.731	0.394	-2.22518	3e-22	9.56e-18	down	SLC39A14	solute carrier family 39 member 14 [Source:HGNC Symbol;Acc:HGNC:20858]	Cellular Processes	Cell growth and death	ko04216//Ferroptosis	K14720	GO:0005765//lysosomal membrane;GO:0005886//plasma membrane;GO:0005887//integral component of plasma membrane;GO:0016020//membrane;GO:0016021//integral component of membrane;GO:0016323//basolateral plasma membrane;GO:0016324//apical plasma membrane;GO:0031901//early endosome membrane;GO:0031902//late endosome membrane	GO:0005381//iron ion transmembrane transporter activity;GO:0005384//manganese ion transmembrane transporter activity;GO:0005385//zinc ion transmembrane transporter activity;GO:0015086//cadmium ion transmembrane transporter activity;GO:0015093//ferrous iron transmembrane transporter activity;GO:0015296//anion:cation symporter activity;GO:0016787//hydrolase activity;GO:0033192//calmodulin-dependent…	GO:0002062//chondrocyte differentiation;GO:0006094//gluconeogenesis;GO:0006826//iron ion transport;GO:0006829//zinc ion transport;GO:0006882//cellular zinc ion homeostasis;GO:0008286//insulin receptor signaling pathway;GO:0010817//regulation of hormone levels;GO:0030001//metal ion transport;GO:0032869//cellular response to insulin stimulus;GO:0033212//iron assimilation;GO:0034755//iron ion transm…
DHM-vs-DHBM	Fibro_adipogenic_progenitor_cells	ENSSSCG00000043650	ENSSSCG00000043650	0.0785627	1.77874	219	213	0.032	0.39	4.49911	3.28e-22	1.05e-17	up	ENSSSCG00000043650	-	-	-	-	-	-	-	-
DHM-vs-DHBM	Fibro_adipogenic_progenitor_cells	ENSSSCG00000015555	LAMC1	13.7209	32.0246	219	213	0.863	0.948	1.2228	3.35e-22	1.07e-17	up	LAMC1	laminin subunit gamma 1 [Source:VGNC Symbol;Acc:VGNC:89624]	Human Diseases;Environmental Information Processing;Human Diseases;Human Diseases;Cellular Processes;Human Diseases;Human Diseases;Environmental Information Processing;Human Diseases	Cancers;Signal transduction;Infectious diseases;Infectious diseases;Cellular community - eukaryotes;Infectious diseases;Cancers;Signaling molecules and interaction;Neurodegenerative diseases	ko05200//Pathways in cancer;ko04151//PI3K-Akt signaling pathway;ko05165//Human papillomavirus infection;ko05146//Amoebiasis;ko04510//Focal adhesion;ko05145//Toxoplasmosis;ko05222//Small cell lung cancer;ko04512//ECM-receptor interaction;ko05020//Prion diseases	K05635;K05635;K05635;K05635;K05635;K05635;K05635;K05635;K05635	GO:0005604//basement membrane	GO:0005201//extracellular matrix structural constituent	GO:0007155//cell adhesion;GO:0016477//cell migration;GO:0022617//extracellular matrix disassembly;GO:0031581//hemidesmosome assembly;GO:0034446//substrate adhesion-dependent cell spreading;GO:0065003//protein-containing complex assembly
DHM-vs-DHBM	Fibro_adipogenic_progenitor_cells	ENSSSCG00000022343	ENO1	4.20313	0.685055	219	213	0.584	0.254	-2.617	5.19e-22	1.66e-17	down	ENO1	enolase 1 [Source:VGNC Symbol;Acc:VGNC:87701]	Metabolism;Environmental Information Processing;Metabolism;Genetic Information Processing;Metabolism;Metabolism	Global and overview maps;Signal transduction;Global and overview maps;Folding, sorting and degradation;Global and overview maps;Carbohydrate metabolism	ko01100//Metabolic pathways;ko04066//HIF-1 signaling pathway;ko01200//Carbon metabolism;ko03018//RNA degradation;ko01230//Biosynthesis of amino acids;ko00010//Glycolysis / Gluconeogenesis	K01689;K01689;K01689;K01689;K01689;K01689	GO:0000015//phosphopyruvate hydratase complex;GO:0005737//cytoplasm;GO:0005829//cytosol;GO:0005886//plasma membrane;GO:0009986//cell surface;GO:0016020//membrane;GO:0099738//cell cortex region	GO:0000287//magnesium ion binding;GO:0000977//RNA polymerase II regulatory region sequence-specific DNA binding;GO:0001227//DNA-binding transcription repressor activity, RNA polymerase II-specific;GO:0004634//phosphopyruvate hydratase activity;GO:0042803//protein homodimerization activity;GO:0051020//GTPase binding	GO:0000122//negative regulation of transcription by RNA polymerase II;GO:0006096//glycolytic process;GO:0009615//response to virus;GO:0010756//positive regulation of plasminogen activation;GO:0030308//negative regulation of cell growth;GO:0045892//negative regulation of transcription, DNA-templated;GO:0045933//positive regulation of muscle contraction;GO:0061621//canonical glycolysis;GO:1903298//…
DHM-vs-DHBM	Fibro_adipogenic_progenitor_cells	ENSSSCG00000004032	PRKN	1.29592	6.33474	219	213	0.205	0.629	2.28922	5.42e-22	1.73e-17	up	PRKN	parkin RBR E3 ubiquitin protein ligase [Source:NCBI gene (formerly Entrezgene);Acc:733673]	Genetic Information Processing;Genetic Information Processing;Human Diseases;Cellular Processes	Folding, sorting and degradation;Folding, sorting and degradation;Neurodegenerative diseases;Transport and catabolism	ko04141//Protein processing in endoplasmic reticulum;ko04120//Ubiquitin mediated proteolysis;ko05012//Parkinson disease;ko04137//Mitophagy - animal	K04556;K04556;K04556;K04556	GO:0000151//ubiquitin ligase complex;GO:0005634//nucleus;GO:0005737//cytoplasm;GO:0005739//mitochondrion;GO:0005783//endoplasmic reticulum;GO:0005794//Golgi apparatus;GO:0005829//cytosol;GO:0016235//aggresome;GO:0016607//nuclear speck;GO:0032991//protein-containing complex;GO:0043005//neuron projection;GO:0048471//perinuclear region of cytoplasm;GO:0099073//mitochondrion-derived vesicle;GO:199045…	GO:0001664//G protein-coupled receptor binding;GO:0003714//transcription corepressor activity;GO:0003779//actin binding;GO:0004842//ubiquitin-protein transferase activity;GO:0005515//protein binding;GO:0008013//beta-catenin binding;GO:0015631//tubulin binding;GO:0019899//enzyme binding;GO:0019900//kinase binding;GO:0019901//protein kinase binding;GO:0030165//PDZ domain binding;GO:0030544//Hsp70 p…	GO:0000122//negative regulation of transcription by RNA polymerase II;GO:0000209//protein polyubiquitination;GO:0000422//autophagy of mitochondrion;GO:0000423//mitophagy;GO:0001933//negative regulation of protein phosphorylation;GO:0001963//synaptic transmission, dopaminergic;GO:0001964//startle response;GO:0006511//ubiquitin-dependent protein catabolic process;GO:0006513//protein monoubiquitinat…
DHM-vs-DHBM	Fibro_adipogenic_progenitor_cells	ENSSSCG00000010214	CDK1	0.0193495	2.02573	219	213	0.009	0.324	6.70264	8.25e-22	2.63e-17	up	CDK1	cyclin dependent kinase 1 [Source:NCBI gene (formerly Entrezgene);Acc:100155762]	Human Diseases;Human Diseases;Cellular Processes;Cellular Processes;Cellular Processes;Organismal Systems;Cellular Processes;Cellular Processes	Infectious disease: viral;Cancers;Cell growth and death;Cell growth and death;Cell growth and death;Endocrine system;Cellular community - eukaryotes;Cell growth and death	ko05170//Human immunodeficiency virus 1 infection;ko05203//Viral carcinogenesis;ko04218//Cellular senescence;ko04110//Cell cycle;ko04114//Oocyte meiosis;ko04914//Progesterone-mediated oocyte maturation;ko04540//Gap junction;ko04115//p53 signaling pathway	K02087;K02087;K02087;K02087;K02087;K02087;K02087;K02087	GO:0000307//cyclin-dependent protein kinase holoenzyme complex;GO:0005634//nucleus;GO:0005654//nucleoplasm;GO:0005737//cytoplasm;GO:0005759//mitochondrial matrix;GO:0005813//centrosome;GO:0005829//cytosol;GO:0005876//spindle microtubule;GO:0030496//midbody;GO:0072686//mitotic spindle;GO:0097125//cyclin B1-CDK1 complex	GO:0000166//nucleotide binding;GO:0004672//protein kinase activity;GO:0004674//protein serine/threonine kinase activity;GO:0004693//cyclin-dependent protein serine/threonine kinase activity;GO:0005524//ATP binding;GO:0008353//RNA polymerase II CTD heptapeptide repeat kinase activity;GO:0030332//cyclin binding;GO:0035173//histone kinase activity;GO:0097472//cyclin-dependent protein kinase activity	GO:0006468//protein phosphorylation;GO:0010971//positive regulation of G2/M transition of mitotic cell cycle;GO:0018105//peptidyl-serine phosphorylation;GO:0018107//peptidyl-threonine phosphorylation;GO:0030855//epithelial cell differentiation;GO:0034501//protein localization to kinetochore;GO:0042752//regulation of circadian rhythm;GO:0043066//negative regulation of apoptotic process;GO:1900182/…
DHM-vs-DHBM	Fibro_adipogenic_progenitor_cells	ENSSSCG00000005194	PTPRD	0.393129	3.29429	219	213	0.114	0.535	3.06657	9.44e-22	3.01e-17	up	PTPRD	protein tyrosine phosphatase receptor type D [Source:HGNC Symbol;Acc:HGNC:9668]	-	-	-	-	GO:0098685//Schaffer collateral - CA1 synapse;GO:0098686//hippocampal mossy fiber to CA3 synapse;GO:0098978//glutamatergic synapse;GO:0099056//integral component of presynaptic membrane	GO:0004725//protein tyrosine phosphatase activity;GO:0005102//signaling receptor binding;GO:0005515//protein binding;GO:0016791//phosphatase activity;GO:0050839//cell adhesion molecule binding	GO:0006470//protein dephosphorylation;GO:0007157//heterophilic cell-cell adhesion via plasma membrane cell adhesion molecules;GO:0016311//dephosphorylation;GO:0030182//neuron differentiation;GO:0046426//negative regulation of JAK-STAT cascade;GO:0050775//positive regulation of dendrite morphogenesis;GO:0050776//regulation of immune response;GO:0050804//modulation of chemical synaptic transmission…
DHM-vs-DHBM	Fibro_adipogenic_progenitor_cells	ENSSSCG00000030359	ARHGEF3	0.656462	4.06301	219	213	0.146	0.573	2.62958	9.95e-22	3.17e-17	up	ARHGEF3	Rho guanine nucleotide exchange factor 3 [Source:VGNC Symbol;Acc:VGNC:85496]	-	-	-	-	-	GO:0005085//guanyl-nucleotide exchange factor activity	GO:0035556//intracellular signal transduction
DHM-vs-DHBM	Fibro_adipogenic_progenitor_cells	ENSSSCG00000017082	SPARC	3.63838	14.2349	219	213	0.479	0.845	1.96804	1.11e-21	3.55e-17	up	SPARC	secreted protein acidic and cysteine rich [Source:VGNC Symbol;Acc:VGNC:98332]	-	-	-	-	GO:0005615//extracellular space;GO:0005737//cytoplasm;GO:0009986//cell surface;GO:0016363//nuclear matrix;GO:0031091//platelet alpha granule;GO:0031092//platelet alpha granule membrane;GO:0043231//intracellular membrane-bounded organelle;GO:0062023//collagen-containing extracellular matrix	GO:0005509//calcium ion binding;GO:0005515//protein binding;GO:0005518//collagen binding	GO:0001937//negative regulation of endothelial cell proliferation;GO:0010595//positive regulation of endothelial cell migration;GO:0016525//negative regulation of angiogenesis;GO:0022604//regulation of cell morphogenesis
DHM-vs-DHBM	Fibro_adipogenic_progenitor_cells	ENSSSCG00000016618	CPED1	0.0575867	2.09552	219	213	0.023	0.362	5.183	1.6e-21	5.1e-17	up	CPED1	cadherin like and PC-esterase domain containing 1 [Source:VGNC Symbol;Acc:VGNC:86940]	-	-	-	-	GO:0005783//endoplasmic reticulum	-	-
DHM-vs-DHBM	Fibro_adipogenic_progenitor_cells	ENSSSCG00000004193	ENPP1	1.97062	8.00011	219	213	0.269	0.709	2.02132	1.99e-21	6.34e-17	up	ENPP1	ectonucleotide pyrophosphatase/phosphodiesterase 1 [Source:VGNC Symbol;Acc:VGNC:87708]	Metabolism;Metabolism;Metabolism;Metabolism;Metabolism;Metabolism;Metabolism	Global and overview maps;Nucleotide metabolism;Nucleotide metabolism;Metabolism of cofactors and vitamins;Carbohydrate metabolism;Metabolism of cofactors and vitamins;Metabolism of cofactors and vitamins	ko01100//Metabolic pathways;ko00230//Purine metabolism;ko00240//Pyrimidine metabolism;ko00760//Nicotinate and nicotinamide metabolism;ko00500//Starch and sucrose metabolism;ko00770//Pantothenate and CoA biosynthesis;ko00740//Riboflavin metabolism	K01513;K01513;K01513;K01513;K01513;K01513;K01513	GO:0005615//extracellular space;GO:0005886//plasma membrane;GO:0009986//cell surface	GO:0003676//nucleic acid binding;GO:0003824//catalytic activity;GO:0004527//exonuclease activity;GO:0004528//phosphodiesterase I activity;GO:0004551//nucleotide diphosphatase activity;GO:0005044//scavenger receptor activity;GO:0005158//insulin receptor binding;GO:0005524//ATP binding;GO:0016787//hydrolase activity;GO:0030247//polysaccharide binding;GO:0042803//protein homodimerization activity;GO…	GO:0006091//generation of precursor metabolites and energy;GO:0006796//phosphate-containing compound metabolic process;GO:0006955//immune response;GO:0009143//nucleoside triphosphate catabolic process;GO:0030308//negative regulation of cell growth;GO:0030318//melanocyte differentiation;GO:0030505//inorganic diphosphate transport;GO:0030643//cellular phosphate ion homeostasis;GO:0030730//sequester…
DHM-vs-DHBM	Fibro_adipogenic_progenitor_cells	ENSSSCG00000010209	FAM13C	0.0265442	1.58992	219	213	0.009	0.319	5.89908	5.18e-21	1.65e-16	up	FAM13C	family with sequence similarity 13 member C [Source:VGNC Symbol;Acc:VGNC:87907]	-	-	-	-	-	-	-
DHM-vs-DHBM	Fibro_adipogenic_progenitor_cells	ENSSSCG00000012126	GPM6B	12.0792	3.28525	219	213	0.753	0.474	-1.87842	9.03e-21	2.88e-16	down	GPM6B	glycoprotein M6B [Source:HGNC Symbol;Acc:HGNC:4461]	-	-	-	-	GO:0016021//integral component of membrane	-	GO:0030501//positive regulation of bone mineralization;GO:0032956//regulation of actin cytoskeleton organization;GO:0051893//regulation of focal adhesion assembly;GO:0085029//extracellular matrix assembly
DHM-vs-DHBM	Fibro_adipogenic_progenitor_cells	ENSSSCG00000006359	ADAMTS4	2.27871	0.0316512	219	213	0.333	0.019	-6.16532	9.17e-21	2.93e-16	down	ADAMTS4	ADAM metallopeptidase with thrombospondin type 1 motif 4 [Source:VGNC Symbol;Acc:VGNC:85084]	-	-	-	-	GO:0005615//extracellular space;GO:0016607//nuclear speck	GO:0002020//protease binding;GO:0004222//metalloendopeptidase activity;GO:0008233//peptidase activity;GO:0008237//metallopeptidase activity	GO:0006508//proteolysis
DHM-vs-DHBM	Fibro_adipogenic_progenitor_cells	ENSSSCG00000015862	LIMS2	0.0436531	1.26327	219	213	0.014	0.329	4.85175	1.75e-20	5.57e-16	up	LIMS2	LIM zinc finger domain containing 2 [Source:VGNC Symbol;Acc:VGNC:95731]	-	-	-	-	GO:0005925//focal adhesion	-	GO:0043066//negative regulation of apoptotic process;GO:0045216//cell-cell junction organization;GO:0050680//negative regulation of epithelial cell proliferation;GO:0098609//cell-cell adhesion;GO:2000178//negative regulation of neural precursor cell proliferation;GO:2000346//negative regulation of hepatocyte proliferation;GO:2001046//positive regulation of integrin-mediated signaling pathway
DHM-vs-DHBM	Fibro_adipogenic_progenitor_cells	ENSSSCG00000023728	TECTA	0.350035	2.79015	219	213	0.091	0.484	2.99441	1.88e-20	5.99e-16	up	TECTA	tectorin alpha [Source:HGNC Symbol;Acc:HGNC:11720]	-	-	-	-	GO:0031012//extracellular matrix;GO:0062023//collagen-containing extracellular matrix	GO:0005201//extracellular matrix structural constituent;GO:0005515//protein binding	GO:0007160//cell-matrix adhesion;GO:0007605//sensory perception of sound
DHM-vs-DHBM	Fibro_adipogenic_progenitor_cells	ENSSSCG00000012001	ROBO1	0.315319	2.74957	219	213	0.073	0.455	3.12392	2.6e-20	8.29e-16	up	ROBO1	roundabout guidance receptor 1 [Source:HGNC Symbol;Acc:HGNC:10249]	Organismal Systems	Development	ko04360//Axon guidance	K06753	GO:0005737//cytoplasm;GO:0005886//plasma membrane;GO:0009986//cell surface	GO:0005515//protein binding;GO:0008046//axon guidance receptor activity;GO:0030275//LRR domain binding;GO:0042802//identical protein binding	GO:0002042//cell migration involved in sprouting angiogenesis;GO:0006919//activation of cysteine-type endopeptidase activity involved in apoptotic process;GO:0007156//homophilic cell adhesion via plasma membrane adhesion molecules;GO:0007411//axon guidance;GO:0016199//axon midline choice point recognition;GO:0021836//chemorepulsion involved in postnatal olfactory bulb interneuron migration;GO:003…
DHM-vs-DHBM	Fibro_adipogenic_progenitor_cells	ENSSSCG00000001793	ADAMTSL3	0.971175	5.85618	219	213	0.105	0.512	2.59203	3.23e-20	1.03e-15	up	ADAMTSL3	ADAMTS like 3 [Source:VGNC Symbol;Acc:VGNC:85092]	-	-	-	-	GO:0043231//intracellular membrane-bounded organelle	-	-
DHM-vs-DHBM	Fibro_adipogenic_progenitor_cells	ENSSSCG00000038414	ENSSSCG00000038414	0.15066	2.71176	219	213	0.027	0.362	4.16896	3.38e-20	1.08e-15	up	ENSSSCG00000038414	-	-	-	-	-	-	-	-
DHM-vs-DHBM	Fibro_adipogenic_progenitor_cells	ENSSSCG00000010651	ABLIM1	0.990549	3.33375	219	213	0.105	0.507	1.75074	3.77e-20	1.2e-15	up	ABLIM1	actin binding LIM protein 1 [Source:VGNC Symbol;Acc:VGNC:84986]	Organismal Systems	Development	ko04360//Axon guidance	K07520	GO:0001725//stress fiber;GO:0030027//lamellipodium	GO:0003779//actin binding	GO:0007010//cytoskeleton organization;GO:0030032//lamellipodium assembly;GO:0060271//cilium assembly
DHM-vs-DHBM	Fibro_adipogenic_progenitor_cells	ENSSSCG00000009051	IL15	0.113096	2.05735	219	213	0.027	0.357	4.18396	6.98e-20	2.23e-15	up	IL15	interleukin 15 [Source:VGNC Symbol;Acc:VGNC:89083]	Human Diseases;Human Diseases;Environmental Information Processing;Human Diseases;Environmental Information Processing;Environmental Information Processing;Organismal Systems	Cancers;Infectious diseases;Signaling molecules and interaction;Immune diseases;Signal transduction;Signal transduction;Immune system	ko05200//Pathways in cancer;ko05166//HTLV-I infection;ko04060//Cytokine-cytokine receptor interaction;ko05323//Rheumatoid arthritis;ko04630//Jak-STAT signaling pathway;ko04668//TNF signaling pathway;ko04672//Intestinal immune network for IgA production	K05433;K05433;K05433;K05433;K05433;K05433;K05433	GO:0005576//extracellular region;GO:0005654//nucleoplasm;GO:0005737//cytoplasm;GO:0005829//cytosol;GO:0016607//nuclear speck	GO:0005125//cytokine activity;GO:0005126//cytokine receptor binding	GO:0001866//NK T cell proliferation;GO:0006955//immune response;GO:0007260//tyrosine phosphorylation of STAT protein;GO:0030225//macrophage differentiation;GO:0032740//positive regulation of interleukin-17 production;GO:0032819//positive regulation of natural killer cell proliferation;GO:0032825//positive regulation of natural killer cell differentiation;GO:0035723//interleukin-15-mediated signal…
DHM-vs-DHBM	Fibro_adipogenic_progenitor_cells	ENSSSCG00000016720	PGAM2	1.08508	5.78773	219	213	0.26	0.667	2.41509	7.89e-20	2.52e-15	up	PGAM2	phosphoglycerate mutase 2 [Source:VGNC Symbol;Acc:VGNC:91341]	Metabolism;Metabolism;Organismal Systems;Metabolism;Human Diseases;Metabolism;Metabolism	Global and overview maps;Global and overview maps;Endocrine system;Global and overview maps;Cancers;Carbohydrate metabolism;Amino acid metabolism	ko01100//Metabolic pathways;ko01200//Carbon metabolism;ko04922//Glucagon signaling pathway;ko01230//Biosynthesis of amino acids;ko05230//Central carbon metabolism in cancer;ko00010//Glycolysis / Gluconeogenesis;ko00260//Glycine, serine and threonine metabolism	K01834;K01834;K01834;K01834;K01834;K01834;K01834	-	GO:0003824//catalytic activity;GO:0004619//phosphoglycerate mutase activity;GO:0016868//intramolecular transferase activity, phosphotransferases;GO:0042802//identical protein binding	GO:0006096//glycolytic process;GO:0006941//striated muscle contraction
DHM-vs-DHBM	Fibro_adipogenic_progenitor_cells	ENSSSCG00000051701	ENSSSCG00000051701	0	1.65894	219	213	0	0.254	14.0181	8.96e-20	2.86e-15	up	ENSSSCG00000051701	-	-	-	-	-	-	-	-
DHM-vs-DHBM	Fibro_adipogenic_progenitor_cells	ENSSSCG00000034308	LRMDA	2.6224	8.59843	219	213	0.215	0.643	1.71315	1.12e-19	3.58e-15	up	LRMDA	leucine rich melanocyte differentiation associated [Source:HGNC Symbol;Acc:HGNC:23405]	-	-	-	-	-	GO:0005515//protein binding	-
DHM-vs-DHBM	Fibro_adipogenic_progenitor_cells	ENSSSCG00000034015	XIRP1	3.52782	0.263454	219	213	0.466	0.099	-3.74265	1.18e-19	3.78e-15	down	XIRP1	-	-	-	-	-	-	-	-
DHM-vs-DHBM	Fibro_adipogenic_progenitor_cells	ENSSSCG00000023924	PDE1A	2.20621	7.00381	219	213	0.265	0.7	1.66652	1.63e-19	5.2e-15	up	PDE1A	phosphodiesterase 1A [Source:VGNC Symbol;Acc:VGNC:96473]	Metabolism;Organismal Systems;Environmental Information Processing;Metabolism;Human Diseases;Organismal Systems;Organismal Systems	Global and overview maps;Sensory system;Signal transduction;Nucleotide metabolism;Substance dependence;Endocrine system;Sensory system	ko01100//Metabolic pathways;ko04740//Olfactory transduction;ko04020//Calcium signaling pathway;ko00230//Purine metabolism;ko05032//Morphine addiction;ko04924//Renin secretion;ko04742//Taste transduction	K13755;K13755;K13755;K13755;K13755;K13755;K13755	-	GO:0004114//3',5'-cyclic-nucleotide phosphodiesterase activity;GO:0008081//phosphoric diester hydrolase activity;GO:0048101//calcium- and calmodulin-regulated 3',5'-cyclic-GMP phosphodiesterase activity	GO:0007165//signal transduction
DHM-vs-DHBM	Fibro_adipogenic_progenitor_cells	ENSSSCG00000012583	ACSL4	10.4613	2.03367	219	213	0.689	0.408	-2.36286	2.29e-19	7.32e-15	down	ACSL4	acyl-CoA synthetase long chain family member 4 [Source:VGNC Symbol;Acc:VGNC:85033]	Metabolism;Organismal Systems;Organismal Systems;Cellular Processes;Organismal Systems;Cellular Processes;Metabolism;Metabolism;Metabolism	Global and overview maps;Environmental adaptation;Endocrine system;Transport and catabolism;Endocrine system;Cell growth and death;Global and overview maps;Lipid metabolism;Lipid metabolism	ko01100//Metabolic pathways;ko04714//Thermogenesis;ko03320//PPAR signaling pathway;ko04146//Peroxisome;ko04920//Adipocytokine signaling pathway;ko04216//Ferroptosis;ko01212//Fatty acid metabolism;ko00071//Fatty acid degradation;ko00061//Fatty acid biosynthesis	K01897;K01897;K01897;K01897;K01897;K01897;K01897;K01897;K01897	GO:0005737//cytoplasm;GO:0005739//mitochondrion;GO:0005811//lipid droplet;GO:0044233//Mitochondria-associated ER Membrane	GO:0004467//long-chain fatty acid-CoA ligase activity;GO:0031957//very long-chain fatty acid-CoA ligase activity;GO:0047676//arachidonate-CoA ligase activity	GO:0001676//long-chain fatty acid metabolic process;GO:0006629//lipid metabolic process;GO:0060136//embryonic process involved in female pregnancy
DHM-vs-DHBM	Fibro_adipogenic_progenitor_cells	ENSSSCG00000000848	GLT8D2	0.092605	1.46325	219	213	0.037	0.371	3.98048	2.4e-19	7.64e-15	up	GLT8D2	glycosyltransferase 8 domain containing 2 [Source:VGNC Symbol;Acc:VGNC:88501]	-	-	-	-	-	GO:0016757//transferase activity, transferring glycosyl groups	-
DHM-vs-DHBM	Fibro_adipogenic_progenitor_cells	ENSSSCG00000011825	ATP13A3	3.30002	0.592905	219	213	0.484	0.23	-2.4764	2.68e-19	8.57e-15	down	ATP13A3	ATPase 13A3 [Source:VGNC Symbol;Acc:VGNC:85639]	-	-	-	-	GO:0016021//integral component of membrane	GO:0000166//nucleotide binding;GO:0016887//ATPase activity	GO:0006812//cation transport
DHM-vs-DHBM	Fibro_adipogenic_progenitor_cells	ENSSSCG00000036155	ENSSSCG00000036155	0.276389	2.40812	219	213	0.059	0.418	3.12268	3.86e-19	1.23e-14	up	ENSSSCG00000036155	-	-	-	-	-	-	-	-
DHM-vs-DHBM	Fibro_adipogenic_progenitor_cells	ENSSSCG00000000078	TNRC6B	1.82139	5.39716	219	213	0.338	0.751	1.56711	4.53e-19	1.45e-14	up	TNRC6B	trinucleotide repeat containing adaptor 6B [Source:VGNC Symbol;Acc:VGNC:94293]	-	-	-	-	-	GO:0003676//nucleic acid binding	GO:0031047//gene silencing by RNA;GO:0035278//miRNA mediated inhibition of translation;GO:0060213//positive regulation of nuclear-transcribed mRNA poly(A) tail shortening;GO:1900153//positive regulation of nuclear-transcribed mRNA catabolic process, deadenylation-dependent decay;GO:1905618//positive regulation of miRNA mediated inhibition of translation
DHM-vs-DHBM	Fibro_adipogenic_progenitor_cells	ENSSSCG00000041957	ENSSSCG00000041957	1.05377	3.6845	219	213	0.151	0.563	1.80581	4.74e-19	1.51e-14	up	ENSSSCG00000041957	-	-	-	-	-	-	-	-
DHM-vs-DHBM	Fibro_adipogenic_progenitor_cells	ENSSSCG00000000916	LUM	1.35675	6.85621	219	213	0.251	0.648	2.33717	5.86e-19	1.87e-14	up	LUM	lumican [Source:VGNC Symbol;Acc:VGNC:89894]	Human Diseases	Cancers	ko05205//Proteoglycans in cancer	K08122	GO:0005583//fibrillar collagen trimer;GO:0031012//extracellular matrix;GO:0062023//collagen-containing extracellular matrix	GO:0005515//protein binding;GO:0005518//collagen binding	GO:0007601//visual perception;GO:0030199//collagen fibril organization;GO:0032914//positive regulation of transforming growth factor beta1 production;GO:0045944//positive regulation of transcription by RNA polymerase II
DHM-vs-DHBM	Fibro_adipogenic_progenitor_cells	ENSSSCG00000038682	TAF1D	4.93852	1.37262	219	213	0.689	0.404	-1.84707	6.56e-19	2.09e-14	down	TAF1D	TATA-box binding protein associated factor, RNA polymerase I subunit D [Source:VGNC Symbol;Acc:VGNC:93714]	-	-	-	-	GO:0005634//nucleus;GO:0005654//nucleoplasm;GO:0005668//RNA polymerase transcription factor SL1 complex;GO:0005730//nucleolus;GO:0005829//cytosol;GO:0034451//centriolar satellite;GO:0072686//mitotic spindle	GO:0042802//identical protein binding	GO:0006355//regulation of transcription, DNA-templated
DHM-vs-DHBM	Fibro_adipogenic_progenitor_cells	ENSSSCG00000016941	RNF180	1.79388	6.88638	219	213	0.26	0.667	1.9406	7.05e-19	2.25e-14	up	RNF180	ring finger protein 180 [Source:VGNC Symbol;Acc:VGNC:92370]	-	-	-	-	GO:0031227//intrinsic component of endoplasmic reticulum membrane	GO:0031624//ubiquitin conjugating enzyme binding;GO:0061630//ubiquitin protein ligase activity	GO:0000209//protein polyubiquitination;GO:0030534//adult behavior;GO:0031398//positive regulation of protein ubiquitination;GO:0032436//positive regulation of proteasomal ubiquitin-dependent protein catabolic process;GO:0042415//norepinephrine metabolic process;GO:0042428//serotonin metabolic process;GO:0050790//regulation of catalytic activity;GO:1901360//organic cyclic compound metabolic process
DHM-vs-DHBM	Fibro_adipogenic_progenitor_cells	ENSSSCG00000000298	ENSSSCG00000000298	1.36413	4.39764	219	213	0.247	0.676	1.68868	7.49e-19	2.39e-14	up	ENSSSCG00000000298	protein phosphatase 1 regulatory inhibitor subunit 1A [Source:VGNC Symbol;Acc:VGNC:91727]	Organismal Systems;Organismal Systems	Circulatory system;Nervous system	ko04261//Adrenergic signaling in cardiomyocytes;ko04720//Long-term potentiation	K08050;K08050	-	GO:0004864//protein phosphatase inhibitor activity	GO:0007165//signal transduction
DHM-vs-DHBM	Fibro_adipogenic_progenitor_cells	ENSSSCG00000006754	AMPD1	0.0088253	1.3334	219	213	0.005	0.272	7.2231	1.01e-18	3.22e-14	up	AMPD1	adenosine monophosphate deaminase 1 [Source:VGNC Symbol;Acc:VGNC:85286]	Metabolism;Metabolism	Global and overview maps;Nucleotide metabolism	ko01100//Metabolic pathways;ko00230//Purine metabolism	K01490;K01490	-	GO:0003876//AMP deaminase activity;GO:0019239//deaminase activity;GO:0042802//identical protein binding	GO:0009168//purine ribonucleoside monophosphate biosynthetic process;GO:0032264//IMP salvage
DHM-vs-DHBM	Fibro_adipogenic_progenitor_cells	ENSSSCG00000028662	PDE3A	1.8349	8.10053	219	213	0.26	0.662	2.14225	1.07e-18	3.4e-14	up	PDE3A	phosphodiesterase 3A [Source:VGNC Symbol;Acc:VGNC:91252]	Metabolism;Environmental Information Processing;Environmental Information Processing;Metabolism;Human Diseases;Organismal Systems	Global and overview maps;Signal transduction;Signal transduction;Nucleotide metabolism;Substance dependence;Endocrine system	ko01100//Metabolic pathways;ko04024//cAMP signaling pathway;ko04022//cGMP - PKG signaling pathway;ko00230//Purine metabolism;ko05032//Morphine addiction;ko04924//Renin secretion	K19021;K19021;K19021;K19021;K19021;K19021	GO:0005829//cytosol;GO:0016020//membrane	GO:0004114//3',5'-cyclic-nucleotide phosphodiesterase activity;GO:0004115//3',5'-cyclic-AMP phosphodiesterase activity;GO:0008081//phosphoric diester hydrolase activity	GO:0001556//oocyte maturation;GO:0007165//signal transduction;GO:0019933//cAMP-mediated signaling;GO:0019934//cGMP-mediated signaling;GO:0040020//regulation of meiotic nuclear division;GO:0042493//response to drug;GO:0043116//negative regulation of vascular permeability;GO:0043117//positive regulation of vascular permeability;GO:0043951//negative regulation of cAMP-mediated signaling;GO:0060282//…
DHM-vs-DHBM	Fibro_adipogenic_progenitor_cells	ENSSSCG00000006277	SPIDR	5.30609	1.15091	219	213	0.639	0.272	-2.20477	1.18e-18	3.76e-14	down	SPIDR	scaffold protein involved in DNA repair [Source:VGNC Symbol;Acc:VGNC:93406]	-	-	-	-	GO:0000228//nuclear chromosome;GO:0005654//nucleoplasm	-	GO:0000724//double-strand break repair via homologous recombination;GO:0006974//cellular response to DNA damage stimulus;GO:0010569//regulation of double-strand break repair via homologous recombination;GO:0031334//positive regulation of protein complex assembly;GO:0070202//regulation of establishment of protein localization to chromosome;GO:0071479//cellular response to ionizing radiation;GO:007…
DHM-vs-DHBM	Fibro_adipogenic_progenitor_cells	ENSSSCG00000011129	ITIH5	1.47685	4.15914	219	213	0.242	0.667	1.4937	1.27e-18	4.05e-14	up	ITIH5	inter-alpha-trypsin inhibitor heavy chain 5 [Source:VGNC Symbol;Acc:VGNC:95966]	-	-	-	-	-	GO:0004867//serine-type endopeptidase inhibitor activity	GO:0030212//hyaluronan metabolic process
DHM-vs-DHBM	Fibro_adipogenic_progenitor_cells	ENSSSCG00000017052	ADAM19	1.31582	6.84459	219	213	0.247	0.648	2.37892	1.51e-18	4.83e-14	up	ADAM19	ADAM metallopeptidase domain 19 [Source:VGNC Symbol;Acc:VGNC:85066]	-	-	-	-	GO:0005634//nucleus;GO:0005794//Golgi apparatus;GO:0016021//integral component of membrane	GO:0004222//metalloendopeptidase activity;GO:0008237//metallopeptidase activity;GO:0017124//SH3 domain binding;GO:1902945//metalloendopeptidase activity involved in amyloid precursor protein catabolic process	GO:0001890//placenta development;GO:0006508//proteolysis;GO:0006509//membrane protein ectodomain proteolysis;GO:0010628//positive regulation of gene expression;GO:0016485//protein processing;GO:0042987//amyloid precursor protein catabolic process;GO:2000049//positive regulation of cell-cell adhesion mediated by cadherin
DHM-vs-DHBM	Fibro_adipogenic_progenitor_cells	ENSSSCG00000002285	GPHN	13.6491	5.39067	219	213	0.845	0.671	-1.34025	1.59e-18	5.08e-14	down	GPHN	gephyrin [Source:VGNC Symbol;Acc:VGNC:88587]	Metabolism;Organismal Systems;Metabolism	Global and overview maps;Nervous system;Metabolism of cofactors and vitamins	ko01100//Metabolic pathways;ko04727//GABAergic synapse;ko00790//Folate biosynthesis	K15376;K15376;K15376	GO:0030425//dendrite;GO:0045211//postsynaptic membrane;GO:0097060//synaptic membrane	GO:0008940//nitrate reductase activity;GO:0042802//identical protein binding;GO:0043546//molybdopterin cofactor binding	GO:0006777//Mo-molybdopterin cofactor biosynthetic process;GO:0010038//response to metal ion;GO:0032324//molybdopterin cofactor biosynthetic process;GO:0097112//gamma-aminobutyric acid receptor clustering
DHM-vs-DHBM	Fibro_adipogenic_progenitor_cells	ENSSSCG00000038506	ENSSSCG00000038506	3.98988	0.643388	219	213	0.53	0.202	-2.6324	2.38e-18	7.61e-14	down	ENSSSCG00000038506	CD46 molecule, complement regulatory protein [Source:NCBI gene (formerly Entrezgene);Acc:396922]	Human Diseases;Organismal Systems	Infectious diseases;Immune system	ko05162//Measles;ko04610//Complement and coagulation cascades	K04007;K04007	GO:0009986//cell surface	-	-
DHM-vs-DHBM	Fibro_adipogenic_progenitor_cells	ENSSSCG00000047599	ENSSSCG00000047599	0	1.14753	219	213	0	0.235	13.4864	2.86e-18	9.13e-14	up	ENSSSCG00000047599	-	-	-	-	-	-	-	-
DHM-vs-DHBM	Fibro_adipogenic_progenitor_cells	ENSSSCG00000016032	TFPI	0.103642	1.88202	219	213	0.032	0.347	4.18129	3.2e-18	1.02e-13	up	TFPI	tissue factor pathway inhibitor [Source:VGNC Symbol;Acc:VGNC:98366]	Organismal Systems	Immune system	ko04610//Complement and coagulation cascades	K03909	GO:0005576//extracellular region;GO:0005615//extracellular space;GO:0005901//caveola;GO:0009986//cell surface	GO:0004867//serine-type endopeptidase inhibitor activity;GO:0030414//peptidase inhibitor activity	GO:0010466//negative regulation of peptidase activity;GO:0030195//negative regulation of blood coagulation;GO:0071383//cellular response to steroid hormone stimulus
DHM-vs-DHBM	Fibro_adipogenic_progenitor_cells	ENSSSCG00000027114	SCP2	0.718309	2.97232	219	213	0.178	0.582	2.04876	3.33e-18	1.06e-13	up	SCP2	sterol carrier protein 2 [Source:NCBI gene (formerly Entrezgene);Acc:397439]	-	-	-	-	GO:0005615//extracellular space;GO:0005737//cytoplasm	GO:0005515//protein binding;GO:0005518//collagen binding;GO:0016746//transferase activity, transferring acyl groups;GO:0016747//transferase activity, transferring acyl groups other than amino-acyl groups	GO:0008285//negative regulation of cell proliferation;GO:0030336//negative regulation of cell migration
DHM-vs-DHBM	Fibro_adipogenic_progenitor_cells	ENSSSCG00000010757	EBF3	0.583572	2.62884	219	213	0.151	0.545	2.17125	3.89e-18	1.24e-13	up	EBF3	EBF transcription factor 3 [Source:VGNC Symbol;Acc:VGNC:87527]	-	-	-	-	-	GO:0003677//DNA binding;GO:0003700//DNA-binding transcription factor activity;GO:0046983//protein dimerization activity	GO:0006355//regulation of transcription, DNA-templated
DHM-vs-DHBM	Fibro_adipogenic_progenitor_cells	ENSSSCG00000016816	ADAMTS12	0.542896	2.85811	219	213	0.082	0.446	2.3961	5.69e-18	1.82e-13	up	ADAMTS12	ADAM metallopeptidase with thrombospondin type 1 motif 12 [Source:VGNC Symbol;Acc:VGNC:85074]	-	-	-	-	-	GO:0004222//metalloendopeptidase activity;GO:0008237//metallopeptidase activity	GO:0006508//proteolysis;GO:0007160//cell-matrix adhesion;GO:0016477//cell migration;GO:0030167//proteoglycan catabolic process;GO:0032331//negative regulation of chondrocyte differentiation;GO:0050727//regulation of inflammatory response;GO:0051603//proteolysis involved in cellular protein catabolic process;GO:0071347//cellular response to interleukin-1;GO:0071356//cellular response to tumor necr…
DHM-vs-DHBM	Fibro_adipogenic_progenitor_cells	ENSSSCG00000004082	ENSSSCG00000004082	0.624184	3.09697	219	213	0.137	0.512	2.31063	7.32e-18	2.33e-13	up	ENSSSCG00000004082	-	-	-	-	-	GO:0005634//nucleus;GO:0016020//membrane;GO:0016021//integral component of membrane	GO:0005515//protein binding	-
DHM-vs-DHBM	Fibro_adipogenic_progenitor_cells	ENSSSCG00000037697	MGP	10.6708	25.0514	219	213	0.466	0.85	1.23121	7.33e-18	2.34e-13	up	MGP	matrix Gla protein [Source:VGNC Symbol;Acc:VGNC:90201]	-	-	-	-	GO:0005576//extracellular region;GO:0031012//extracellular matrix;GO:0062023//collagen-containing extracellular matrix	GO:0005509//calcium ion binding	GO:0001503//ossification;GO:0007275//multicellular organism development;GO:0030154//cell differentiation;GO:0030500//regulation of bone mineralization;GO:0051216//cartilage development
DHM-vs-DHBM	Fibro_adipogenic_progenitor_cells	ENSSSCG00000015882	BAZ2B	1.45509	4.88167	219	213	0.237	0.643	1.7462	7.82e-18	2.49e-13	up	BAZ2B	bromodomain adjacent to zinc finger domain 2B [Source:HGNC Symbol;Acc:HGNC:963]	-	-	-	-	-	GO:0003677//DNA binding;GO:0005515//protein binding	GO:0090647//modulation of age-related behavioral decline
DHM-vs-DHBM	Fibro_adipogenic_progenitor_cells	ENSSSCG00000050815	ENSSSCG00000050815	0	0.939861	219	213	0	0.225	13.1984	1.59e-17	5.06e-13	up	ENSSSCG00000050815	-	-	-	-	-	-	-	-
DHM-vs-DHBM	Fibro_adipogenic_progenitor_cells	ENSSSCG00000017300	MRC2	0.913002	3.81094	219	213	0.242	0.624	2.06133	1.76e-17	5.61e-13	up	MRC2	mannose receptor C type 2 [Source:VGNC Symbol;Acc:VGNC:90341]	Human Diseases;Cellular Processes	Infectious diseases;Transport and catabolism	ko05152//Tuberculosis;ko04145//Phagosome	K06560;K06560	-	GO:0005518//collagen binding	GO:0030574//collagen catabolic process
DHM-vs-DHBM	Fibro_adipogenic_progenitor_cells	ENSSSCG00000037905	ITGB5	0.10325	1.19128	219	213	0.037	0.347	3.52702	2.76e-17	8.8e-13	up	ITGB5	integrin subunit beta 5 [Source:VGNC Symbol;Acc:VGNC:89244]	Environmental Information Processing;Human Diseases;Cellular Processes;Cellular Processes;Human Diseases;Cellular Processes;Human Diseases;Environmental Information Processing;Human Diseases;Human Diseases	Signal transduction;Infectious diseases;Cell motility;Transport and catabolism;Cancers;Cellular community - eukaryotes;Cardiovascular diseases;Signaling molecules and interaction;Cardiovascular diseases;Cardiovascular diseases	ko04151//PI3K-Akt signaling pathway;ko05165//Human papillomavirus infection;ko04810//Regulation of actin cytoskeleton;ko04145//Phagosome;ko05205//Proteoglycans in cancer;ko04510//Focal adhesion;ko05414//Dilated cardiomyopathy (DCM);ko04512//ECM-receptor interaction;ko05410//Hypertrophic cardiomyopathy (HCM);ko05412//Arrhythmogenic right ventricular cardiomyopathy (ARVC)	K06588;K06588;K06588;K06588;K06588;K06588;K06588;K06588;K06588;K06588	GO:0008305//integrin complex;GO:0009986//cell surface;GO:0016020//membrane;GO:0016021//integral component of membrane;GO:0034684//integrin alphav-beta5 complex;GO:0043235//receptor complex	GO:0038023//signaling receptor activity	GO:0007155//cell adhesion;GO:0007160//cell-matrix adhesion;GO:0007179//transforming growth factor beta receptor signaling pathway;GO:0007229//integrin-mediated signaling pathway;GO:0035987//endodermal cell differentiation;GO:0043149//stress fiber assembly;GO:0090136//epithelial cell-cell adhesion
DHM-vs-DHBM	Fibro_adipogenic_progenitor_cells	ENSSSCG00000015297	ADAM22	0.143968	1.44102	219	213	0.018	0.3	3.32236	3.14e-17	1e-12	up	ADAM22	ADAM metallopeptidase domain 22 [Source:VGNC Symbol;Acc:VGNC:85067]	-	-	-	-	GO:0005886//plasma membrane;GO:0016020//membrane;GO:0016021//integral component of membrane	GO:0004222//metalloendopeptidase activity;GO:0008237//metallopeptidase activity	GO:0006508//proteolysis
DHM-vs-DHBM	Fibro_adipogenic_progenitor_cells	ENSSSCG00000010304	MYOZ1	1.19097	3.98295	219	213	0.21	0.61	1.74161	3.15e-17	1.01e-12	up	MYOZ1	myozenin 1 [Source:VGNC Symbol;Acc:VGNC:90542]	-	-	-	-	GO:0015629//actin cytoskeleton;GO:0030018//Z disc	GO:0004865//protein serine/threonine phosphatase inhibitor activity;GO:0051373//FATZ binding	GO:0000122//negative regulation of transcription by RNA polymerase II;GO:0007519//skeletal muscle tissue development;GO:0042060//wound healing;GO:0043417//negative regulation of skeletal muscle tissue regeneration;GO:0043503//skeletal muscle fiber adaptation;GO:0045214//sarcomere organization;GO:0070885//negative regulation of calcineurin-NFAT signaling cascade
DHM-vs-DHBM	Fibro_adipogenic_progenitor_cells	ENSSSCG00000007424	TNNC2	14.9624	33.6336	219	213	0.913	1	1.16855	3.21e-17	1.02e-12	up	TNNC2	troponin C2, fast skeletal type [Source:VGNC Symbol;Acc:VGNC:95547]	Environmental Information Processing	Signal transduction	ko04020//Calcium signaling pathway	K12042	GO:0005861//troponin complex	GO:0003779//actin binding;GO:0005509//calcium ion binding	GO:0003009//skeletal muscle contraction
DHM-vs-DHBM	Fibro_adipogenic_progenitor_cells	ENSSSCG00000037065	EMP2	2.36316	0.397092	219	213	0.452	0.094	-2.57287	3.34e-17	1.07e-12	down	EMP2	epithelial membrane protein 2 [Source:VGNC Symbol;Acc:VGNC:87689]	-	-	-	-	GO:0005737//cytoplasm;GO:0005794//Golgi apparatus;GO:0005886//plasma membrane;GO:0009986//cell surface;GO:0016021//integral component of membrane;GO:0016324//apical plasma membrane;GO:0031410//cytoplasmic vesicle;GO:0045121//membrane raft;GO:0045177//apical part of cell	GO:0005178//integrin binding;GO:0019900//kinase binding;GO:0019901//protein kinase binding	GO:0001765//membrane raft assembly;GO:0001913//T cell mediated cytotoxicity;GO:0001952//regulation of cell-matrix adhesion;GO:0001954//positive regulation of cell-matrix adhesion;GO:0003093//regulation of glomerular filtration;GO:0007015//actin filament organization;GO:0007155//cell adhesion;GO:0007160//cell-matrix adhesion;GO:0007566//embryo implantation;GO:0008219//cell death;GO:0008284//positi…
DHM-vs-DHBM	Fibro_adipogenic_progenitor_cells	ENSSSCG00000004328	MDN1	2.57661	0.475929	219	213	0.498	0.136	-2.43641	3.4e-17	1.09e-12	down	MDN1	midasin AAA ATPase 1 [Source:VGNC Symbol;Acc:VGNC:98121]	Genetic Information Processing	Translation	ko03008//Ribosome biogenesis in eukaryotes	K14572	GO:0005634//nucleus;GO:0005654//nucleoplasm;GO:0005730//nucleolus;GO:0005829//cytosol;GO:0045111//intermediate filament cytoskeleton	GO:0005524//ATP binding;GO:0016887//ATPase activity	GO:0000027//ribosomal large subunit assembly
DHM-vs-DHBM	Fibro_adipogenic_progenitor_cells	ENSSSCG00000026196	FAM13A	8.67227	1.48096	219	213	0.621	0.357	-2.5498	3.5e-17	1.12e-12	down	FAM13A	family with sequence similarity 13 member A [Source:VGNC Symbol;Acc:VGNC:98924]	-	-	-	-	-	-	GO:0007165//signal transduction
DHM-vs-DHBM	Fibro_adipogenic_progenitor_cells	ENSSSCG00000004931	IGDCC4	0.0659518	1.20404	219	213	0.018	0.3	4.18826	3.59e-17	1.15e-12	up	IGDCC4	immunoglobulin superfamily DCC subclass member 4 [Source:VGNC Symbol;Acc:VGNC:89054]	-	-	-	-	-	GO:0005515//protein binding	-
DHM-vs-DHBM	Fibro_adipogenic_progenitor_cells	ENSSSCG00000009222	SPARCL1	7.0628	20.3472	219	213	0.589	0.878	1.52651	4.72e-17	1.51e-12	up	SPARCL1	SPARC like 1 [Source:VGNC Symbol;Acc:VGNC:93376]	-	-	-	-	GO:0005615//extracellular space;GO:0062023//collagen-containing extracellular matrix;GO:0098978//glutamatergic synapse	GO:0005509//calcium ion binding;GO:0005515//protein binding	GO:0007165//signal transduction;GO:0099560//synaptic membrane adhesion
DHM-vs-DHBM	Fibro_adipogenic_progenitor_cells	ENSSSCG00000003218	MYBPC2	1.08055	4.52578	219	213	0.224	0.61	2.0663	4.9e-17	1.56e-12	up	MYBPC2	myosin binding protein C2 [Source:VGNC Symbol;Acc:VGNC:90500]	-	-	-	-	-	GO:0005515//protein binding	GO:0006936//muscle contraction
DHM-vs-DHBM	Fibro_adipogenic_progenitor_cells	ENSSSCG00000034039	SLC11A2	4.12141	0.748673	219	213	0.548	0.225	-2.46057	5.12e-17	1.63e-12	down	SLC11A2	solute carrier family 11 member 2 [Source:VGNC Symbol;Acc:VGNC:92920]	Cellular Processes;Organismal Systems;Cellular Processes	Transport and catabolism;Digestive system;Cell growth and death	ko04142//Lysosome;ko04978//Mineral absorption;ko04216//Ferroptosis	K21398;K21398;K21398	GO:0005634//nucleus;GO:0005737//cytoplasm;GO:0005739//mitochondrion;GO:0005765//lysosomal membrane;GO:0005768//endosome;GO:0005769//early endosome;GO:0005773//vacuole;GO:0005886//plasma membrane;GO:0005887//integral component of plasma membrane;GO:0016020//membrane;GO:0016324//apical plasma membrane;GO:0031410//cytoplasmic vesicle;GO:0031526//brush border membrane;GO:0031902//late endosome membra…	GO:0005375//copper ion transmembrane transporter activity;GO:0005384//manganese ion transmembrane transporter activity;GO:0015086//cadmium ion transmembrane transporter activity;GO:0015087//cobalt ion transmembrane transporter activity;GO:0015093//ferrous iron transmembrane transporter activity;GO:0015094//lead ion transmembrane transporter activity;GO:0015295//solute:proton symporter activity;GO…	GO:0006778//porphyrin-containing compound metabolic process;GO:0006779//porphyrin-containing compound biosynthetic process;GO:0006783//heme biosynthetic process;GO:0006824//cobalt ion transport;GO:0006825//copper ion transport;GO:0006826//iron ion transport;GO:0006828//manganese ion transport;GO:0007611//learning or memory;GO:0010039//response to iron ion;GO:0015692//lead ion transport;GO:0030001…
DHM-vs-DHBM	Fibro_adipogenic_progenitor_cells	ENSSSCG00000016119	ENSSSCG00000016119	2.9771	10.3495	219	213	0.434	0.704	1.79755	6.85e-17	2.19e-12	up	ENSSSCG00000016119	-	-	-	-	-	-	-	GO:0007165//signal transduction
DHM-vs-DHBM	Fibro_adipogenic_progenitor_cells	ENSSSCG00000009182	ENSSSCG00000009182	1.57621	0	219	213	0.219	0	-13.9443	7.24e-17	2.31e-12	down	ENSSSCG00000009182	alcohol dehydrogenase 1C (class I), gamma polypeptide [Source:NCBI gene (formerly Entrezgene);Acc:100512615]	Metabolism;Metabolism;Human Diseases;Metabolism;Metabolism;Metabolism;Metabolism;Metabolism	Global and overview maps;Carbohydrate metabolism;Cancers;Metabolism of cofactors and vitamins;Xenobiotics biodegradation and metabolism;Xenobiotics biodegradation and metabolism;Lipid metabolism;Amino acid metabolism	ko01100//Metabolic pathways;ko00010//Glycolysis / Gluconeogenesis;ko05204//Chemical carcinogenesis;ko00830//Retinol metabolism;ko00980//Metabolism of xenobiotics by cytochrome P450;ko00982//Drug metabolism - cytochrome P450;ko00071//Fatty acid degradation;ko00350//Tyrosine metabolism	K13951;K13951;K13951;K13951;K13951;K13951;K13951;K13951	GO:0005739//mitochondrion	GO:0004022//alcohol dehydrogenase (NAD) activity;GO:0008270//zinc ion binding;GO:0016491//oxidoreductase activity;GO:0042802//identical protein binding	GO:0001523//retinoid metabolic process;GO:0006068//ethanol catabolic process;GO:0032526//response to retinoic acid;GO:0033574//response to testosterone;GO:0042572//retinol metabolic process;GO:0042573//retinoic acid metabolic process;GO:0048149//behavioral response to ethanol;GO:0048545//response to steroid hormone;GO:0055114//oxidation-reduction process
DHM-vs-DHBM	Fibro_adipogenic_progenitor_cells	ENSSSCG00000013599	ANGPTL4	4.71569	0.656025	219	213	0.452	0.117	-2.84546	7.49e-17	2.39e-12	down	ANGPTL4	angiopoietin like 4 [Source:VGNC Symbol;Acc:VGNC:85306]	Organismal Systems;Organismal Systems	Endocrine system;Digestive system	ko03320//PPAR signaling pathway;ko04979//Cholesterol metabolism	K08767;K08767	GO:0005576//extracellular region;GO:0005615//extracellular space	GO:0004857//enzyme inhibitor activity;GO:0042802//identical protein binding	GO:0001525//angiogenesis;GO:0043066//negative regulation of apoptotic process;GO:0043335//protein unfolding;GO:0051005//negative regulation of lipoprotein lipase activity;GO:0070328//triglyceride homeostasis;GO:2000352//negative regulation of endothelial cell apoptotic process
DHM-vs-DHBM	Fibro_adipogenic_progenitor_cells	ENSSSCG00000006872	AGL	0.489422	3.40537	219	213	0.123	0.474	2.79841	7.59e-17	2.42e-12	up	AGL	amylo-alpha-1, 6-glucosidase, 4-alpha-glucanotransferase [Source:HGNC Symbol;Acc:HGNC:321]	Metabolism;Metabolism	Global and overview maps;Carbohydrate metabolism	ko01100//Metabolic pathways;ko00500//Starch and sucrose metabolism	K01196;K01196	GO:0005634//nucleus;GO:0005737//cytoplasm;GO:0016234//inclusion body	GO:0003824//catalytic activity;GO:0004133//glycogen debranching enzyme activity;GO:0004134//4-alpha-glucanotransferase activity;GO:0004135//amylo-alpha-1,6-glucosidase activity;GO:0016740//transferase activity;GO:0016757//transferase activity, transferring glycosyl groups;GO:0016787//hydrolase activity;GO:0016798//hydrolase activity, acting on glycosyl bonds;GO:0030247//polysaccharide binding;GO:…	GO:0005975//carbohydrate metabolic process;GO:0005977//glycogen metabolic process;GO:0005978//glycogen biosynthetic process;GO:0005980//glycogen catabolic process;GO:0008152//metabolic process
DHM-vs-DHBM	Fibro_adipogenic_progenitor_cells	ENSSSCG00000003217	ASPDH	0.374526	2.09804	219	213	0.11	0.469	2.48559	7.64e-17	2.44e-12	up	ASPDH	aspartate dehydrogenase domain containing [Source:NCBI gene (formerly Entrezgene);Acc:100511638]	Metabolism;Metabolism	Global and overview maps;Metabolism of cofactors and vitamins	ko01100//Metabolic pathways;ko00760//Nicotinate and nicotinamide metabolism	K06989;K06989	-	GO:0004843//thiol-dependent ubiquitin-specific protease activity;GO:0016491//oxidoreductase activity;GO:0033735//aspartate dehydrogenase activity;GO:0050661//NADP binding	GO:0009435//NAD biosynthetic process;GO:0016579//protein deubiquitination;GO:0055114//oxidation-reduction process
DHM-vs-DHBM	Fibro_adipogenic_progenitor_cells	ENSSSCG00000005601	HSPA5	8.88422	1.34225	219	213	0.589	0.333	-2.7265	8.31e-17	2.65e-12	down	HSPA5	heat shock protein family A (Hsp70) member 5 [Source:VGNC Symbol;Acc:VGNC:103107]	Genetic Information Processing;Organismal Systems;Human Diseases;Genetic Information Processing	Folding, sorting and degradation;Endocrine system;Neurodegenerative diseases;Folding, sorting and degradation	ko04141//Protein processing in endoplasmic reticulum;ko04918//Thyroid hormone synthesis;ko05020//Prion diseases;ko03060//Protein export	K09490;K09490;K09490;K09490	GO:0005634//nucleus;GO:0005737//cytoplasm;GO:0005739//mitochondrion;GO:0005783//endoplasmic reticulum;GO:0005788//endoplasmic reticulum lumen;GO:0005789//endoplasmic reticulum membrane;GO:0005793//endoplasmic reticulum-Golgi intermediate compartment;GO:0005829//cytosol;GO:0005886//plasma membrane;GO:0008180//COP9 signalosome;GO:0009986//cell surface;GO:0030176//integral component of endoplasmic r…	GO:0000166//nucleotide binding;GO:0005524//ATP binding;GO:0016887//ATPase activity;GO:0019899//enzyme binding;GO:0019904//protein domain specific binding;GO:0031625//ubiquitin protein ligase binding;GO:0043022//ribosome binding;GO:0051787//misfolded protein binding	GO:0006983//ER overload response;GO:0021589//cerebellum structural organization;GO:0021680//cerebellar Purkinje cell layer development;GO:0030335//positive regulation of cell migration;GO:0030512//negative regulation of transforming growth factor beta receptor signaling pathway;GO:0030968//endoplasmic reticulum unfolded protein response;GO:0031204//posttranslational protein targeting to membrane,…
DHM-vs-DHBM	Fibro_adipogenic_progenitor_cells	ENSSSCG00000029998	KLF7	0.31872	2.77579	219	213	0.082	0.418	3.12214	8.65e-17	2.76e-12	up	KLF7	Kruppel like factor 7 [Source:VGNC Symbol;Acc:VGNC:96396]	-	-	-	-	GO:0005634//nucleus;GO:0005654//nucleoplasm;GO:0005829//cytosol	GO:0000978//RNA polymerase II proximal promoter sequence-specific DNA binding;GO:0000981//DNA-binding transcription factor activity, RNA polymerase II-specific;GO:0001228//DNA-binding transcription activator activity, RNA polymerase II-specific;GO:0003677//DNA binding;GO:0003700//DNA-binding transcription factor activity	GO:0000122//negative regulation of transcription by RNA polymerase II;GO:0007409//axonogenesis;GO:0007411//axon guidance;GO:0042593//glucose homeostasis;GO:0045604//regulation of epidermal cell differentiation;GO:0045893//positive regulation of transcription, DNA-templated;GO:0045944//positive regulation of transcription by RNA polymerase II;GO:0048813//dendrite morphogenesis;GO:0061179//negative…
DHM-vs-DHBM	Fibro_adipogenic_progenitor_cells	ENSSSCG00000014924	CTSC	5.8288	1.11642	219	213	0.589	0.3	-2.38422	1.08e-16	3.44e-12	down	CTSC	cathepsin C [Source:VGNC Symbol;Acc:VGNC:87075]	Cellular Processes;Cellular Processes	Cell growth and death;Transport and catabolism	ko04210//Apoptosis;ko04142//Lysosome	K01275;K01275	GO:0005654//nucleoplasm;GO:0005737//cytoplasm;GO:0005813//centrosome;GO:0043231//intracellular membrane-bounded organelle	GO:0004252//serine-type endopeptidase activity;GO:0008234//cysteine-type peptidase activity;GO:0016505//peptidase activator activity involved in apoptotic process	GO:0001913//T cell mediated cytotoxicity;GO:0006508//proteolysis;GO:0031642//negative regulation of myelination;GO:1903980//positive regulation of microglial cell activation;GO:2001235//positive regulation of apoptotic signaling pathway
DHM-vs-DHBM	Fibro_adipogenic_progenitor_cells	ENSSSCG00000015747	ENSSSCG00000015747	0.153026	2.97659	219	213	0.05	0.352	4.28091	1.19e-16	3.81e-12	up	ENSSSCG00000015747	-	-	-	-	-	-	GO:0005515//protein binding	-
DHM-vs-DHBM	Fibro_adipogenic_progenitor_cells	ENSSSCG00000012119	ENSSSCG00000012119	1.06135	4.06366	219	213	0.233	0.62	1.93678	1.21e-16	3.85e-12	up	ENSSSCG00000012119	thymosin beta 4 X-linked [Source:NCBI gene (formerly Entrezgene);Acc:733606]	Cellular Processes	Cell motility	ko04810//Regulation of actin cytoskeleton	K05764	-	GO:0003785//actin monomer binding	GO:0007015//actin filament organization
DHM-vs-DHBM	Fibro_adipogenic_progenitor_cells	ENSSSCG00000011299	CLEC3B	1.65685	7.02901	219	213	0.183	0.573	2.08481	1.21e-16	3.86e-12	up	CLEC3B	C-type lectin domain family 3 member B [Source:VGNC Symbol;Acc:VGNC:86754]	-	-	-	-	GO:0001652//granular component;GO:0005615//extracellular space;GO:0005737//cytoplasm	GO:0005509//calcium ion binding;GO:0008201//heparin binding;GO:0036143//kringle domain binding	GO:0001503//ossification;GO:0030282//bone mineralization;GO:0071310//cellular response to organic substance;GO:0071560//cellular response to transforming growth factor beta stimulus
DHM-vs-DHBM	Fibro_adipogenic_progenitor_cells	ENSSSCG00000051172	ENSSSCG00000051172	0.363349	2.12593	219	213	0.064	0.394	2.54833	1.27e-16	4.04e-12	up	ENSSSCG00000051172	-	-	-	-	-	-	-	-
DHM-vs-DHBM	Fibro_adipogenic_progenitor_cells	ENSSSCG00000001977	STXBP6	1.09906	4.23983	219	213	0.21	0.592	1.94763	1.48e-16	4.73e-12	up	STXBP6	syntaxin binding protein 6 [Source:NCBI gene (formerly Entrezgene);Acc:100514852]	-	-	-	-	GO:0016021//integral component of membrane	-	GO:0016192//vesicle-mediated transport;GO:0035493//SNARE complex assembly;GO:0035542//regulation of SNARE complex assembly
DHM-vs-DHBM	Fibro_adipogenic_progenitor_cells	ENSSSCG00000039793	PATJ	0.186453	1.75726	219	213	0.041	0.347	3.23575	1.64e-16	5.24e-12	up	PATJ	PATJ crumbs cell polarity complex component [Source:VGNC Symbol;Acc:VGNC:98177]	Human Diseases;Environmental Information Processing;Cellular Processes	Infectious diseases;Signal transduction;Cellular community - eukaryotes	ko05165//Human papillomavirus infection;ko04390//Hippo signaling pathway;ko04530//Tight junction	K06092;K06092;K06092	-	GO:0005515//protein binding	-
DHM-vs-DHBM	Fibro_adipogenic_progenitor_cells	ENSSSCG00000028148	DMD	11.3603	40.2532	219	213	0.484	0.826	1.8251	1.69e-16	5.38e-12	up	DMD	dystrophin [Source:NCBI gene (formerly Entrezgene);Acc:497636]	Human Diseases;Human Diseases;Human Diseases;Human Diseases	Cardiovascular diseases;Cardiovascular diseases;Cardiovascular diseases;Cardiovascular diseases	ko05416//Viral myocarditis;ko05414//Dilated cardiomyopathy (DCM);ko05410//Hypertrophic cardiomyopathy (HCM);ko05412//Arrhythmogenic right ventricular cardiomyopathy (ARVC)	K10366;K10366;K10366;K10366	GO:0005886//plasma membrane;GO:0016010//dystrophin-associated glycoprotein complex;GO:0030018//Z disc;GO:0030054//cell junction;GO:0030055//cell-substrate junction;GO:0042383//sarcolemma;GO:0044306//neuron projection terminus;GO:0045121//membrane raft;GO:0045202//synapse	GO:0005515//protein binding;GO:0008270//zinc ion binding;GO:0050998//nitric-oxide synthase binding	GO:0001954//positive regulation of cell-matrix adhesion;GO:0002027//regulation of heart rate;GO:0006355//regulation of transcription, DNA-templated;GO:0007517//muscle organ development;GO:0007519//skeletal muscle tissue development;GO:0008065//establishment of blood-nerve barrier;GO:0010468//regulation of gene expression;GO:0010880//regulation of release of sequestered calcium ion into cytosol by…
DHM-vs-DHBM	Fibro_adipogenic_progenitor_cells	ENSSSCG00000008261	HK2	3.75164	0.248031	219	213	0.356	0.061	-3.91838	1.73e-16	5.52e-12	down	HK2	hexokinase 2 [Source:VGNC Symbol;Acc:VGNC:98034]	Metabolism;Human Diseases;Organismal Systems;Environmental Information Processing;Metabolism;Human Diseases;Metabolism;Organismal Systems;Metabolism;Human Diseases;Metabolism;Metabolism;Metabolism;Metabolism	Global and overview maps;Infectious diseases;Endocrine system;Signal transduction;Global and overview maps;Cancers;Carbohydrate metabolism;Digestive system;Carbohydrate metabolism;Endocrine and metabolic diseases;Carbohydrate metabolism;Carbohydrate metabolism;Carbohydrate metabolism;Biosynthesis of other secondary metabolites	ko01100//Metabolic pathways;ko05131//Shigellosis;ko04910//Insulin signaling pathway;ko04066//HIF-1 signaling pathway;ko01200//Carbon metabolism;ko05230//Central carbon metabolism in cancer;ko00010//Glycolysis / Gluconeogenesis;ko04973//Carbohydrate digestion and absorption;ko00520//Amino sugar and nucleotide sugar metabolism;ko04930//Type II diabetes mellitus;ko00500//Starch and sucrose metabolis…	K00844;K00844;K00844;K00844;K00844;K00844;K00844;K00844;K00844;K00844;K00844;K00844;K00844;K00844	GO:0005739//mitochondrion;GO:0005741//mitochondrial outer membrane;GO:0005813//centrosome;GO:0005829//cytosol;GO:0016020//membrane;GO:0043231//intracellular membrane-bounded organelle	GO:0000166//nucleotide binding;GO:0003824//catalytic activity;GO:0004340//glucokinase activity;GO:0004396//hexokinase activity;GO:0005524//ATP binding;GO:0005536//glucose binding;GO:0008865//fructokinase activity;GO:0016301//kinase activity;GO:0016740//transferase activity;GO:0016773//phosphotransferase activity, alcohol group as acceptor	GO:0001678//cellular glucose homeostasis;GO:0005975//carbohydrate metabolic process;GO:0006006//glucose metabolic process;GO:0006096//glycolytic process;GO:0008152//metabolic process;GO:0008637//apoptotic mitochondrial changes;GO:0016310//phosphorylation;GO:0019318//hexose metabolic process;GO:0035795//negative regulation of mitochondrial membrane permeability;GO:0045766//positive regulation of a…
DHM-vs-DHBM	Fibro_adipogenic_progenitor_cells	ENSSSCG00000051274	ENSSSCG00000051274	0.749542	3.22062	219	213	0.183	0.559	2.10311	1.78e-16	5.67e-12	up	ENSSSCG00000051274	-	-	-	-	-	-	-	-
DHM-vs-DHBM	Fibro_adipogenic_progenitor_cells	ENSSSCG00000016851	OSMR	3.53719	0.58037	219	213	0.489	0.169	-2.60735	2.08e-16	6.64e-12	down	OSMR	oncostatin M receptor [Source:VGNC Symbol;Acc:VGNC:91082]	Environmental Information Processing;Environmental Information Processing;Environmental Information Processing	Signal transduction;Signaling molecules and interaction;Signal transduction	ko04151//PI3K-Akt signaling pathway;ko04060//Cytokine-cytokine receptor interaction;ko04630//Jak-STAT signaling pathway	K05057;K05057;K05057	GO:0005900//oncostatin-M receptor complex;GO:0016020//membrane;GO:0016324//apical plasma membrane	GO:0004896//cytokine receptor activity;GO:0004924//oncostatin-M receptor activity;GO:0005515//protein binding;GO:0019838//growth factor binding	GO:0008284//positive regulation of cell proliferation;GO:0034097//response to cytokine;GO:0038165//oncostatin-M-mediated signaling pathway
DHM-vs-DHBM	Fibro_adipogenic_progenitor_cells	ENSSSCG00000016863	OXCT1	0.102352	1.20493	219	213	0.027	0.315	3.55605	2.1e-16	6.7e-12	up	OXCT1	3-oxoacid CoA-transferase 1 [Source:VGNC Symbol;Acc:VGNC:91113]	Metabolism;Metabolism;Metabolism;Metabolism	Global and overview maps;Amino acid metabolism;Carbohydrate metabolism;Lipid metabolism	ko01100//Metabolic pathways;ko00280//Valine, leucine and isoleucine degradation;ko00650//Butanoate metabolism;ko00072//Synthesis and degradation of ketone bodies	K01027;K01027;K01027;K01027	GO:0005739//mitochondrion	GO:0008260//3-oxoacid CoA-transferase activity;GO:0008410//CoA-transferase activity;GO:0016740//transferase activity	GO:0042182//ketone catabolic process;GO:0046950//cellular ketone body metabolic process;GO:0046952//ketone body catabolic process
DHM-vs-DHBM	Fibro_adipogenic_progenitor_cells	ENSSSCG00000016974	MAP1B	0.362509	2.71631	219	213	0.096	0.437	2.90522	2.15e-16	6.88e-12	up	MAP1B	microtubule associated protein 1B [Source:VGNC Symbol;Acc:VGNC:89979]	-	-	-	-	GO:0001750//photoreceptor outer segment;GO:0005829//cytosol;GO:0005874//microtubule;GO:0005886//plasma membrane;GO:0014069//postsynaptic density;GO:0030425//dendrite;GO:0043025//neuronal cell body	GO:0008017//microtubule binding	GO:0000226//microtubule cytoskeleton organization;GO:0001578//microtubule bundle formation;GO:0007399//nervous system development;GO:0007409//axonogenesis;GO:0009987//cellular process;GO:0016358//dendrite development;GO:0032387//negative regulation of intracellular transport;GO:0047497//mitochondrion transport along microtubule;GO:0048675//axon extension;GO:0061162//establishment of monopolar cel…
DHM-vs-DHBM	Fibro_adipogenic_progenitor_cells	ENSSSCG00000028420	EIF4E	3.94134	1.16198	219	213	0.653	0.3	-1.76201	2.45e-16	7.82e-12	down	EIF4E	eukaryotic translation initiation factor 4E [Source:VGNC Symbol;Acc:VGNC:87626]	Environmental Information Processing;Genetic Information Processing;Environmental Information Processing;Organismal Systems;Environmental Information Processing;Organismal Systems;Human Diseases	Signal transduction;Translation;Signal transduction;Endocrine system;Signal transduction;Aging;Drug resistance	ko04151//PI3K-Akt signaling pathway;ko03013//RNA transport;ko04150//mTOR signaling pathway;ko04910//Insulin signaling pathway;ko04066//HIF-1 signaling pathway;ko04211//Longevity regulating pathway - mammal;ko01521//EGFR tyrosine kinase inhibitor resistance	K03259;K03259;K03259;K03259;K03259;K03259;K03259	GO:0000932//P-body;GO:0005737//cytoplasm;GO:0005829//cytosol;GO:0005845//mRNA cap binding complex;GO:0010494//cytoplasmic stress granule;GO:0016281//eukaryotic translation initiation factor 4F complex;GO:0016442//RISC complex;GO:0033391//chromatoid body;GO:0036464//cytoplasmic ribonucleoprotein granule;GO:0048471//perinuclear region of cytoplasm;GO:0098978//glutamatergic synapse	GO:0000340//RNA 7-methylguanosine cap binding;GO:0003723//RNA binding;GO:0003743//translation initiation factor activity;GO:0019899//enzyme binding;GO:0031370//eukaryotic initiation factor 4G binding;GO:0045182//translation regulator activity;GO:0070491//repressing transcription factor binding	GO:0000082//G1/S transition of mitotic cell cycle;GO:0001662//behavioral fear response;GO:0006413//translational initiation;GO:0006417//regulation of translation;GO:0017148//negative regulation of translation;GO:0019827//stem cell population maintenance;GO:0045665//negative regulation of neuron differentiation;GO:0045931//positive regulation of mitotic cell cycle;GO:0071549//cellular response to …
DHM-vs-DHBM	Fibro_adipogenic_progenitor_cells	ENSSSCG00000021129	PFKM	0.517121	2.47873	219	213	0.114	0.474	2.26081	2.84e-16	9.06e-12	up	PFKM	phosphofructokinase, muscle [Source:VGNC Symbol;Acc:VGNC:91338]	Metabolism;Environmental Information Processing;Environmental Information Processing;Metabolism;Organismal Systems;Genetic Information Processing;Metabolism;Human Diseases;Metabolism;Metabolism;Metabolism;Metabolism	Global and overview maps;Signal transduction;Signal transduction;Global and overview maps;Endocrine system;Folding, sorting and degradation;Global and overview maps;Cancers;Carbohydrate metabolism;Carbohydrate metabolism;Carbohydrate metabolism;Carbohydrate metabolism	ko01100//Metabolic pathways;ko04152//AMPK signaling pathway;ko04066//HIF-1 signaling pathway;ko01200//Carbon metabolism;ko04922//Glucagon signaling pathway;ko03018//RNA degradation;ko01230//Biosynthesis of amino acids;ko05230//Central carbon metabolism in cancer;ko00010//Glycolysis / Gluconeogenesis;ko00052//Galactose metabolism;ko00051//Fructose and mannose metabolism;ko00030//Pentose phosphate …	K00850;K00850;K00850;K00850;K00850;K00850;K00850;K00850;K00850;K00850;K00850;K00850	GO:0005634//nucleus;GO:0005737//cytoplasm;GO:0005829//cytosol;GO:0005945//6-phosphofructokinase complex;GO:0016324//apical plasma membrane;GO:0097228//sperm principal piece	GO:0000166//nucleotide binding;GO:0003824//catalytic activity;GO:0003872//6-phosphofructokinase activity;GO:0005524//ATP binding;GO:0008022//protein C-terminus binding;GO:0008443//phosphofructokinase activity;GO:0016301//kinase activity;GO:0016740//transferase activity;GO:0019900//kinase binding;GO:0042802//identical protein binding;GO:0046872//metal ion binding;GO:0070061//fructose binding	GO:0005980//glycogen catabolic process;GO:0006002//fructose 6-phosphate metabolic process;GO:0006096//glycolytic process;GO:0008152//metabolic process;GO:0016310//phosphorylation;GO:0032024//positive regulation of insulin secretion;GO:0042593//glucose homeostasis;GO:0045944//positive regulation of transcription by RNA polymerase II;GO:0046716//muscle cell cellular homeostasis;GO:0061615//glycolyt…
DHM-vs-DHBM	Fibro_adipogenic_progenitor_cells	ENSSSCG00000003971	SCMH1	5.2033	1.5465	219	213	0.658	0.371	-1.75036	2.89e-16	9.22e-12	down	SCMH1	Scm polycomb group protein homolog 1 [Source:VGNC Symbol;Acc:VGNC:92627]	-	-	-	-	GO:0005634//nucleus;GO:0010369//chromocenter	GO:0005515//protein binding	GO:0006338//chromatin remodeling;GO:0006355//regulation of transcription, DNA-templated;GO:0007283//spermatogenesis;GO:0009952//anterior/posterior pattern specification
DHM-vs-DHBM	Fibro_adipogenic_progenitor_cells	ENSSSCG00000003793	LRRC7	0.119946	2.0815	219	213	0.041	0.329	4.11604	3e-16	9.57e-12	up	LRRC7	leucine rich repeat containing 7 [Source:HGNC Symbol;Acc:HGNC:18531]	-	-	-	-	-	GO:0005515//protein binding	-
DHM-vs-DHBM	Fibro_adipogenic_progenitor_cells	ENSSSCG00000015874	ACVR1	0.334332	1.64364	219	213	0.082	0.423	2.2972	3.14e-16	1e-11	up	ACVR1	activin A receptor type 1 [Source:VGNC Symbol;Acc:VGNC:95830]	Environmental Information Processing;Human Diseases;Cellular Processes;Environmental Information Processing	Signaling molecules and interaction;Cardiovascular diseases;Cellular community - eukaryotes;Signal transduction	ko04060//Cytokine-cytokine receptor interaction;ko05418//Fluid shear stress and atherosclerosis;ko04550//Signaling pathways regulating pluripotency of stem cells;ko04350//TGF-beta signaling pathway	K04675;K04675;K04675;K04675	GO:0005887//integral component of plasma membrane;GO:0016020//membrane;GO:0016021//integral component of membrane;GO:0043235//receptor complex;GO:0045177//apical part of cell;GO:0048179//activin receptor complex	GO:0004672//protein kinase activity;GO:0004674//protein serine/threonine kinase activity;GO:0004675//transmembrane receptor protein serine/threonine kinase activity;GO:0005025//transforming growth factor beta receptor activity, type I;GO:0005524//ATP binding;GO:0016361//activin receptor activity, type I;GO:0019838//growth factor binding;GO:0038023//signaling receptor activity;GO:0042803//protein …	GO:0000082//G1/S transition of mitotic cell cycle;GO:0001569//branching involved in blood vessel morphogenesis;GO:0001701//in utero embryonic development;GO:0001702//gastrulation with mouth forming second;GO:0001707//mesoderm formation;GO:0001755//neural crest cell migration;GO:0002526//acute inflammatory response;GO:0003143//embryonic heart tube morphogenesis;GO:0003181//atrioventricular valve m…
DHM-vs-DHBM	Fibro_adipogenic_progenitor_cells	ENSSSCG00000037430	COL6A6	0.611641	3.40874	219	213	0.142	0.488	2.47829	3.15e-16	1.01e-11	up	COL6A6	collagen type VI alpha 6 chain [Source:HGNC Symbol;Acc:HGNC:27023]	Environmental Information Processing;Human Diseases;Cellular Processes;Organismal Systems;Environmental Information Processing	Signal transduction;Infectious diseases;Cellular community - eukaryotes;Digestive system;Signaling molecules and interaction	ko04151//PI3K-Akt signaling pathway;ko05165//Human papillomavirus infection;ko04510//Focal adhesion;ko04974//Protein digestion and absorption;ko04512//ECM-receptor interaction	K06238;K06238;K06238;K06238;K06238	GO:0005576//extracellular region;GO:0031012//extracellular matrix	-	-
DHM-vs-DHBM	Fibro_adipogenic_progenitor_cells	ENSSSCG00000023630	CPM	10.646	0.944648	219	213	0.484	0.197	-3.49426	3.51e-16	1.12e-11	down	CPM	carboxypeptidase M [Source:VGNC Symbol;Acc:VGNC:86947]	-	-	-	-	-	GO:0004181//metallocarboxypeptidase activity;GO:0008270//zinc ion binding	GO:0006508//proteolysis
DHM-vs-DHBM	Fibro_adipogenic_progenitor_cells	ENSSSCG00000017254	MAP2K6	0	0.715955	219	213	0	0.207	12.8059	4.67e-16	1.49e-11	up	MAP2K6	mitogen-activated protein kinase kinase 6 [Source:VGNC Symbol;Acc:VGNC:98102]	Environmental Information Processing;Environmental Information Processing;Human Diseases;Human Diseases;Human Diseases;Human Diseases;Human Diseases;Human Diseases;Human Diseases;Cellular Processes;Human Diseases;Human Diseases;Organismal Systems;Organismal Systems;Environmental Information Processing;Human Diseases;Organismal Systems;Organismal Systems;Organismal Systems;Organismal Systems;Organ…	Signal transduction;Signal transduction;Infectious disease: viral;Infectious diseases;Infectious diseases;Infectious diseases;Infectious diseases;Infectious disease: bacterial;Infectious diseases;Cell growth and death;Cardiovascular diseases;Cancer: overview;Development;Endocrine system;Signal transduction;Infectious diseases;Sensory system;Immune system;Endocrine system;Aging;Immune system;Neuro…	ko04015//Rap1 signaling pathway;ko04010//MAPK signaling pathway;ko05170//Human immunodeficiency virus 1 infection;ko05169//Epstein-Barr virus infection;ko05163//Human cytomegalovirus infection;ko05132//Salmonella infection;ko05167//Kaposi sarcoma-associated herpesvirus infection;ko05135//Yersinia infection;ko05161//Hepatitis B;ko04218//Cellular senescence;ko05418//Fluid shear stress and atheroscl…	K04433;K04433;K04433;K04433;K04433;K04433;K04433;K04433;K04433;K04433;K04433;K04433;K04433;K04433;K04433;K04433;K04433;K04433;K04433;K04433;K04433;K04433	GO:0005654//nucleoplasm;GO:0005829//cytosol	GO:0004672//protein kinase activity;GO:0004708//MAP kinase kinase activity;GO:0005524//ATP binding;GO:0019901//protein kinase binding	GO:0000165//MAPK cascade;GO:0000187//activation of MAPK activity;GO:0001649//osteoblast differentiation;GO:0006468//protein phosphorylation;GO:0060048//cardiac muscle contraction;GO:0060348//bone development;GO:0120163//negative regulation of cold-induced thermogenesis
DHM-vs-DHBM	Fibro_adipogenic_progenitor_cells	ENSSSCG00000003761	ADGRL2	1.51844	3.26913	219	213	0.187	0.568	1.10627	5.49e-16	1.75e-11	up	ADGRL2	adhesion G protein-coupled receptor L2 [Source:VGNC Symbol;Acc:VGNC:85136]	-	-	-	-	GO:0016020//membrane;GO:0016021//integral component of membrane;GO:0098978//glutamatergic synapse;GO:0099055//integral component of postsynaptic membrane	GO:0004888//transmembrane signaling receptor activity;GO:0004930//G protein-coupled receptor activity;GO:0030246//carbohydrate binding	GO:0007166//cell surface receptor signaling pathway;GO:0007186//G protein-coupled receptor signaling pathway;GO:0009617//response to bacterium;GO:0050808//synapse organization;GO:0051965//positive regulation of synapse assembly
DHM-vs-DHBM	Fibro_adipogenic_progenitor_cells	ENSSSCG00000023871	NAALADL2	3.30005	7.96277	219	213	0.342	0.732	1.27076	5.89e-16	1.88e-11	up	NAALADL2	N-acetylated alpha-linked acidic dipeptidase like 2 [Source:VGNC Symbol;Acc:VGNC:90559]	-	-	-	-	GO:0005654//nucleoplasm	-	-
DHM-vs-DHBM	Fibro_adipogenic_progenitor_cells	ENSSSCG00000022225	NOP58	3.32961	0.698414	219	213	0.511	0.23	-2.25303	7.37e-16	2.35e-11	down	NOP58	NOP58 ribonucleoprotein [Source:VGNC Symbol;Acc:VGNC:96232]	Genetic Information Processing	Translation	ko03008//Ribosome biogenesis in eukaryotes	K14565	GO:0001650//fibrillar center;GO:0005654//nucleoplasm;GO:0005730//nucleolus;GO:0005732//small nucleolar ribonucleoprotein complex;GO:0005829//cytosol;GO:0015030//Cajal body;GO:0070761//pre-snoRNP complex	GO:0001094//TFIID-class transcription factor complex binding;GO:0030515//snoRNA binding;GO:0051117//ATPase binding	GO:0048254//snoRNA localization
DHM-vs-DHBM	Fibro_adipogenic_progenitor_cells	ENSSSCG00000031733	AKAP12	0.592184	2.46827	219	213	0.078	0.404	2.0592	8.07e-16	2.58e-11	up	AKAP12	A-kinase anchoring protein 12 [Source:VGNC Symbol;Acc:VGNC:85216]	-	-	-	-	GO:0005829//cytosol;GO:0005886//plasma membrane;GO:0098685//Schaffer collateral - CA1 synapse	GO:0005516//calmodulin binding;GO:0008179//adenylate cyclase binding;GO:0051018//protein kinase A binding	GO:0007193//adenylate cyclase-inhibiting G protein-coupled receptor signaling pathway;GO:0010738//regulation of protein kinase A signaling;GO:0010739//positive regulation of protein kinase A signaling;GO:0050804//modulation of chemical synaptic transmission;GO:0090036//regulation of protein kinase C signaling
DHM-vs-DHBM	Fibro_adipogenic_progenitor_cells	ENSSSCG00000027459	RNF13	0.912998	3.38204	219	213	0.205	0.587	1.8891	8.35e-16	2.67e-11	up	RNF13	ring finger protein 13 [Source:VGNC Symbol;Acc:VGNC:92355]	-	-	-	-	GO:0005654//nucleoplasm;GO:0005765//lysosomal membrane;GO:0005783//endoplasmic reticulum;GO:0005829//cytosol;GO:0031902//late endosome membrane;GO:0043231//intracellular membrane-bounded organelle	GO:0004842//ubiquitin-protein transferase activity;GO:0008432//JUN kinase binding;GO:0061630//ubiquitin protein ligase activity	GO:0051865//protein autoubiquitination;GO:0070304//positive regulation of stress-activated protein kinase signaling cascade
DHM-vs-DHBM	Fibro_adipogenic_progenitor_cells	ENSSSCG00000038594	ENSSSCG00000038594	3.79102	0.608538	219	213	0.484	0.16	-2.63897	1.06e-15	3.37e-11	down	ENSSSCG00000038594	syndecan 4 [Source:VGNC Symbol;Acc:VGNC:95487]	Environmental Information Processing;Human Diseases;Human Diseases;Environmental Information Processing	Signaling molecules and interaction;Cancers;Cardiovascular diseases;Signaling molecules and interaction	ko04514//Cell adhesion molecules (CAMs);ko05205//Proteoglycans in cancer;ko05418//Fluid shear stress and atherosclerosis;ko04512//ECM-receptor interaction	K16338;K16338;K16338;K16338	GO:0016020//membrane	-	-
DHM-vs-DHBM	Fibro_adipogenic_progenitor_cells	ENSSSCG00000005097	SNAPC1	2.68657	0.281823	219	213	0.397	0.103	-3.25245	1.07e-15	3.41e-11	down	SNAPC1	small nuclear RNA activating complex polypeptide 1 [Source:VGNC Symbol;Acc:VGNC:93280]	-	-	-	-	GO:0005654//nucleoplasm;GO:0005730//nucleolus	-	-
DHM-vs-DHBM	Fibro_adipogenic_progenitor_cells	ENSSSCG00000015253	NTM	0.320397	3.11479	219	213	0.064	0.371	3.2808	1.73e-15	5.51e-11	up	NTM	neurotrimin [Source:VGNC Symbol;Acc:VGNC:98164]	-	-	-	-	-	-	-
DHM-vs-DHBM	Fibro_adipogenic_progenitor_cells	ENSSSCG00000036723	EMP1	6.93145	1.81378	219	213	0.644	0.371	-1.9341	1.83e-15	5.85e-11	down	EMP1	epithelial membrane protein 1 [Source:VGNC Symbol;Acc:VGNC:87688]	-	-	-	-	GO:0005886//plasma membrane;GO:0016020//membrane;GO:0016021//integral component of membrane	-	GO:0008219//cell death;GO:0032060//bleb assembly
DHM-vs-DHBM	Fibro_adipogenic_progenitor_cells	ENSSSCG00000002547	ENSSSCG00000002547	4.32701	1.62365	219	213	0.662	0.423	-1.41407	1.88e-15	6e-11	down	ENSSSCG00000002547	-	Human Diseases;Human Diseases;Human Diseases	Neurodegenerative diseases;Neurodegenerative diseases;Infectious diseases	ko05010//Alzheimer disease;ko05016//Huntington disease;ko05132//Salmonella infection	K10407;K10407;K10407	GO:0005871//kinesin complex	GO:0005515//protein binding	-
DHM-vs-DHBM	Fibro_adipogenic_progenitor_cells	ENSSSCG00000045095	ENSSSCG00000045095	1.7677	5.10869	219	213	0.32	0.69	1.53103	1.98e-15	6.33e-11	up	ENSSSCG00000045095	-	-	-	-	-	-	-	-
DHM-vs-DHBM	Fibro_adipogenic_progenitor_cells	ENSSSCG00000035581	SUGCT	2.70211	7.05403	219	213	0.393	0.751	1.38433	2.03e-15	6.47e-11	up	SUGCT	succinyl-CoA:glutarate-CoA transferase [Source:HGNC Symbol;Acc:HGNC:16001]	-	-	-	-	GO:0005739//mitochondrion	GO:0008410//CoA-transferase activity;GO:0047369//succinate-hydroxymethylglutarate CoA-transferase activity	-
DHM-vs-DHBM	Fibro_adipogenic_progenitor_cells	ENSSSCG00000005078	DAAM1	1.02677	4.39675	219	213	0.228	0.592	2.09821	2.16e-15	6.89e-11	up	DAAM1	dishevelled associated activator of morphosis 1 [Source:VGNC Symbol;Acc:VGNC:87141]	Environmental Information Processing	Signal transduction	ko04310//Wnt signaling pathway	K04512	GO:0001725//stress fiber;GO:0005829//cytosol;GO:0005886//plasma membrane;GO:0031514//motile cilium;GO:0036064//ciliary basal body	GO:0003779//actin binding;GO:0042802//identical protein binding	GO:0016043//cellular component organization;GO:0030036//actin cytoskeleton organization
DHM-vs-DHBM	Fibro_adipogenic_progenitor_cells	ENSSSCG00000016998	NPM1	2.96676	0.629112	219	213	0.493	0.16	-2.23732	2.21e-15	7.05e-11	down	NPM1	nucleophosmin 1 [Source:HGNC Symbol;Acc:HGNC:7910]	-	-	-	-	GO:0001652//granular component;GO:0005634//nucleus;GO:0005654//nucleoplasm;GO:0005730//nucleolus;GO:0005737//cytoplasm;GO:0005813//centrosome;GO:0005829//cytosol;GO:0015934//large ribosomal subunit;GO:0015935//small ribosomal subunit;GO:0016607//nuclear speck;GO:0031616//spindle pole centrosome;GO:0032991//protein-containing complex;GO:0032993//protein-DNA complex;GO:1990904//ribonucleoprotein co…	GO:0001046//core promoter sequence-specific DNA binding;GO:0003676//nucleic acid binding;GO:0003713//transcription coactivator activity;GO:0003723//RNA binding;GO:0004860//protein kinase inhibitor activity;GO:0008134//transcription factor binding;GO:0019843//rRNA binding;GO:0019901//protein kinase binding;GO:0030957//Tat protein binding;GO:0033613//activating transcription factor binding;GO:00423…	GO:0000055//ribosomal large subunit export from nucleus;GO:0000056//ribosomal small subunit export from nucleus;GO:0001558//regulation of cell growth;GO:0006281//DNA repair;GO:0006334//nucleosome assembly;GO:0006407//rRNA export from nucleus;GO:0006884//cell volume homeostasis;GO:0006913//nucleocytoplasmic transport;GO:0007098//centrosome cycle;GO:0007569//cell aging;GO:0008104//protein localizat…
DHM-vs-DHBM	Fibro_adipogenic_progenitor_cells	ENSSSCG00000009631	PEBP4	0.0725098	2.27794	219	213	0.023	0.282	4.97149	2.23e-15	7.12e-11	up	PEBP4	phosphatidylethanolamine binding protein 4 [Source:VGNC Symbol;Acc:VGNC:91303]	-	-	-	-	-	-	-
DHM-vs-DHBM	Fibro_adipogenic_progenitor_cells	ENSSSCG00000025531	SSPN	0.102584	1.1458	219	213	0.027	0.3	3.48021	2.34e-15	7.47e-11	up	SSPN	sarcospan [Source:VGNC Symbol;Acc:VGNC:93489]	-	-	-	-	GO:0005887//integral component of plasma membrane;GO:0016010//dystrophin-associated glycoprotein complex;GO:0016020//membrane;GO:0016021//integral component of membrane;GO:0030133//transport vesicle	-	-
DHM-vs-DHBM	Fibro_adipogenic_progenitor_cells	ENSSSCG00000024481	PDE4DIP	0.879477	6.09033	219	213	0.187	0.502	2.79166	2.76e-15	8.82e-11	up	PDE4DIP	phosphodiesterase 4D interacting protein [Source:HGNC Symbol;Acc:HGNC:15580]	-	-	-	-	GO:0005634//nucleus;GO:0005737//cytoplasm;GO:0005794//Golgi apparatus;GO:0005813//centrosome;GO:0005815//microtubule organizing center	GO:0060090//molecular adaptor activity	GO:1903358//regulation of Golgi organization
DHM-vs-DHBM	Fibro_adipogenic_progenitor_cells	ENSSSCG00000034031	ZNF16	2.39132	0.521955	219	213	0.475	0.141	-2.19559	2.79e-15	8.89e-11	down	ZNF16	zinc finger protein 16 [Source:HGNC Symbol;Acc:HGNC:12947]	-	-	-	-	GO:0005634//nucleus;GO:0005654//nucleoplasm;GO:0005730//nucleolus	-	GO:0008284//positive regulation of cell proliferation;GO:0033674//positive regulation of kinase activity;GO:0043066//negative regulation of apoptotic process;GO:0045648//positive regulation of erythrocyte differentiation;GO:0045654//positive regulation of megakaryocyte differentiation;GO:0072707//cellular response to sodium dodecyl sulfate;GO:1901989//positive regulation of cell cycle phase trans…
DHM-vs-DHBM	Fibro_adipogenic_progenitor_cells	ENSSSCG00000034491	PRICKLE1	1.13189	3.75599	219	213	0.146	0.507	1.73037	2.93e-15	9.36e-11	up	PRICKLE1	prickle planar cell polarity protein 1 [Source:VGNC Symbol;Acc:VGNC:91793]	Environmental Information Processing	Signal transduction	ko04310//Wnt signaling pathway	K04511	GO:0005634//nucleus;GO:0005829//cytosol;GO:0031965//nuclear membrane	GO:0008270//zinc ion binding	GO:0001843//neural tube closure;GO:0006606//protein import into nucleus;GO:0031398//positive regulation of protein ubiquitination;GO:0032436//positive regulation of proteasomal ubiquitin-dependent protein catabolic process;GO:0035904//aorta development;GO:0045892//negative regulation of transcription, DNA-templated;GO:0060976//coronary vasculature development;GO:0090090//negative regulation of ca…
DHM-vs-DHBM	Fibro_adipogenic_progenitor_cells	ENSSSCG00000039161	MEIS1	0.551527	2.30748	219	213	0.096	0.432	2.06461	3.08e-15	9.82e-11	up	MEIS1	Meis homeobox 1 [Source:VGNC Symbol;Acc:VGNC:90135]	-	-	-	-	GO:0005634//nucleus;GO:0005667//transcription factor complex	GO:0000978//RNA polymerase II proximal promoter sequence-specific DNA binding;GO:0000981//DNA-binding transcription factor activity, RNA polymerase II-specific;GO:0001228//DNA-binding transcription activator activity, RNA polymerase II-specific;GO:0003677//DNA binding;GO:0003682//chromatin binding;GO:0043565//sequence-specific DNA binding	GO:0001525//angiogenesis;GO:0002089//lens morphogenesis in camera-type eye;GO:0006355//regulation of transcription, DNA-templated;GO:0007626//locomotory behavior;GO:0030097//hemopoiesis;GO:0035855//megakaryocyte development;GO:0045638//negative regulation of myeloid cell differentiation;GO:0045665//negative regulation of neuron differentiation;GO:0045944//positive regulation of transcription by R…
DHM-vs-DHBM	Fibro_adipogenic_progenitor_cells	ENSSSCG00000001068	CAP2	0.033858	2.20103	219	213	0.014	0.244	6.01835	3.52e-15	1.12e-10	up	CAP2	cyclase associated actin cytoskeleton regulatory protein 2 [Source:VGNC Symbol;Acc:VGNC:86168]	-	-	-	-	GO:0014069//postsynaptic density	GO:0003779//actin binding;GO:0042802//identical protein binding	GO:0000902//cell morphogenesis;GO:0007010//cytoskeleton organization
DHM-vs-DHBM	Fibro_adipogenic_progenitor_cells	ENSSSCG00000029275	PPARGC1A	0.294955	2.44734	219	213	0.023	0.282	3.05222	3.95e-15	1.26e-10	up	PPARGC1A	PPARG coactivator 1 alpha [Source:VGNC Symbol;Acc:VGNC:91685]	Human Diseases;Organismal Systems;Organismal Systems;Environmental Information Processing;Environmental Information Processing;Human Diseases;Organismal Systems;Organismal Systems;Organismal Systems	Neurodegenerative diseases;Environmental adaptation;Endocrine system;Signal transduction;Signal transduction;Endocrine and metabolic diseases;Endocrine system;Aging;Endocrine system	ko05016//Huntington disease;ko04714//Thermogenesis;ko04910//Insulin signaling pathway;ko04371//Apelin signaling pathway;ko04152//AMPK signaling pathway;ko04931//Insulin resistance;ko04922//Glucagon signaling pathway;ko04211//Longevity regulating pathway - mammal;ko04920//Adipocytokine signaling pathway	K07202;K07202;K07202;K07202;K07202;K07202;K07202;K07202;K07202	GO:0005634//nucleus;GO:0005654//nucleoplasm;GO:0043231//intracellular membrane-bounded organelle	GO:0003676//nucleic acid binding;GO:0003677//DNA binding;GO:0003712//transcription coregulator activity;GO:0003713//transcription coactivator activity;GO:0005102//signaling receptor binding;GO:0008134//transcription factor binding;GO:0016922//nuclear receptor binding;GO:0030374//nuclear receptor transcription coactivator activity;GO:0031490//chromatin DNA binding;GO:0031625//ubiquitin protein lig…	GO:0002021//response to dietary excess;GO:0006355//regulation of transcription, DNA-templated;GO:0007005//mitochondrion organization;GO:0010628//positive regulation of gene expression;GO:0010822//positive regulation of mitochondrion organization;GO:0014850//response to muscle activity;GO:0022904//respiratory electron transport chain;GO:0032922//circadian regulation of gene expression;GO:0034599//…
DHM-vs-DHBM	Fibro_adipogenic_progenitor_cells	ENSSSCG00000006115	RUNX1T1	1.78834	5.81209	219	213	0.256	0.629	1.70038	4.01e-15	1.28e-10	up	RUNX1T1	RUNX1 partner transcriptional co-repressor 1 [Source:VGNC Symbol;Acc:VGNC:96594]	Human Diseases;Human Diseases;Human Diseases	Cancers;Cancers;Cancers	ko05200//Pathways in cancer;ko05202//Transcriptional misregulation in cancers;ko05221//Acute myeloid leukemia	K10053;K10053;K10053	GO:0005634//nucleus;GO:0005654//nucleoplasm;GO:0016363//nuclear matrix	GO:0003714//transcription corepressor activity;GO:0046872//metal ion binding	GO:0006351//transcription, DNA-templated;GO:0045892//negative regulation of transcription, DNA-templated
DHM-vs-DHBM	Fibro_adipogenic_progenitor_cells	ENSSSCG00000002688	PLCG2	0.224928	1.19448	219	213	0.032	0.296	2.40833	4.82e-15	1.54e-10	up	PLCG2	phospholipase C gamma 2 [Source:VGNC Symbol;Acc:VGNC:91520]	Metabolism;Human Diseases;Environmental Information Processing;Human Diseases;Human Diseases;Environmental Information Processing;Human Diseases;Human Diseases;Organismal Systems;Organismal Systems;Human Diseases;Organismal Systems;Human Diseases;Human Diseases;Environmental Information Processing;Environmental Information Processing;Organismal Systems;Organismal Systems;Organismal Systems;Enviro…	Global and overview maps;Cancers;Signal transduction;Infectious disease: viral;Infectious diseases;Signal transduction;Infectious diseases;Cancers;Immune system;Immune system;Infectious diseases;Development;Cancers;Cancers;Signal transduction;Signal transduction;Development;Immune system;Nervous system;Signal transduction;Endocrine system;Immune system;Endocrine system;Sensory system;Endocrine an…	ko01100//Metabolic pathways;ko05200//Pathways in cancer;ko04014//Ras signaling pathway;ko05170//Human immunodeficiency virus 1 infection;ko05169//Epstein-Barr virus infection;ko04020//Calcium signaling pathway;ko05131//Shigellosis;ko05205//Proteoglycans in cancer;ko04670//Leukocyte transendothelial migration;ko04650//Natural killer cell mediated cytotoxicity;ko05167//Kaposi sarcoma-associated her…	K05859;K05859;K05859;K05859;K05859;K05859;K05859;K05859;K05859;K05859;K05859;K05859;K05859;K05859;K05859;K05859;K05859;K05859;K05859;K05859;K05859;K05859;K05859;K05859;K05859;K05859;K05859;K05859;K05859;K05859;K05859;K05859;K05859;K05859;K05859;K05859;K05859	GO:0005737//cytoplasm;GO:0005829//cytosol;GO:0005886//plasma membrane;GO:0032587//ruffle membrane;GO:0097708//intracellular vesicle	GO:0001784//phosphotyrosine residue binding;GO:0004435//phosphatidylinositol phospholipase C activity;GO:0005515//protein binding;GO:0008081//phosphoric diester hydrolase activity;GO:0019901//protein kinase binding;GO:0097110//scaffold protein binding;GO:0140031//phosphorylation-dependent protein binding	GO:0002092//positive regulation of receptor internalization;GO:0002316//follicular B cell differentiation;GO:0006629//lipid metabolic process;GO:0006661//phosphatidylinositol biosynthetic process;GO:0007165//signal transduction;GO:0009395//phospholipid catabolic process;GO:0010468//regulation of gene expression;GO:0019722//calcium-mediated signaling;GO:0030183//B cell differentiation;GO:0032237//…
DHM-vs-DHBM	Fibro_adipogenic_progenitor_cells	ENSSSCG00000005096	HIF1A	2.89414	0.556949	219	213	0.47	0.164	-2.37731	4.86e-15	1.55e-10	down	HIF1A	hypoxia inducible factor 1 subunit alpha [Source:VGNC Symbol;Acc:VGNC:88880]	Human Diseases;Human Diseases;Human Diseases;Organismal Systems;Cellular Processes;Human Diseases;Environmental Information Processing;Organismal Systems;Human Diseases;Organismal Systems;Organismal Systems;Human Diseases;Human Diseases;Cellular Processes	Cancers;Cancers;Infectious diseases;Immune system;Transport and catabolism;Cancer: overview;Signal transduction;Endocrine system;Cancers;Development and regeneration;Aging;Cancers;Cancers;Transport and catabolism	ko05200//Pathways in cancer;ko05205//Proteoglycans in cancer;ko05167//Kaposi sarcoma-associated herpesvirus infection;ko04659//Th17 cell differentiation;ko04140//Autophagy - animal;ko05235//PD-L1 expression and PD-1 checkpoint pathway in cancer;ko04066//HIF-1 signaling pathway;ko04919//Thyroid hormone signaling pathway;ko05231//Choline metabolism in cancer;ko04361//Axon regeneration;ko04212//Long…	K08268;K08268;K08268;K08268;K08268;K08268;K08268;K08268;K08268;K08268;K08268;K08268;K08268;K08268	GO:0000785//chromatin;GO:0005634//nucleus;GO:0005654//nucleoplasm;GO:0005667//transcription factor complex;GO:0005737//cytoplasm;GO:0005829//cytosol;GO:0016604//nuclear body;GO:0016607//nuclear speck;GO:0031514//motile cilium;GO:0032991//protein-containing complex;GO:0090575//RNA polymerase II transcription factor complex;GO:1904115//axon cytoplasm	GO:0000977//RNA polymerase II regulatory region sequence-specific DNA binding;GO:0000978//RNA polymerase II proximal promoter sequence-specific DNA binding;GO:0000981//DNA-binding transcription factor activity, RNA polymerase II-specific;GO:0001228//DNA-binding transcription activator activity, RNA polymerase II-specific;GO:0002039//p53 binding;GO:0003677//DNA binding;GO:0003700//DNA-binding tran…	GO:0000302//response to reactive oxygen species;GO:0001525//angiogenesis;GO:0001568//blood vessel development;GO:0001666//response to hypoxia;GO:0001755//neural crest cell migration;GO:0001837//epithelial to mesenchymal transition;GO:0001892//embryonic placenta development;GO:0001922//B-1 B cell homeostasis;GO:0001944//vasculature development;GO:0001947//heart looping;GO:0002052//positive regulat…
DHM-vs-DHBM	Fibro_adipogenic_progenitor_cells	ENSSSCG00000037066	GADD45A	2.2653	0.132139	219	213	0.329	0.052	-4.09855	5.04e-15	1.61e-10	down	GADD45A	growth arrest and DNA damage inducible alpha [Source:VGNC Symbol;Acc:VGNC:88316]	Human Diseases;Environmental Information Processing;Human Diseases;Human Diseases;Human Diseases;Cellular Processes;Environmental Information Processing;Human Diseases;Human Diseases;Cellular Processes;Environmental Information Processing;Cellular Processes;Human Diseases;Human Diseases;Human Diseases;Human Diseases;Human Diseases;Cellular Processes;Human Diseases;Human Diseases;Human Diseases;Hu…	Cancers;Signal transduction;Infectious diseases;Cancers;Cancers;Cell growth and death;Signal transduction;Cancers;Cancers;Cell growth and death;Signal transduction;Cell growth and death;Cancers;Cancers;Cancers;Cancers;Cancers;Cell growth and death;Cancers;Cancers;Cancers;Cancers;Cancers	ko05200//Pathways in cancer;ko04010//MAPK signaling pathway;ko05169//Epstein-Barr virus infection;ko05202//Transcriptional misregulation in cancers;ko05225//Hepatocellular carcinoma;ko04218//Cellular senescence;ko04064//NF-kappa B signaling pathway;ko05226//Gastric cancer;ko05224//Breast cancer;ko04210//Apoptosis;ko04068//FoxO signaling pathway;ko04110//Cell cycle;ko05222//Small cell lung cancer;…	K04402;K04402;K04402;K04402;K04402;K04402;K04402;K04402;K04402;K04402;K04402;K04402;K04402;K04402;K04402;K04402;K04402;K04402;K04402;K04402;K04402;K04402;K04402	GO:0005634//nucleus;GO:0005737//cytoplasm;GO:0016607//nuclear speck	GO:0019900//kinase binding;GO:0042803//protein homodimerization activity;GO:0046982//protein heterodimerization activity;GO:0047485//protein N-terminus binding	GO:0000122//negative regulation of transcription by RNA polymerase II;GO:0000185//activation of MAPKKK activity;GO:0033140//negative regulation of peptidyl-serine phosphorylation of STAT protein;GO:0042770//signal transduction in response to DNA damage;GO:0043065//positive regulation of apoptotic process;GO:0043537//negative regulation of blood vessel endothelial cell migration;GO:0046330//positi…
DHM-vs-DHBM	Fibro_adipogenic_progenitor_cells	ENSSSCG00000033751	ENSSSCG00000033751	0	0.672137	219	213	0	0.192	12.7148	5.72e-15	1.83e-10	up	ENSSSCG00000033751	-	-	-	-	-	-	-	-
DHM-vs-DHBM	Fibro_adipogenic_progenitor_cells	ENSSSCG00000010199	RET	0.111911	1.01177	219	213	0.023	0.282	3.17531	5.97e-15	1.9e-10	up	RET	ret proto-onco [Source:VGNC Symbol;Acc:VGNC:92220]	Human Diseases;Human Diseases;Human Diseases	Cancers;Cancers;Cancers	ko05200//Pathways in cancer;ko05230//Central carbon metabolism in cancer;ko05216//Thyroid cancer	K05126;K05126;K05126	GO:0005886//plasma membrane;GO:0005887//integral component of plasma membrane;GO:0010008//endosome membrane;GO:0016020//membrane;GO:0043235//receptor complex;GO:0098797//plasma membrane protein complex	GO:0004672//protein kinase activity;GO:0004713//protein tyrosine kinase activity;GO:0004714//transmembrane receptor protein tyrosine kinase activity;GO:0005509//calcium ion binding;GO:0005524//ATP binding	GO:0000165//MAPK cascade;GO:0000187//activation of MAPK activity;GO:0001657//ureteric bud development;GO:0001755//neural crest cell migration;GO:0001838//embryonic epithelial tube formation;GO:0006468//protein phosphorylation;GO:0007156//homophilic cell adhesion via plasma membrane adhesion molecules;GO:0007158//neuron cell-cell adhesion;GO:0007169//transmembrane receptor protein tyrosine kinase …
DHM-vs-DHBM	Fibro_adipogenic_progenitor_cells	ENSSSCG00000037508	GSN	13.5187	40.4521	219	213	0.721	0.934	1.58126	6.1e-15	1.95e-10	up	GSN	gelsolin [Source:HGNC Symbol;Acc:HGNC:4620]	Cellular Processes;Human Diseases;Organismal Systems	Cell motility;Cancers;Immune system	ko04810//Regulation of actin cytoskeleton;ko05203//Viral carcinogenesis;ko04666//Fc gamma R-mediated phagocytosis	K05768;K05768;K05768	GO:0005925//focal adhesion;GO:0030027//lamellipodium;GO:0045335//phagocytic vesicle	GO:0005509//calcium ion binding;GO:0036313//phosphatidylinositol 3-kinase catalytic subunit binding;GO:0051015//actin filament binding	GO:0006911//phagocytosis, engulfment;GO:0016192//vesicle-mediated transport;GO:0030036//actin cytoskeleton organization;GO:0030041//actin filament polymerization;GO:0030042//actin filament depolymerization;GO:0035994//response to muscle stretch;GO:0045010//actin nucleation;GO:0051014//actin filament severing;GO:0051016//barbed-end actin filament capping;GO:0051693//actin filament capping;GO:00551…
DHM-vs-DHBM	Fibro_adipogenic_progenitor_cells	ENSSSCG00000034561	ENSSSCG00000034561	0.0268112	2.6541	219	213	0.009	0.235	6.62393	6.25e-15	1.99e-10	up	ENSSSCG00000034561	-	-	-	-	-	-	-	-
DHM-vs-DHBM	Fibro_adipogenic_progenitor_cells	ENSSSCG00000011752	FNDC3B	9.26398	17.8278	219	213	0.717	0.883	0.944416	6.42e-15	2.05e-10	up	FNDC3B	fibronectin type III domain containing 3B [Source:VGNC Symbol;Acc:VGNC:88183]	-	-	-	-	-	GO:0005515//protein binding	-
DHM-vs-DHBM	Fibro_adipogenic_progenitor_cells	ENSSSCG00000001701	HSP90AB1	2.73488	0.448349	219	213	0.457	0.136	-2.60851	6.74e-15	2.15e-10	down	HSP90AB1	heat shock protein 90 alpha family class B member 1 [Source:NCBI gene (formerly Entrezgene);Acc:396742]	Human Diseases;Environmental Information Processing;Human Diseases;Cellular Processes;Genetic Information Processing;Organismal Systems;Organismal Systems;Human Diseases;Organismal Systems;Organismal Systems;Human Diseases;Organismal Systems;Organismal Systems	Cancers;Signal transduction;Infectious diseases;Cell growth and death;Folding, sorting and degradation;Immune system;Immune system;Cardiovascular diseases;Endocrine system;Immune system;Cancers;Immune system;Endocrine system	ko05200//Pathways in cancer;ko04151//PI3K-Akt signaling pathway;ko05132//Salmonella infection;ko04217//Necroptosis;ko04141//Protein processing in endoplasmic reticulum;ko04659//Th17 cell differentiation;ko04621//NOD-like receptor signaling pathway;ko05418//Fluid shear stress and atherosclerosis;ko04915//Estrogen signaling pathway;ko04612//Antigen processing and presentation;ko05215//Prostate canc…	K04079;K04079;K04079;K04079;K04079;K04079;K04079;K04079;K04079;K04079;K04079;K04079;K04079	GO:0005576//extracellular region;GO:0005634//nucleus;GO:0005737//cytoplasm;GO:0005829//cytosol;GO:0008180//COP9 signalosome;GO:0032991//protein-containing complex;GO:0034751//aryl hydrocarbon receptor complex;GO:0043025//neuronal cell body;GO:0044294//dendritic growth cone;GO:0044295//axonal growth cone;GO:0048471//perinuclear region of cytoplasm;GO:1990565//HSP90-CDC37 chaperone complex	GO:0003725//double-stranded RNA binding;GO:0005524//ATP binding;GO:0019887//protein kinase regulator activity;GO:0019900//kinase binding;GO:0019901//protein kinase binding;GO:0031072//heat shock protein binding;GO:0031625//ubiquitin protein ligase binding;GO:0042277//peptide binding;GO:0042802//identical protein binding;GO:0042803//protein homodimerization activity;GO:0042826//histone deacetylase…	GO:0001890//placenta development;GO:0006457//protein folding;GO:0007004//telomere maintenance via telomerase;GO:0010033//response to organic substance;GO:0019062//virion attachment to host cell;GO:0021955//central nervous system neuron axonogenesis;GO:0030010//establishment of cell polarity;GO:0030511//positive regulation of transforming growth factor beta receptor signaling pathway;GO:0031396//r…
DHM-vs-DHBM	Fibro_adipogenic_progenitor_cells	ENSSSCG00000006169	ZFHX4	1.37883	4.22796	219	213	0.251	0.62	1.61645	7.03e-15	2.24e-10	up	ZFHX4	zinc finger homeobox 4 [Source:VGNC Symbol;Acc:VGNC:95142]	-	-	-	-	-	GO:0000981//DNA-binding transcription factor activity, RNA polymerase II-specific;GO:0003676//nucleic acid binding;GO:0003677//DNA binding;GO:0008270//zinc ion binding	GO:0006355//regulation of transcription, DNA-templated
DHM-vs-DHBM	Fibro_adipogenic_progenitor_cells	ENSSSCG00000000755	ERC1	6.19239	2.18004	219	213	0.667	0.446	-1.5061	7.12e-15	2.27e-10	down	ERC1	ELKS/RAB6-interacting/CAST family member 1 [Source:VGNC Symbol;Acc:VGNC:87761]	Environmental Information Processing	Signal transduction	ko04064//NF-kappa B signaling pathway	K16072	GO:0005813//centrosome;GO:0008385//IkappaB kinase complex;GO:0036064//ciliary basal body	-	GO:0007252//I-kappaB phosphorylation
DHM-vs-DHBM	Fibro_adipogenic_progenitor_cells	ENSSSCG00000014221	LVRN	0.864783	3.07381	219	213	0.128	0.474	1.8295	7.76e-15	2.48e-10	up	LVRN	laeverin [Source:VGNC Symbol;Acc:VGNC:89898]	-	-	-	-	-	GO:0008237//metallopeptidase activity;GO:0008270//zinc ion binding	GO:0006508//proteolysis
DHM-vs-DHBM	Fibro_adipogenic_progenitor_cells	ENSSSCG00000004789	THBS1	53.312	19.9435	219	213	0.836	0.54	-1.41853	8.68e-15	2.77e-10	down	THBS1	thrombospondin 1 [Source:VGNC Symbol;Acc:VGNC:93946]	Environmental Information Processing;Environmental Information Processing;Human Diseases;Cellular Processes;Human Diseases;Human Diseases;Cellular Processes;Human Diseases;Environmental Information Processing;Environmental Information Processing;Cellular Processes;Human Diseases	Signal transduction;Signal transduction;Infectious diseases;Transport and catabolism;Cancers;Infectious diseases;Cellular community - eukaryotes;Cancers;Signal transduction;Signaling molecules and interaction;Cell growth and death;Cancers	ko04015//Rap1 signaling pathway;ko04151//PI3K-Akt signaling pathway;ko05165//Human papillomavirus infection;ko04145//Phagosome;ko05205//Proteoglycans in cancer;ko05144//Malaria;ko04510//Focal adhesion;ko05206//MicroRNAs in cancer;ko04350//TGF-beta signaling pathway;ko04512//ECM-receptor interaction;ko04115//p53 signaling pathway;ko05219//Bladder cancer	K16857;K16857;K16857;K16857;K16857;K16857;K16857;K16857;K16857;K16857;K16857;K16857	GO:0005576//extracellular region;GO:0005577//fibrinogen complex;GO:0005615//extracellular space;GO:0009897//external side of plasma membrane;GO:0009986//cell surface;GO:0030141//secretory granule;GO:0031012//extracellular matrix;GO:0031091//platelet alpha granule	GO:0001786//phosphatidylserine binding;GO:0001968//fibronectin binding;GO:0005178//integrin binding;GO:0005509//calcium ion binding;GO:0005515//protein binding;GO:0008201//heparin binding;GO:0017134//fibroblast growth factor binding;GO:0030169//low-density lipoprotein particle binding;GO:0043236//laminin binding;GO:0050840//extracellular matrix binding;GO:0070051//fibrinogen binding;GO:0070052//c…	GO:0000187//activation of MAPK activity;GO:0001937//negative regulation of endothelial cell proliferation;GO:0001953//negative regulation of cell-matrix adhesion;GO:0002040//sprouting angiogenesis;GO:0002544//chronic inflammatory response;GO:0002581//negative regulation of antigen processing and presentation of peptide or polysaccharide antigen via MHC class II;GO:0002605//negative regulation of …
DHM-vs-DHBM	Fibro_adipogenic_progenitor_cells	ENSSSCG00000043817	ENSSSCG00000043817	0.126748	1.24919	219	213	0.046	0.329	3.29994	9.19e-15	2.93e-10	up	ENSSSCG00000043817	-	-	-	-	-	-	-	-
DHM-vs-DHBM	Fibro_adipogenic_progenitor_cells	ENSSSCG00000006889	ARHGAP29	0.135566	1.08152	219	213	0.041	0.324	2.99507	9.25e-15	2.95e-10	up	ARHGAP29	Rho GTPase activating protein 29 [Source:VGNC Symbol;Acc:VGNC:85468]	-	-	-	-	GO:0005737//cytoplasm;GO:0032991//protein-containing complex	GO:0030165//PDZ domain binding	GO:0007165//signal transduction;GO:0035556//intracellular signal transduction
DHM-vs-DHBM	Fibro_adipogenic_progenitor_cells	ENSSSCG00000008617	CYRIA	0.0937366	1.09217	219	213	0.018	0.268	3.54103	9.28e-15	2.96e-10	up	CYRIA	CYFIP related Rac1 interactor A [Source:VGNC Symbol;Acc:VGNC:87131]	-	-	-	-	-	-	GO:0030833//regulation of actin filament polymerization
DHM-vs-DHBM	Fibro_adipogenic_progenitor_cells	ENSSSCG00000024954	FGF1	0.0263182	0.771211	219	213	0.005	0.221	4.86771	9.91e-15	3.16e-10	up	FGF1	fibroblast growth factor 1 [Source:VGNC Symbol;Acc:VGNC:88100]	Human Diseases;Environmental Information Processing;Environmental Information Processing;Environmental Information Processing;Cellular Processes;Environmental Information Processing;Environmental Information Processing;Human Diseases;Human Diseases;Human Diseases	Cancers;Signal transduction;Signal transduction;Signal transduction;Cell motility;Signal transduction;Signal transduction;Cancers;Cancers;Cancers	ko05200//Pathways in cancer;ko04015//Rap1 signaling pathway;ko04151//PI3K-Akt signaling pathway;ko04010//MAPK signaling pathway;ko04810//Regulation of actin cytoskeleton;ko04014//Ras signaling pathway;ko04390//Hippo signaling pathway;ko05226//Gastric cancer;ko05224//Breast cancer;ko05218//Melanoma	K18496;K18496;K18496;K18496;K18496;K18496;K18496;K18496;K18496;K18496	GO:0005576//extracellular region;GO:0005615//extracellular space;GO:0005654//nucleoplasm;GO:0005829//cytosol;GO:0031012//extracellular matrix	GO:0005104//fibroblast growth factor receptor binding;GO:0005178//integrin binding;GO:0008083//growth factor activity;GO:0008201//heparin binding;GO:0044548//S100 protein binding	GO:0000187//activation of MAPK activity;GO:0001759//organ induction;GO:0001934//positive regulation of protein phosphorylation;GO:0008284//positive regulation of cell proliferation;GO:0008543//fibroblast growth factor receptor signaling pathway;GO:0010595//positive regulation of endothelial cell migration;GO:0030324//lung development;GO:0030335//positive regulation of cell migration;GO:0032148//a…
DHM-vs-DHBM	Fibro_adipogenic_progenitor_cells	ENSSSCG00000028327	RHOBTB1	0.00651943	0.683075	219	213	0.005	0.221	6.68941	1e-14	3.19e-10	up	RHOBTB1	Rho related BTB domain containing 1 [Source:VGNC Symbol;Acc:VGNC:92285]	Genetic Information Processing	Folding, sorting and degradation	ko04120//Ubiquitin mediated proteolysis	K07868	-	GO:0003924//GTPase activity;GO:0005515//protein binding;GO:0005525//GTP binding	GO:0007264//small GTPase mediated signal transduction
DHM-vs-DHBM	Fibro_adipogenic_progenitor_cells	ENSSSCG00000006105	GEM	0.238871	2.75305	219	213	0.059	0.352	3.52618	1.09e-14	3.46e-10	up	GEM	GTP binding protein overexpressed in skeletal muscle [Source:VGNC Symbol;Acc:VGNC:88410]	-	-	-	-	GO:0005634//nucleus;GO:0009898//cytoplasmic side of plasma membrane;GO:0016020//membrane;GO:0030496//midbody;GO:0051233//spindle midzone;GO:0072686//mitotic spindle	GO:0000287//magnesium ion binding;GO:0003924//GTPase activity;GO:0005525//GTP binding;GO:0019003//GDP binding	GO:0000278//mitotic cell cycle;GO:0007165//signal transduction;GO:0051276//chromosome organization;GO:0051310//metaphase plate congression;GO:1901842//negative regulation of high voltage-gated calcium channel activity
DHM-vs-DHBM	Fibro_adipogenic_progenitor_cells	ENSSSCG00000030150	UGDH	7.04057	0.951075	219	213	0.53	0.225	-2.88793	1.09e-14	3.48e-10	down	UGDH	UDP-glucose 6-dehydrogenase [Source:VGNC Symbol;Acc:VGNC:94686]	Metabolism;Metabolism;Metabolism;Metabolism	Global and overview maps;Carbohydrate metabolism;Carbohydrate metabolism;Carbohydrate metabolism	ko01100//Metabolic pathways;ko00520//Amino sugar and nucleotide sugar metabolism;ko00040//Pentose and glucuronate interconversions;ko00053//Ascorbate and aldarate metabolism	K00012;K00012;K00012;K00012	GO:0005654//nucleoplasm	GO:0003979//UDP-glucose 6-dehydrogenase activity;GO:0016491//oxidoreductase activity;GO:0016616//oxidoreductase activity, acting on the CH-OH group of donors, NAD or NADP as acceptor;GO:0042802//identical protein binding;GO:0051287//NAD binding	GO:0001702//gastrulation with mouth forming second;GO:0006065//UDP-glucuronate biosynthetic process;GO:0015012//heparan sulfate proteoglycan biosynthetic process;GO:0030206//chondroitin sulfate biosynthetic process;GO:0034214//protein hexamerization;GO:0048666//neuron development;GO:0055114//oxidation-reduction process
DHM-vs-DHBM	Fibro_adipogenic_progenitor_cells	ENSSSCG00000008873	GASK1B	0.00691536	0.869451	219	213	0.005	0.221	6.95361	1.1e-14	3.52e-10	up	GASK1B	golgi associated kinase 1B [Source:VGNC Symbol;Acc:VGNC:88362]	-	-	-	-	GO:0005794//Golgi apparatus	-	-
DHM-vs-DHBM	Fibro_adipogenic_progenitor_cells	ENSSSCG00000010468	CPEB3	0.309449	2.20457	219	213	0.073	0.38	2.83232	1.18e-14	3.78e-10	up	CPEB3	cytoplasmic polyadenylation element binding protein 3 [Source:VGNC Symbol;Acc:VGNC:86938]	Cellular Processes;Organismal Systems;Organismal Systems	Cell growth and death;Endocrine system;Development	ko04114//Oocyte meiosis;ko04914//Progesterone-mediated oocyte maturation;ko04320//Dorso-ventral axis formation	K02602;K02602;K02602	GO:0005634//nucleus;GO:0005654//nucleoplasm;GO:0005737//cytoplasm;GO:0005829//cytosol;GO:0005886//plasma membrane;GO:0030014//CCR4-NOT complex;GO:0030496//midbody;GO:0043005//neuron projection	GO:0003676//nucleic acid binding;GO:0003723//RNA binding;GO:0003730//mRNA 3'-UTR binding;GO:0008135//translation factor activity, RNA binding;GO:0045182//translation regulator activity	GO:0000122//negative regulation of transcription by RNA polymerase II;GO:0006417//regulation of translation;GO:0017148//negative regulation of translation;GO:0060213//positive regulation of nuclear-transcribed mRNA poly(A) tail shortening;GO:0061158//3'-UTR-mediated mRNA destabilization;GO:0071230//cellular response to amino acid stimulus;GO:1900153//positive regulation of nuclear-transcribed mRN…
DHM-vs-DHBM	Fibro_adipogenic_progenitor_cells	ENSSSCG00000049691	ENSSSCG00000049691	0.149304	1.96821	219	213	0.041	0.315	3.71967	1.2e-14	3.83e-10	up	ENSSSCG00000049691	-	-	-	-	-	-	-	-
DHM-vs-DHBM	Fibro_adipogenic_progenitor_cells	ENSSSCG00000035533	ANKRD39	0.087092	1.25019	219	213	0.032	0.296	3.84193	1.23e-14	3.93e-10	up	ANKRD39	ankyrin repeat domain 39 [Source:VGNC Symbol;Acc:VGNC:97031]	-	-	-	-	-	GO:0005515//protein binding	-
DHM-vs-DHBM	Fibro_adipogenic_progenitor_cells	ENSSSCG00000017693	AATF	2.42789	0.423018	219	213	0.443	0.141	-2.52063	1.35e-14	4.3e-10	down	AATF	apoptosis antagonizing transcription factor [Source:VGNC Symbol;Acc:VGNC:84945]	-	-	-	-	GO:0005634//nucleus;GO:0005654//nucleoplasm;GO:0005667//transcription factor complex;GO:0005730//nucleolus;GO:0005737//cytoplasm	GO:0043522//leucine zipper domain binding	GO:0006974//cellular response to DNA damage stimulus;GO:0007155//cell adhesion;GO:0007346//regulation of mitotic cell cycle;GO:0032929//negative regulation of superoxide anion generation;GO:0040016//embryonic cleavage;GO:0042254//ribosome biogenesis;GO:0042985//negative regulation of amyloid precursor protein biosynthetic process;GO:0043066//negative regulation of apoptotic process;GO:0045944//po…
DHM-vs-DHBM	Fibro_adipogenic_progenitor_cells	ENSSSCG00000010586	SUFU	0.559961	2.45825	219	213	0.132	0.465	2.13404	1.47e-14	4.68e-10	up	SUFU	SUFU negative regulator of hedgehog signaling [Source:VGNC Symbol;Acc:VGNC:93608]	Human Diseases;Human Diseases;Environmental Information Processing;Environmental Information Processing	Cancers;Cancers;Signal transduction;Signal transduction	ko05200//Pathways in cancer;ko05217//Basal cell carcinoma;ko04340//Hedgehog signaling pathway;ko04341//Hedgehog signaling pathway - fly	K06229;K06229;K06229;K06229	GO:0005634//nucleus;GO:0005654//nucleoplasm;GO:0005737//cytoplasm;GO:0005929//cilium	GO:0005515//protein binding;GO:0008013//beta-catenin binding;GO:0008134//transcription factor binding;GO:0019901//protein kinase binding	GO:0000122//negative regulation of transcription by RNA polymerase II;GO:0001843//neural tube closure;GO:0001947//heart looping;GO:0003281//ventricular septum development;GO:0007224//smoothened signaling pathway;GO:0007368//determination of left/right symmetry;GO:0021513//spinal cord dorsal/ventral patterning;GO:0021775//smoothened signaling pathway involved in ventral spinal cord interneuron spe…
DHM-vs-DHBM	Fibro_adipogenic_progenitor_cells	ENSSSCG00000009403	ITM2B	3.16087	8.3913	219	213	0.452	0.789	1.40854	1.62e-14	5.18e-10	up	ITM2B	integral membrane protein 2B [Source:NCBI gene (formerly Entrezgene);Acc:595120]	-	-	-	-	GO:0005615//extracellular space;GO:0005794//Golgi apparatus;GO:0005886//plasma membrane;GO:0030660//Golgi-associated vesicle membrane;GO:0031301//integral component of organelle membrane;GO:0043231//intracellular membrane-bounded organelle	GO:0001540//amyloid-beta binding;GO:0005524//ATP binding	GO:0042985//negative regulation of amyloid precursor protein biosynthetic process
DHM-vs-DHBM	Fibro_adipogenic_progenitor_cells	ENSSSCG00000023992	CEP112	0.912015	1.7922	219	213	0.123	0.427	0.974523	1.65e-14	5.26e-10	up	CEP112	centrosomal protein 112 [Source:VGNC Symbol;Acc:VGNC:86558]	-	-	-	-	GO:0005813//centrosome	-	-
DHM-vs-DHBM	Fibro_adipogenic_progenitor_cells	ENSSSCG00000005997	COL14A1	2.44442	6.90465	219	213	0.21	0.577	1.49804	1.76e-14	5.61e-10	up	COL14A1	collagen type XIV alpha 1 chain [Source:VGNC Symbol;Acc:VGNC:97936]	Organismal Systems	Digestive system	ko04974//Protein digestion and absorption	K08133	-	GO:0005515//protein binding	-
DHM-vs-DHBM	Fibro_adipogenic_progenitor_cells	ENSSSCG00000020705	MAP3K8	2.05947	0.178547	219	213	0.329	0.052	-3.52716	1.94e-14	6.18e-10	down	MAP3K8	mitogen-activated protein kinase kinase kinase 8 [Source:VGNC Symbol;Acc:VGNC:98110]	Environmental Information Processing;Organismal Systems;Environmental Information Processing;Organismal Systems	Signal transduction;Immune system;Signal transduction;Immune system	ko04010//MAPK signaling pathway;ko04660//T cell receptor signaling pathway;ko04668//TNF signaling pathway;ko04620//Toll-like receptor signaling pathway	K04415;K04415;K04415;K04415	GO:0005829//cytosol	GO:0004672//protein kinase activity;GO:0005524//ATP binding	GO:0006468//protein phosphorylation
DHM-vs-DHBM	Fibro_adipogenic_progenitor_cells	ENSSSCG00000000869	UTP20	2.44638	0.449791	219	213	0.443	0.164	-2.44306	1.95e-14	6.23e-10	down	UTP20	UTP20 small subunit processome component [Source:VGNC Symbol;Acc:VGNC:94784]	-	-	-	-	GO:0005730//nucleolus;GO:0005886//plasma membrane	-	GO:0006364//rRNA processing
DHM-vs-DHBM	Fibro_adipogenic_progenitor_cells	ENSSSCG00000008447	CAMKMT	7.52674	1.86919	219	213	0.598	0.338	-2.00955	2.07e-14	6.6e-10	down	CAMKMT	calmodulin-lysine N-methyltransferase [Source:VGNC Symbol;Acc:VGNC:86159]	Metabolism;Metabolism	Global and overview maps;Amino acid metabolism	ko01100//Metabolic pathways;ko00310//Lysine degradation	K18826;K18826	GO:0005654//nucleoplasm;GO:0005737//cytoplasm;GO:0032991//protein-containing complex	GO:0018025//calmodulin-lysine N-methyltransferase activity;GO:0031072//heat shock protein binding	GO:0007005//mitochondrion organization;GO:0018022//peptidyl-lysine methylation
DHM-vs-DHBM	Fibro_adipogenic_progenitor_cells	ENSSSCG00000016035	COL5A2	11.0228	25.7349	219	213	0.763	0.92	1.22323	2.44e-14	7.77e-10	up	COL5A2	collagen type V alpha 2 chain [Source:VGNC Symbol;Acc:VGNC:95981]	Organismal Systems	Digestive system	ko04974//Protein digestion and absorption	K19721	GO:0005581//collagen trimer;GO:0005588//collagen type V trimer	GO:0005201//extracellular matrix structural constituent;GO:0005515//protein binding;GO:0046332//SMAD binding	GO:0001501//skeletal system development;GO:0030199//collagen fibril organization;GO:0043588//skin development;GO:0048592//eye morphogenesis;GO:0071230//cellular response to amino acid stimulus;GO:1903225//negative regulation of endodermal cell differentiation
DHM-vs-DHBM	Fibro_adipogenic_progenitor_cells	ENSSSCG00000008512	TTC27	1.9664	0.331987	219	213	0.411	0.108	-2.566	2.69e-14	8.57e-10	down	TTC27	tetratricopeptide repeat domain 27 [Source:VGNC Symbol;Acc:VGNC:94542]	-	-	-	-	-	GO:0005515//protein binding	-
DHM-vs-DHBM	Fibro_adipogenic_progenitor_cells	ENSSSCG00000016958	PIK3R1	0.992439	4.10189	219	213	0.233	0.577	2.04713	2.71e-14	8.65e-10	up	PIK3R1	phosphoinositide-3-kinase regulatory subunit 1 [Source:VGNC Symbol;Acc:VGNC:91445]	Human Diseases;Human Diseases;Environmental Information Processing;Environmental Information Processing;Human Diseases;Human Diseases;Human Diseases;Cellular Processes;Environmental Information Processing;Human Diseases;Human Diseases;Human Diseases;Human Diseases;Environmental Information Processing;Human Diseases;Organismal Systems;Human Diseases;Human Diseases;Cellular Processes;Organismal Sys…	Cancers;Infectious diseases;Signal transduction;Signal transduction;Infectious diseases;Neurodegenerative diseases;Infectious diseases;Cell motility;Signal transduction;Infectious disease: viral;Infectious diseases;Infectious diseases;Infectious diseases;Signal transduction;Cancers;Immune system;Infectious diseases;Infectious diseases;Cellular community - eukaryotes;Immune system;Cancers;Infectio…	ko05200//Pathways in cancer;ko05168//Herpes simplex infection;ko04015//Rap1 signaling pathway;ko04151//PI3K-Akt signaling pathway;ko05166//HTLV-I infection;ko05010//Alzheimer disease;ko05165//Human papillomavirus infection;ko04810//Regulation of actin cytoskeleton;ko04014//Ras signaling pathway;ko05170//Human immunodeficiency virus 1 infection;ko05169//Epstein-Barr virus infection;ko05131//Shigel…	K02649;K02649;K02649;K02649;K02649;K02649;K02649;K02649;K02649;K02649;K02649;K02649;K02649;K02649;K02649;K02649;K02649;K02649;K02649;K02649;K02649;K02649;K02649;K02649;K02649;K02649;K02649;K02649;K02649;K02649;K02649;K02649;K02649;K02649;K02649;K02649;K02649;K02649;K02649;K02649;K02649;K02649;K02649;K02649;K02649;K02649;K02649;K02649;K02649;K02649;K02649;K02649;K02649;K02649;K02649;K02649;K02649;…	GO:0005634//nucleus;GO:0005737//cytoplasm;GO:0005801//cis-Golgi network;GO:0005829//cytosol;GO:0005911//cell-cell junction;GO:0016020//membrane;GO:0032991//protein-containing complex;GO:0048471//perinuclear region of cytoplasm;GO:1990578//perinuclear endoplasmic reticulum membrane	GO:0001784//phosphotyrosine residue binding;GO:0005158//insulin receptor binding;GO:0005159//insulin-like growth factor receptor binding;GO:0005168//neurotrophin TRKA receptor binding;GO:0005515//protein binding;GO:0008134//transcription factor binding;GO:0019903//protein phosphatase binding;GO:0036312//phosphatidylinositol 3-kinase regulatory subunit binding;GO:0043125//ErbB-3 class receptor bin…	GO:0001678//cellular glucose homeostasis;GO:0001953//negative regulation of cell-matrix adhesion;GO:0006468//protein phosphorylation;GO:0006606//protein import into nucleus;GO:0007162//negative regulation of cell adhesion;GO:0007165//signal transduction;GO:0008286//insulin receptor signaling pathway;GO:0008625//extrinsic apoptotic signaling pathway via death domain receptors;GO:0008630//intrinsic…
DHM-vs-DHBM	Fibro_adipogenic_progenitor_cells	ENSSSCG00000003811	ROR1	11.1631	3.45468	219	213	0.712	0.455	-1.69209	3.61e-14	1.15e-09	down	ROR1	receptor tyrosine kinase like orphan receptor 1 [Source:VGNC Symbol;Acc:VGNC:98295]	Environmental Information Processing	Signal transduction	ko04310//Wnt signaling pathway	K05122	GO:0005886//plasma membrane;GO:0043235//receptor complex;GO:0043679//axon terminus	GO:0004672//protein kinase activity;GO:0005515//protein binding;GO:0005524//ATP binding;GO:0017147//Wnt-protein binding;GO:0042813//Wnt-activated receptor activity	GO:0006468//protein phosphorylation;GO:0007169//transmembrane receptor protein tyrosine kinase signaling pathway;GO:0007605//sensory perception of sound;GO:0043123//positive regulation of I-kappaB kinase/NF-kappaB signaling;GO:0048839//inner ear development;GO:0051092//positive regulation of NF-kappaB transcription factor activity
DHM-vs-DHBM	Fibro_adipogenic_progenitor_cells	ENSSSCG00000004962	CORO2B	0.0807794	1.07834	219	213	0.027	0.282	3.73702	3.89e-14	1.24e-09	up	CORO2B	coronin 2B [Source:VGNC Symbol;Acc:VGNC:86916]	-	-	-	-	GO:0005925//focal adhesion;GO:0016020//membrane	GO:0005515//protein binding;GO:0017166//vinculin binding;GO:0051015//actin filament binding;GO:1990147//talin binding	GO:0003093//regulation of glomerular filtration;GO:0010812//negative regulation of cell-substrate adhesion;GO:0030036//actin cytoskeleton organization;GO:0032956//regulation of actin cytoskeleton organization;GO:0048041//focal adhesion assembly;GO:0051497//negative regulation of stress fiber assembly;GO:0080135//regulation of cellular response to stress;GO:1904950//negative regulation of establis…
DHM-vs-DHBM	Fibro_adipogenic_progenitor_cells	ENSSSCG00000009842	CCDC60	0.123251	1.03773	219	213	0.014	0.239	3.07274	3.91e-14	1.25e-09	up	CCDC60	coiled-coil domain containing 60 [Source:HGNC Symbol;Acc:HGNC:28610]	-	-	-	-	GO:0016021//integral component of membrane	-	-
DHM-vs-DHBM	Fibro_adipogenic_progenitor_cells	ENSSSCG00000008150	ENSSSCG00000008150	0.0618811	1.76538	219	213	0.027	0.258	4.83209	4.67e-14	1.49e-09	up	ENSSSCG00000008150	transmembrane protein 182 [Source:VGNC Symbol;Acc:VGNC:94118]	-	-	-	-	GO:0016021//integral component of membrane	-	-
DHM-vs-DHBM	Fibro_adipogenic_progenitor_cells	ENSSSCG00000003833	DAB1	0.0366038	1.10487	219	213	0.009	0.23	4.91194	5.53e-14	1.76e-09	up	DAB1	DAB adaptor protein 1 [Source:VGNC Symbol;Acc:VGNC:87143]	Human Diseases	Neurodegenerative disease	ko05017//Spinocerebellar ataxia	K20054	GO:0043231//intracellular membrane-bounded organelle	-	-
DHM-vs-DHBM	Fibro_adipogenic_progenitor_cells	ENSSSCG00000005030	NID2	0.967299	2.17182	219	213	0.16	0.488	1.16678	6.78e-14	2.16e-09	up	NID2	nidogen 2 [Source:VGNC Symbol;Acc:VGNC:90743]	-	-	-	-	GO:0005604//basement membrane;GO:0005886//plasma membrane	GO:0005509//calcium ion binding	GO:0007160//cell-matrix adhesion
DHM-vs-DHBM	Fibro_adipogenic_progenitor_cells	ENSSSCG00000036060	RRAD	3.88134	0.979531	219	213	0.571	0.244	-1.98628	7.06e-14	2.25e-09	down	RRAD	RRAD, Ras related glycolysis inhibitor and calcium channel regulator [Source:VGNC Symbol;Acc:VGNC:92454]	-	-	-	-	GO:0016020//membrane	GO:0003924//GTPase activity;GO:0005525//GTP binding	GO:0007165//signal transduction;GO:1901841//regulation of high voltage-gated calcium channel activity;GO:1901842//negative regulation of high voltage-gated calcium channel activity
DHM-vs-DHBM	Fibro_adipogenic_progenitor_cells	ENSSSCG00000030395	ASB5	10.2297	2.09144	219	213	0.63	0.272	-2.29014	7.12e-14	2.27e-09	down	ASB5	ankyrin repeat and SOCS box containing 5 [Source:VGNC Symbol;Acc:VGNC:95834]	-	-	-	-	-	GO:0005515//protein binding	GO:0035556//intracellular signal transduction
DHM-vs-DHBM	Fibro_adipogenic_progenitor_cells	ENSSSCG00000018065	ND1	5.01743	1.15896	219	213	0.553	0.254	-2.11402	7.23e-14	2.31e-09	down	ND1	mitochondrially encoded NADH:ubiquinone oxidoreductase core subunit 1 [Source:VGNC Symbol;Acc:VGNC:99793]	-	-	-	-	GO:0005747//mitochondrial respiratory chain complex I;GO:0016020//membrane;GO:0031966//mitochondrial membrane	GO:0008137//NADH dehydrogenase (ubiquinone) activity	GO:0006120//mitochondrial electron transport, NADH to ubiquinone;GO:0032981//mitochondrial respiratory chain complex I assembly;GO:0055114//oxidation-reduction process
DHM-vs-DHBM	Fibro_adipogenic_progenitor_cells	ENSSSCG00000009509	IPO5	1.53234	0.194369	219	213	0.361	0.08	-2.97822	7.33e-14	2.34e-09	down	IPO5	importin 5 [Source:VGNC Symbol;Acc:VGNC:89179]	-	-	-	-	GO:0005634//nucleus;GO:0005737//cytoplasm	GO:0005515//protein binding;GO:0031267//small GTPase binding;GO:0061608//nuclear import signal receptor activity	GO:0006606//protein import into nucleus;GO:0006607//NLS-bearing protein import into nucleus;GO:0006610//ribosomal protein import into nucleus;GO:0006886//intracellular protein transport;GO:0015031//protein transport;GO:0042307//positive regulation of protein import into nucleus;GO:0071230//cellular response to amino acid stimulus
DHM-vs-DHBM	Fibro_adipogenic_progenitor_cells	ENSSSCG00000023026	CLCN5	4.72762	0.64497	219	213	0.425	0.117	-2.87362	7.49e-14	2.39e-09	down	CLCN5	chloride voltage-gated channel 5 [Source:NCBI gene (formerly Entrezgene);Acc:397263]	-	-	-	-	GO:0000139//Golgi membrane;GO:0005768//endosome;GO:0005794//Golgi apparatus;GO:0005829//cytosol;GO:0005886//plasma membrane;GO:0010008//endosome membrane;GO:0016020//membrane;GO:0016021//integral component of membrane;GO:0045177//apical part of cell	GO:0000166//nucleotide binding;GO:0005247//voltage-gated chloride channel activity;GO:0005524//ATP binding;GO:0042802//identical protein binding	GO:0006811//ion transport;GO:0006821//chloride transport;GO:0006897//endocytosis;GO:0034220//ion transmembrane transport;GO:0055085//transmembrane transport
DHM-vs-DHBM	Fibro_adipogenic_progenitor_cells	ENSSSCG00000004143	TXLNB	0.122964	1.49614	219	213	0.037	0.296	3.60386	7.89e-14	2.52e-09	up	TXLNB	taxilin beta [Source:VGNC Symbol;Acc:VGNC:94601]	-	-	-	-	GO:0005737//cytoplasm	GO:0019905//syntaxin binding	-
DHM-vs-DHBM	Fibro_adipogenic_progenitor_cells	ENSSSCG00000017604	HLF	0.203768	1.31289	219	213	0.046	0.319	2.68715	7.95e-14	2.54e-09	up	HLF	HLF transcription factor, PAR bZIP family member [Source:VGNC Symbol;Acc:VGNC:88896]	Organismal Systems	Environmental adaptation	ko04711//Circadian rhythm - fly	K09057	GO:0005634//nucleus;GO:0005654//nucleoplasm	GO:0001228//DNA-binding transcription activator activity, RNA polymerase II-specific;GO:0003677//DNA binding;GO:0003700//DNA-binding transcription factor activity;GO:0043565//sequence-specific DNA binding;GO:1990837//sequence-specific double-stranded DNA binding	GO:0006355//regulation of transcription, DNA-templated;GO:0006357//regulation of transcription by RNA polymerase II;GO:0035914//skeletal muscle cell differentiation;GO:0045944//positive regulation of transcription by RNA polymerase II
DHM-vs-DHBM	Fibro_adipogenic_progenitor_cells	ENSSSCG00000009043	ABCE1	2.98372	0.917573	219	213	0.557	0.291	-1.70111	8.08e-14	2.58e-09	down	ABCE1	ATP binding cassette subfamily E member 1 [Source:VGNC Symbol;Acc:VGNC:84965]	-	-	-	-	GO:0005737//cytoplasm;GO:0005739//mitochondrion;GO:0005829//cytosol	GO:0005524//ATP binding;GO:0016887//ATPase activity;GO:0060698//endoribonuclease inhibitor activity	GO:0060702//negative regulation of endoribonuclease activity
DHM-vs-DHBM	Fibro_adipogenic_progenitor_cells	ENSSSCG00000016083	PLCL1	0.114857	1.71378	219	213	0.014	0.239	3.8981	8.46e-14	2.7e-09	up	PLCL1	phospholipase C like 1 (inactive) [Source:HGNC Symbol;Acc:HGNC:9063]	Organismal Systems	Nervous system	ko04727//GABAergic synapse	K15375	GO:0005886//plasma membrane	GO:0004435//phosphatidylinositol phospholipase C activity;GO:0008081//phosphoric diester hydrolase activity;GO:0050811//GABA receptor binding;GO:0070679//inositol 1,4,5 trisphosphate binding	GO:0006629//lipid metabolic process;GO:0007165//signal transduction;GO:0007214//gamma-aminobutyric acid signaling pathway;GO:0032228//regulation of synaptic transmission, GABAergic;GO:0033135//regulation of peptidyl-serine phosphorylation;GO:0035556//intracellular signal transduction;GO:0120163//negative regulation of cold-induced thermogenesis;GO:1900122//positive regulation of receptor binding
DHM-vs-DHBM	Fibro_adipogenic_progenitor_cells	ENSSSCG00000022447	F3	14.1855	3.38975	219	213	0.68	0.413	-2.06514	8.75e-14	2.79e-09	down	F3	coagulation factor III, tissue factor [Source:VGNC Symbol;Acc:VGNC:87864]	Organismal Systems;Human Diseases	Immune system;Endocrine and metabolic diseases	ko04610//Complement and coagulation cascades;ko04933//AGE-RAGE signaling pathway in diabetic complications	K03901;K03901	GO:0005615//extracellular space;GO:0009986//cell surface;GO:0016020//membrane;GO:0016021//integral component of membrane;GO:0062023//collagen-containing extracellular matrix;GO:1905286//serine-type peptidase complex	GO:0002020//protease binding;GO:0004252//serine-type endopeptidase activity;GO:0005515//protein binding;GO:0005543//phospholipid binding	GO:0001938//positive regulation of endothelial cell proliferation;GO:0002541//activation of plasma proteins involved in acute inflammatory response;GO:0006919//activation of cysteine-type endopeptidase activity involved in apoptotic process;GO:0007596//blood coagulation;GO:0007599//hemostasis;GO:0010628//positive regulation of gene expression;GO:0010641//positive regulation of platelet-derived gr…
DHM-vs-DHBM	Fibro_adipogenic_progenitor_cells	ENSSSCG00000006970	DLC1	14.1751	30.4685	219	213	0.753	0.887	1.10395	9.08e-14	2.9e-09	up	DLC1	DLC1 Rho GTPase activating protein [Source:VGNC Symbol;Acc:VGNC:96191]	-	-	-	-	GO:0005634//nucleus;GO:0005737//cytoplasm;GO:0005829//cytosol;GO:0005901//caveola;GO:0005925//focal adhesion;GO:0030864//cortical actin cytoskeleton;GO:0032587//ruffle membrane	GO:0005096//GTPase activator activity;GO:0005515//protein binding;GO:0008289//lipid binding;GO:0042169//SH2 domain binding	GO:0006915//apoptotic process;GO:0006919//activation of cysteine-type endopeptidase activity involved in apoptotic process;GO:0007165//signal transduction;GO:0008285//negative regulation of cell proliferation;GO:0008360//regulation of cell shape;GO:0030336//negative regulation of cell migration;GO:0032956//regulation of actin cytoskeleton organization;GO:0035023//regulation of Rho protein signal …
DHM-vs-DHBM	Fibro_adipogenic_progenitor_cells	ENSSSCG00000034335	ENSSSCG00000034335	1.0466	3.71262	219	213	0.192	0.535	1.82663	9.22e-14	2.94e-09	up	ENSSSCG00000034335	-	-	-	-	-	-	-	-
DHM-vs-DHBM	Fibro_adipogenic_progenitor_cells	ENSSSCG00000017500	TCAP	0.709023	3.08745	219	213	0.174	0.516	2.12236	9.22e-14	2.94e-09	up	TCAP	titin-cap [Source:VGNC Symbol;Acc:VGNC:93810]	-	-	-	-	-	-	-
DHM-vs-DHBM	Fibro_adipogenic_progenitor_cells	ENSSSCG00000039867	UCK2	2.28513	0.326643	219	213	0.388	0.089	-2.80611	9.47e-14	3.02e-09	down	UCK2	uridine-cytidine kinase 2 [Source:VGNC Symbol;Acc:VGNC:98399]	Metabolism;Metabolism;Metabolism	Global and overview maps;Xenobiotics biodegradation and metabolism;Nucleotide metabolism	ko01100//Metabolic pathways;ko00983//Drug metabolism - other enzymes;ko00240//Pyrimidine metabolism	K00876;K00876;K00876	-	GO:0005524//ATP binding;GO:0016301//kinase activity;GO:0019206//nucleoside kinase activity;GO:0042802//identical protein binding	-
DHM-vs-DHBM	Fibro_adipogenic_progenitor_cells	ENSSSCG00000023611	TNXB	5.24934	11.7527	219	213	0.516	0.836	1.16277	9.65e-14	3.08e-09	up	TNXB	tenascin XB [Source:NCBI gene (formerly Entrezgene);Acc:445520]	Environmental Information Processing;Human Diseases;Cellular Processes;Human Diseases;Environmental Information Processing	Signal transduction;Infectious diseases;Cellular community - eukaryotes;Cancers;Signaling molecules and interaction	ko04151//PI3K-Akt signaling pathway;ko05165//Human papillomavirus infection;ko04510//Focal adhesion;ko05206//MicroRNAs in cancer;ko04512//ECM-receptor interaction	K06252;K06252;K06252;K06252;K06252	GO:0005576//extracellular region;GO:0005615//extracellular space;GO:0031012//extracellular matrix;GO:0062023//collagen-containing extracellular matrix	GO:0005515//protein binding;GO:0005518//collagen binding;GO:0008201//heparin binding;GO:0098633//collagen fibril binding	GO:0006629//lipid metabolic process;GO:0006631//fatty acid metabolic process;GO:0006641//triglyceride metabolic process;GO:0007160//cell-matrix adhesion;GO:0030198//extracellular matrix organization;GO:0030199//collagen fibril organization;GO:0032963//collagen metabolic process;GO:0043506//regulation of JUN kinase activity;GO:0048251//elastic fiber assembly;GO:0098609//cell-cell adhesion
DHM-vs-DHBM	Fibro_adipogenic_progenitor_cells	ENSSSCG00000018061	ENSSSCG00000018061	9.89618	3.52787	219	213	0.758	0.526	-1.48805	9.73e-14	3.1e-09	down	ENSSSCG00000018061	-	-	-	-	-	-	-	-
DHM-vs-DHBM	Fibro_adipogenic_progenitor_cells	ENSSSCG00000017983	PER1	1.15494	3.49351	219	213	0.311	0.643	1.59677	1.08e-13	3.45e-09	up	PER1	period circadian regulator 1 [Source:VGNC Symbol;Acc:VGNC:91314]	Organismal Systems;Organismal Systems	Environmental adaptation;Environmental adaptation	ko04713//Circadian entrainment;ko04710//Circadian rhythm	K21944;K21944	GO:0005634//nucleus;GO:0005654//nucleoplasm;GO:0005737//cytoplasm;GO:0005829//cytosol	GO:0000976//transcription regulatory region sequence-specific DNA binding;GO:0000978//RNA polymerase II proximal promoter sequence-specific DNA binding;GO:0005515//protein binding;GO:0008134//transcription factor binding;GO:0019900//kinase binding;GO:0031490//chromatin DNA binding;GO:0031625//ubiquitin protein ligase binding;GO:0070888//E-box binding	GO:0000122//negative regulation of transcription by RNA polymerase II;GO:0002028//regulation of sodium ion transport;GO:0007623//circadian rhythm;GO:0009416//response to light stimulus;GO:0010608//posttranscriptional regulation of gene expression;GO:0032922//circadian regulation of gene expression;GO:0042634//regulation of hair cycle;GO:0042752//regulation of circadian rhythm;GO:0043153//entrainm…
DHM-vs-DHBM	Fibro_adipogenic_progenitor_cells	ENSSSCG00000025592	TP63	0.0725259	2.95869	219	213	0.018	0.249	5.34838	1.13e-13	3.6e-09	up	TP63	tumor protein p63 [Source:VGNC Symbol;Acc:VGNC:94330]	Human Diseases;Environmental Information Processing;Cellular Processes	Cancers;Signal transduction;Cell growth and death	ko05206//MicroRNAs in cancer;ko04391//Hippo signaling pathway -fly;ko04214//Apoptosis - fly	K10149;K10149;K10149	GO:0000785//chromatin;GO:0005634//nucleus;GO:0005654//nucleoplasm;GO:0005737//cytoplasm	GO:0000976//transcription regulatory region sequence-specific DNA binding;GO:0001228//DNA-binding transcription activator activity, RNA polymerase II-specific;GO:0002039//p53 binding;GO:0003677//DNA binding;GO:0003682//chromatin binding;GO:0003684//damaged DNA binding;GO:0003700//DNA-binding transcription factor activity;GO:0005515//protein binding;GO:0042802//identical protein binding;GO:0043565…	GO:0000122//negative regulation of transcription by RNA polymerase II;GO:0001501//skeletal system development;GO:0001736//establishment of planar polarity;GO:0001738//morphogenesis of a polarized epithelium;GO:0001942//hair follicle development;GO:0002064//epithelial cell development;GO:0006338//chromatin remodeling;GO:0006355//regulation of transcription, DNA-templated;GO:0006915//apoptotic proc…
DHM-vs-DHBM	Fibro_adipogenic_progenitor_cells	ENSSSCG00000031789	ACSL5	1.18593	0.124707	219	213	0.32	0.066	-3.24838	1.44e-13	4.6e-09	down	ACSL5	acyl-CoA synthetase long chain family member 5 [Source:VGNC Symbol;Acc:VGNC:85034]	Metabolism;Organismal Systems;Organismal Systems;Cellular Processes;Organismal Systems;Cellular Processes;Metabolism;Metabolism;Metabolism	Global and overview maps;Environmental adaptation;Endocrine system;Transport and catabolism;Endocrine system;Cell growth and death;Global and overview maps;Lipid metabolism;Lipid metabolism	ko01100//Metabolic pathways;ko04714//Thermogenesis;ko03320//PPAR signaling pathway;ko04146//Peroxisome;ko04920//Adipocytokine signaling pathway;ko04216//Ferroptosis;ko01212//Fatty acid metabolism;ko00071//Fatty acid degradation;ko00061//Fatty acid biosynthesis	K01897;K01897;K01897;K01897;K01897;K01897;K01897;K01897;K01897	GO:0005654//nucleoplasm;GO:0005730//nucleolus;GO:0005739//mitochondrion;GO:0005783//endoplasmic reticulum;GO:0005886//plasma membrane	GO:0004467//long-chain fatty acid-CoA ligase activity	GO:0001676//long-chain fatty acid metabolic process
DHM-vs-DHBM	Fibro_adipogenic_progenitor_cells	ENSSSCG00000031608	ENSSSCG00000031608	0.260403	1.40251	219	213	0.064	0.352	2.42875	1.53e-13	4.89e-09	up	ENSSSCG00000031608	-	-	-	-	-	-	-	-
DHM-vs-DHBM	Fibro_adipogenic_progenitor_cells	ENSSSCG00000032674	TCEA3	0.113972	0.980413	219	213	0.027	0.272	3.1036	1.57e-13	5e-09	up	TCEA3	transcription elongation factor A3 [Source:VGNC Symbol;Acc:VGNC:93812]	-	-	-	-	GO:0005634//nucleus	GO:0003676//nucleic acid binding;GO:0008270//zinc ion binding	GO:0006351//transcription, DNA-templated;GO:0006355//regulation of transcription, DNA-templated
DHM-vs-DHBM	Fibro_adipogenic_progenitor_cells	ENSSSCG00000017957	EIF4A1	1.79385	0.29674	219	213	0.411	0.113	-2.59538	2e-13	6.38e-09	down	EIF4A1	eukaryotic translation initiation factor 4A1 [Source:VGNC Symbol;Acc:VGNC:98989]	Genetic Information Processing	Translation	ko03013//RNA transport	K03257	GO:0005737//cytoplasm	GO:0003676//nucleic acid binding;GO:0003725//double-stranded RNA binding;GO:0004386//helicase activity;GO:0005524//ATP binding	-
DHM-vs-DHBM	Fibro_adipogenic_progenitor_cells	ENSSSCG00000012277	TIMP1	5.75526	0.874126	219	213	0.484	0.202	-2.71883	2.14e-13	6.82e-09	down	TIMP1	TIMP metallopeptidase inhibitor 1 [Source:NCBI gene (formerly Entrezgene);Acc:396862]	Environmental Information Processing	Signal transduction	ko04066//HIF-1 signaling pathway	K16451	GO:0005576//extracellular region;GO:0005604//basement membrane;GO:0005615//extracellular space;GO:0031012//extracellular matrix	GO:0004857//enzyme inhibitor activity;GO:0005125//cytokine activity;GO:0005515//protein binding;GO:0008083//growth factor activity;GO:0008191//metalloendopeptidase inhibitor activity;GO:0008270//zinc ion binding;GO:0030414//peptidase inhibitor activity;GO:0046872//metal ion binding	GO:0002248//connective tissue replacement involved in inflammatory response wound healing;GO:0007165//signal transduction;GO:0008284//positive regulation of cell proliferation;GO:0010466//negative regulation of peptidase activity;GO:0010951//negative regulation of endopeptidase activity;GO:0043086//negative regulation of catalytic activity;GO:0051045//negative regulation of membrane protein ectod…
DHM-vs-DHBM	Fibro_adipogenic_progenitor_cells	ENSSSCG00000015523	RALGPS2	0.278148	1.27761	219	213	0.05	0.319	2.19912	2.24e-13	7.15e-09	up	RALGPS2	Ral GEF with PH domain and SH3 binding motif 2 [Source:VGNC Symbol;Acc:VGNC:92073]	-	-	-	-	-	GO:0005085//guanyl-nucleotide exchange factor activity	GO:0007264//small GTPase mediated signal transduction;GO:0032485//regulation of Ral protein signal transduction
DHM-vs-DHBM	Fibro_adipogenic_progenitor_cells	ENSSSCG00000025711	MEIOB	0.349576	1.51953	219	213	0.096	0.404	2.11963	2.44e-13	7.79e-09	up	MEIOB	meiosis specific with OB-fold [Source:VGNC Symbol;Acc:VGNC:90134]	-	-	-	-	GO:0005737//cytoplasm	GO:0003682//chromatin binding;GO:0003697//single-stranded DNA binding;GO:0008310//single-stranded DNA 3'-5' exodeoxyribonuclease activity	GO:0000712//resolution of meiotic recombination intermediates;GO:0000724//double-strand break repair via homologous recombination;GO:0007129//synapsis;GO:0007140//male meiotic nuclear division;GO:0007141//male meiosis I;GO:0007144//female meiosis I;GO:0009566//fertilization
DHM-vs-DHBM	Fibro_adipogenic_progenitor_cells	ENSSSCG00000020808	ENSSSCG00000020808	1.3741	0.12	219	213	0.306	0.052	-3.51629	2.6e-13	8.31e-09	down	ENSSSCG00000020808	-	-	-	-	-	GO:0005737//cytoplasm	GO:0000166//nucleotide binding;GO:0005524//ATP binding;GO:0016887//ATPase activity;GO:0051082//unfolded protein binding	GO:0006457//protein folding
DHM-vs-DHBM	Fibro_adipogenic_progenitor_cells	ENSSSCG00000007155	C20orf194	1.03286	2.9571	219	213	0.178	0.521	1.51745	2.8e-13	8.95e-09	up	C20orf194	chromosome 17 C20orf194 homolog [Source:VGNC Symbol;Acc:VGNC:95857]	-	-	-	-	-	-	-
DHM-vs-DHBM	Fibro_adipogenic_progenitor_cells	ENSSSCG00000039544	ENSSSCG00000039544	5.36469	2.00197	219	213	0.676	0.451	-1.42203	3.06e-13	9.75e-09	down	ENSSSCG00000039544	-	Genetic Information Processing	Translation	ko03010//Ribosome	K02974	GO:0005840//ribosome	GO:0003735//structural constituent of ribosome	GO:0006412//translation
DHM-vs-DHBM	Fibro_adipogenic_progenitor_cells	ENSSSCG00000004425	LAMA4	2.32677	6.32011	219	213	0.374	0.69	1.44158	3.09e-13	9.87e-09	up	LAMA4	laminin subunit alpha 4 [Source:VGNC Symbol;Acc:VGNC:103116]	Human Diseases;Environmental Information Processing;Human Diseases;Human Diseases;Cellular Processes;Human Diseases;Human Diseases;Environmental Information Processing;Human Diseases	Cancers;Signal transduction;Infectious diseases;Infectious diseases;Cellular community - eukaryotes;Infectious diseases;Cancers;Signaling molecules and interaction;Infectious diseases	ko05200//Pathways in cancer;ko04151//PI3K-Akt signaling pathway;ko05165//Human papillomavirus infection;ko05146//Amoebiasis;ko04510//Focal adhesion;ko05145//Toxoplasmosis;ko05222//Small cell lung cancer;ko04512//ECM-receptor interaction;ko05143//African trypanosomiasis	K06241;K06241;K06241;K06241;K06241;K06241;K06241;K06241;K06241	GO:0005604//basement membrane;GO:0031594//neuromuscular junction;GO:0043083//synaptic cleft	GO:0005102//signaling receptor binding	GO:0001568//blood vessel development;GO:0007155//cell adhesion;GO:0030155//regulation of cell adhesion;GO:0030334//regulation of cell migration;GO:0045995//regulation of embryonic development;GO:0050873//brown fat cell differentiation;GO:0120163//negative regulation of cold-induced thermogenesis
DHM-vs-DHBM	Fibro_adipogenic_progenitor_cells	ENSSSCG00000009132	ENPEP	0.099271	1.02378	219	213	0.037	0.291	3.36508	3.14e-13	1e-08	up	ENPEP	glutamyl aminopeptidase [Source:VGNC Symbol;Acc:VGNC:98923]	Organismal Systems	Endocrine system	ko04614//Renin-angiotensin system	K11141	GO:0005886//plasma membrane;GO:0005903//brush border;GO:0009897//external side of plasma membrane;GO:0016324//apical plasma membrane;GO:0031410//cytoplasmic vesicle;GO:0045177//apical part of cell	GO:0004177//aminopeptidase activity;GO:0008233//peptidase activity;GO:0008237//metallopeptidase activity;GO:0008270//zinc ion binding;GO:0070006//metalloaminopeptidase activity	GO:0001525//angiogenesis;GO:0003081//regulation of systemic arterial blood pressure by renin-angiotensin;GO:0006508//proteolysis;GO:0008283//cell proliferation;GO:0016477//cell migration;GO:0032835//glomerulus development
DHM-vs-DHBM	Fibro_adipogenic_progenitor_cells	ENSSSCG00000002412	STON2	1.29015	3.46055	219	213	0.187	0.531	1.42339	3.16e-13	1.01e-08	up	STON2	stonin 2 [Source:VGNC Symbol;Acc:VGNC:93568]	-	-	-	-	-	-	GO:0006897//endocytosis;GO:0030100//regulation of endocytosis;GO:0036465//synaptic vesicle recycling
DHM-vs-DHBM	Fibro_adipogenic_progenitor_cells	ENSSSCG00000038842	PCDH9	5.11425	13.6489	219	213	0.443	0.732	1.41617	3.29e-13	1.05e-08	up	PCDH9	protocadherin 9 [Source:VGNC Symbol;Acc:VGNC:91217]	-	-	-	-	GO:0005886//plasma membrane;GO:0016020//membrane;GO:0030426//growth cone;GO:0044291//cell-cell contact zone	GO:0005509//calcium ion binding	GO:0007155//cell adhesion;GO:0007156//homophilic cell adhesion via plasma membrane adhesion molecules
DHM-vs-DHBM	Fibro_adipogenic_progenitor_cells	ENSSSCG00000010359	LDB3	0.259992	1.1784	219	213	0.055	0.324	2.17986	3.33e-13	1.06e-08	up	LDB3	LIM domain binding 3 [Source:HGNC Symbol;Acc:HGNC:15710]	-	-	-	-	GO:0005856//cytoskeleton;GO:0030018//Z disc	GO:0005080//protein kinase C binding;GO:0005515//protein binding;GO:0008092//cytoskeletal protein binding;GO:0046872//metal ion binding;GO:0051371//muscle alpha-actinin binding	GO:0045214//sarcomere organization
DHM-vs-DHBM	Fibro_adipogenic_progenitor_cells	ENSSSCG00000034191	SOX6	0.286001	4.87486	219	213	0.068	0.315	4.09079	3.47e-13	1.11e-08	up	SOX6	SRY-box transcription factor 6 [Source:VGNC Symbol;Acc:VGNC:93358]	-	-	-	-	-	GO:0003677//DNA binding	GO:0006355//regulation of transcription, DNA-templated
DHM-vs-DHBM	Fibro_adipogenic_progenitor_cells	ENSSSCG00000016123	PARD3B	3.10228	7.30648	219	213	0.461	0.775	1.23582	3.72e-13	1.19e-08	up	PARD3B	par-3 family cell polarity regulator beta [Source:VGNC Symbol;Acc:VGNC:95618]	-	-	-	-	GO:0030054//cell junction;GO:0032991//protein-containing complex	GO:0005515//protein binding	-
DHM-vs-DHBM	Fibro_adipogenic_progenitor_cells	ENSSSCG00000010604	SH3PXD2A	0.741632	3.16247	219	213	0.178	0.493	2.09213	3.74e-13	1.19e-08	up	SH3PXD2A	SH3 and PX domains 2A [Source:VGNC Symbol;Acc:VGNC:92829]	-	-	-	-	GO:0002102//podosome;GO:0005737//cytoplasm	GO:0002020//protease binding;GO:0005515//protein binding;GO:0005546//phosphatidylinositol-4,5-bisphosphate binding;GO:0010314//phosphatidylinositol-5-phosphate binding;GO:0032266//phosphatidylinositol-3-phosphate binding;GO:0035091//phosphatidylinositol binding;GO:0043325//phosphatidylinositol-3,4-bisphosphate binding;GO:0070273//phosphatidylinositol-4-phosphate binding	GO:0001701//in utero embryonic development;GO:0006801//superoxide metabolic process;GO:0072593//reactive oxygen species metabolic process;GO:0072675//osteoclast fusion
DHM-vs-DHBM	Fibro_adipogenic_progenitor_cells	ENSSSCG00000027676	NOP56	1.59364	0.248336	219	213	0.374	0.099	-2.68147	5.38e-13	1.72e-08	down	NOP56	NOP56 ribonucleoprotein [Source:VGNC Symbol;Acc:VGNC:95703]	Human Diseases;Genetic Information Processing	Neurodegenerative disease;Translation	ko05017//Spinocerebellar ataxia;ko03008//Ribosome biogenesis in eukaryotes	K14564;K14564	GO:0001650//fibrillar center;GO:0005732//small nucleolar ribonucleoprotein complex;GO:0070761//pre-snoRNP complex	GO:0030515//snoRNA binding;GO:1990226//histone methyltransferase binding	-
DHM-vs-DHBM	Fibro_adipogenic_progenitor_cells	ENSSSCG00000003006	CYP2B22	2.73993	0.551785	219	213	0.429	0.146	-2.31175	5.58e-13	1.78e-08	down	CYP2B22	cytochrome P450 2B22 [Source:NCBI gene (formerly Entrezgene);Acc:403104]	Metabolism;Metabolism;Human Diseases;Metabolism;Metabolism	Global and overview maps;Lipid metabolism;Cancers;Metabolism of cofactors and vitamins;Lipid metabolism	ko01100//Metabolic pathways;ko00590//Arachidonic acid metabolism;ko05204//Chemical carcinogenesis;ko00830//Retinol metabolism;ko00140//Steroid hormone biosynthesis	K07412;K07412;K07412;K07412;K07412	-	GO:0004497//monooxygenase activity;GO:0005506//iron ion binding;GO:0016705//oxidoreductase activity, acting on paired donors, with incorporation or reduction of molecular oxygen;GO:0016712//oxidoreductase activity, acting on paired donors, with incorporation or reduction of molecular oxygen, reduced flavin or flavoprotein as one donor, and incorporation of one atom of oxygen;GO:0020037//heme bind…	GO:0055114//oxidation-reduction process
DHM-vs-DHBM	Fibro_adipogenic_progenitor_cells	ENSSSCG00000032094	DKK2	1.17272	4.07799	219	213	0.114	0.427	1.79791	5.77e-13	1.84e-08	up	DKK2	dickkopf WNT signaling pathway inhibitor 2 [Source:VGNC Symbol;Acc:VGNC:87322]	Human Diseases;Environmental Information Processing	Neurodegenerative diseases;Signal transduction	ko05010//Alzheimer disease;ko04310//Wnt signaling pathway	K02165;K02165	GO:0005576//extracellular region;GO:0005615//extracellular space	GO:0039706//co-receptor binding	GO:0007275//multicellular organism development;GO:0030178//negative regulation of Wnt signaling pathway;GO:0090090//negative regulation of canonical Wnt signaling pathway;GO:0090263//positive regulation of canonical Wnt signaling pathway
DHM-vs-DHBM	Fibro_adipogenic_progenitor_cells	ENSSSCG00000011449	GNL3	1.41422	0.220948	219	213	0.352	0.075	-2.67768	5.88e-13	1.88e-08	down	GNL3	G protein nucleolar 3 [Source:VGNC Symbol;Acc:VGNC:88540]	Genetic Information Processing	Translation	ko03008//Ribosome biogenesis in eukaryotes	K14538	GO:0005654//nucleoplasm;GO:0005694//chromosome;GO:0005730//nucleolus;GO:0016604//nuclear body;GO:0030496//midbody	GO:0005525//GTP binding;GO:0048027//mRNA 5'-UTR binding	GO:0017145//stem cell division;GO:0019827//stem cell population maintenance;GO:0032206//positive regulation of telomere maintenance;GO:0033235//positive regulation of protein sumoylation;GO:1902895//positive regulation of pri-miRNA transcription by RNA polymerase II;GO:1904816//positive regulation of protein localization to chromosome, telomeric region
DHM-vs-DHBM	Fibro_adipogenic_progenitor_cells	ENSSSCG00000040538	WDFY2	0.848595	2.7027	219	213	0.164	0.498	1.67114	5.96e-13	1.9e-08	up	WDFY2	WD repeat and FYVE domain containing 2 [Source:VGNC Symbol;Acc:VGNC:94902]	-	-	-	-	GO:0005769//early endosome;GO:0031982//vesicle;GO:0043231//intracellular membrane-bounded organelle	GO:0005515//protein binding;GO:0046872//metal ion binding	GO:0001934//positive regulation of protein phosphorylation;GO:0045600//positive regulation of fat cell differentiation
DHM-vs-DHBM	Fibro_adipogenic_progenitor_cells	ENSSSCG00000009699	HPGD	0.556516	6.59545	219	213	0.078	0.347	3.56674	6.67e-13	2.13e-08	up	HPGD	15-hydroxyprostaglandin dehydrogenase [Source:VGNC Symbol;Acc:VGNC:88961]	Human Diseases	Cancers	ko05202//Transcriptional misregulation in cancers	K00069	GO:0005654//nucleoplasm;GO:0005829//cytosol	GO:0004957//prostaglandin E receptor activity;GO:0016404//15-hydroxyprostaglandin dehydrogenase (NAD+) activity;GO:0016491//oxidoreductase activity;GO:0016616//oxidoreductase activity, acting on the CH-OH group of donors, NAD or NADP as acceptor;GO:0042802//identical protein binding;GO:0051287//NAD binding;GO:0070403//NAD+ binding	GO:0006693//prostaglandin metabolic process;GO:0007179//transforming growth factor beta receptor signaling pathway;GO:0007565//female pregnancy;GO:0007567//parturition;GO:0045786//negative regulation of cell cycle;GO:0055114//oxidation-reduction process;GO:1905828//regulation of prostaglandin catabolic process
DHM-vs-DHBM	Fibro_adipogenic_progenitor_cells	ENSSSCG00000024065	TMTC2	1.49916	3.70948	219	213	0.187	0.526	1.30701	6.72e-13	2.14e-08	up	TMTC2	transmembrane O-mannosyltransferase targeting cadherins 2 [Source:VGNC Symbol;Acc:VGNC:94242]	-	-	-	-	GO:0005783//endoplasmic reticulum;GO:0005789//endoplasmic reticulum membrane	GO:0000030//mannosyltransferase activity;GO:0005515//protein binding	GO:0035269//protein O-linked mannosylation;GO:0055074//calcium ion homeostasis
DHM-vs-DHBM	Fibro_adipogenic_progenitor_cells	ENSSSCG00000013399	TEAD1	1.83051	7.21297	219	213	0.288	0.62	1.97829	7e-13	2.23e-08	up	TEAD1	TEA domain transcription factor 1 [Source:VGNC Symbol;Acc:VGNC:93853]	Environmental Information Processing;Environmental Information Processing;Environmental Information Processing	Signal transduction;Signal transduction;Signal transduction	ko04390//Hippo signaling pathway;ko04391//Hippo signaling pathway -fly;ko04392//Hippo signaling pathway - multiple species	K09448;K09448;K09448	GO:0005654//nucleoplasm	GO:0003700//DNA-binding transcription factor activity	GO:0006355//regulation of transcription, DNA-templated;GO:0035329//hippo signaling
DHM-vs-DHBM	Fibro_adipogenic_progenitor_cells	ENSSSCG00000009620	BMP1	2.98122	0.738013	219	213	0.493	0.239	-2.01404	7.28e-13	2.32e-08	down	BMP1	bone morphotic protein 1 [Source:VGNC Symbol;Acc:VGNC:85838]	-	-	-	-	-	GO:0004222//metalloendopeptidase activity;GO:0005509//calcium ion binding;GO:0008233//peptidase activity;GO:0008237//metallopeptidase activity;GO:0008270//zinc ion binding;GO:0016787//hydrolase activity;GO:0042802//identical protein binding;GO:0046872//metal ion binding	GO:0006508//proteolysis;GO:0061036//positive regulation of cartilage development
DHM-vs-DHBM	Fibro_adipogenic_progenitor_cells	ENSSSCG00000010381	ARHGAP22	1.45289	3.78069	219	213	0.219	0.563	1.37966	8.07e-13	2.57e-08	up	ARHGAP22	Rho GTPase activating protein 22 [Source:VGNC Symbol;Acc:VGNC:85461]	-	-	-	-	GO:0098978//glutamatergic synapse	-	GO:0007165//signal transduction;GO:0099175//regulation of postsynapse organization
DHM-vs-DHBM	Fibro_adipogenic_progenitor_cells	ENSSSCG00000038323	ACTN3	0.980127	3.63446	219	213	0.196	0.535	1.89059	8.16e-13	2.6e-08	up	ACTN3	actinin alpha 3 [Source:VGNC Symbol;Acc:VGNC:96785]	Human Diseases	Cardiovascular diseases	ko05412//Arrhythmogenic right ventricular cardiomyopathy (ARVC)	K21073	GO:0005903//brush border;GO:0005925//focal adhesion;GO:0030017//sarcomere;GO:0030018//Z disc	GO:0005509//calcium ion binding;GO:0005515//protein binding;GO:0042802//identical protein binding;GO:0044325//ion channel binding;GO:0051015//actin filament binding	GO:0006936//muscle contraction;GO:0014728//regulation of the force of skeletal muscle contraction;GO:0014732//skeletal muscle atrophy;GO:0014883//transition between fast and slow fiber;GO:0014894//response to denervation involved in regulation of muscle adaptation;GO:0031448//positive regulation of fast-twitch skeletal muscle fiber contraction;GO:0045820//negative regulation of glycolytic process…
DHM-vs-DHBM	Fibro_adipogenic_progenitor_cells	ENSSSCG00000011514	MITF	2.4506	5.96898	219	213	0.324	0.676	1.28431	8.41e-13	2.68e-08	up	MITF	melanocyte inducing transcription factor [Source:VGNC Symbol;Acc:VGNC:90243]	Human Diseases;Human Diseases;Organismal Systems;Organismal Systems;Human Diseases;Cellular Processes	Cancers;Cancers;Development;Endocrine system;Cancers;Transport and catabolism	ko05200//Pathways in cancer;ko05202//Transcriptional misregulation in cancers;ko04380//Osteoclast differentiation;ko04916//Melanogenesis;ko05218//Melanoma;ko04137//Mitophagy - animal	K09455;K09455;K09455;K09455;K09455;K09455	GO:0005634//nucleus;GO:0005737//cytoplasm;GO:0032991//protein-containing complex	GO:0000978//RNA polymerase II proximal promoter sequence-specific DNA binding;GO:0000981//DNA-binding transcription factor activity, RNA polymerase II-specific;GO:0001228//DNA-binding transcription activator activity, RNA polymerase II-specific;GO:0003677//DNA binding;GO:0003682//chromatin binding;GO:0003700//DNA-binding transcription factor activity;GO:0046983//protein dimerization activity;GO:0…	GO:0000122//negative regulation of transcription by RNA polymerase II;GO:0006355//regulation of transcription, DNA-templated;GO:0006357//regulation of transcription by RNA polymerase II;GO:0010468//regulation of gene expression;GO:0010628//positive regulation of gene expression;GO:0016055//Wnt signaling pathway;GO:0030154//cell differentiation;GO:0030316//osteoclast differentiation;GO:0030318//me…
DHM-vs-DHBM	Fibro_adipogenic_progenitor_cells	ENSSSCG00000015796	PDLIM3	1.10332	3.3929	219	213	0.233	0.577	1.62058	8.45e-13	2.7e-08	up	PDLIM3	PDZ and LIM domain 3 [Source:VGNC Symbol;Acc:VGNC:95945]	-	-	-	-	GO:0005829//cytosol;GO:0030018//Z disc	GO:0005515//protein binding;GO:0046872//metal ion binding	-
DHM-vs-DHBM	Fibro_adipogenic_progenitor_cells	ENSSSCG00000034814	MRTO4	0.817589	0.0370888	219	213	0.237	0.019	-4.45861	9.12e-13	2.91e-08	down	MRTO4	MRT4 homolog, ribosome maturation factor [Source:VGNC Symbol;Acc:VGNC:90405]	-	-	-	-	GO:0005634//nucleus;GO:0005730//nucleolus;GO:0005737//cytoplasm	-	GO:0000027//ribosomal large subunit assembly;GO:0042254//ribosome biogenesis
DHM-vs-DHBM	Fibro_adipogenic_progenitor_cells	ENSSSCG00000039862	TRIB3	1.20286	0.0890824	219	213	0.265	0.028	-3.75369	9.43e-13	3.01e-08	down	TRIB3	tribbles pseudokinase 3 [Source:VGNC Symbol;Acc:VGNC:95791]	Human Diseases	Endocrine and metabolic diseases	ko04931//Insulin resistance	K19518	GO:0005634//nucleus;GO:0005654//nucleoplasm	GO:0003714//transcription corepressor activity;GO:0004672//protein kinase activity;GO:0005524//ATP binding;GO:0019899//enzyme binding;GO:0019901//protein kinase binding;GO:0031625//ubiquitin protein ligase binding;GO:0055106//ubiquitin-protein transferase regulator activity	GO:0000122//negative regulation of transcription by RNA polymerase II;GO:0006468//protein phosphorylation;GO:0006469//negative regulation of protein kinase activity;GO:0010827//regulation of glucose transmembrane transport;GO:0032092//positive regulation of protein binding;GO:0032869//cellular response to insulin stimulus;GO:0034976//response to endoplasmic reticulum stress;GO:0043405//regulation…
DHM-vs-DHBM	Fibro_adipogenic_progenitor_cells	ENSSSCG00000029570	PXDN	3.0052	0.68496	219	213	0.47	0.23	-2.13321	9.51e-13	3.03e-08	down	PXDN	peroxidasin [Source:VGNC Symbol;Acc:VGNC:92014]	-	-	-	-	GO:0005615//extracellular space;GO:0005783//endoplasmic reticulum;GO:0062023//collagen-containing extracellular matrix	GO:0004601//peroxidase activity;GO:0005201//extracellular matrix structural constituent;GO:0005515//protein binding;GO:0019806//bromide peroxidase activity;GO:0020037//heme binding	GO:0006979//response to oxidative stress;GO:0030198//extracellular matrix organization;GO:0030199//collagen fibril organization;GO:0042744//hydrogen peroxide catabolic process;GO:0055114//oxidation-reduction process
DHM-vs-DHBM	Fibro_adipogenic_progenitor_cells	ENSSSCG00000040937	ACCSL	3.23	0.740382	219	213	0.484	0.188	-2.12504	9.97e-13	3.18e-08	down	ACCSL	1-aminocyclopropane-1-carboxylate synthase homolog (inactive) like [Source:HGNC Symbol;Acc:HGNC:34391]	-	-	-	-	-	GO:0003824//catalytic activity;GO:0016491//oxidoreductase activity;GO:0030170//pyridoxal phosphate binding;GO:0051213//dioxygenase activity	GO:0006281//DNA repair;GO:0006307//DNA dealkylation involved in DNA repair;GO:0009058//biosynthetic process;GO:0035552//oxidative single-stranded DNA demethylation;GO:0055114//oxidation-reduction process
DHM-vs-DHBM	Fibro_adipogenic_progenitor_cells	ENSSSCG00000007469	PTPN1	3.04445	0.53721	219	213	0.438	0.174	-2.5024	9.98e-13	3.18e-08	down	PTPN1	protein tyrosine phosphatase non-receptor type 1 [Source:VGNC Symbol;Acc:VGNC:96519]	Organismal Systems;Human Diseases;Cellular Processes	Endocrine system;Endocrine and metabolic diseases;Cellular community - eukaryotes	ko04910//Insulin signaling pathway;ko04931//Insulin resistance;ko04520//Adherens junction	K05696;K05696;K05696	GO:0005737//cytoplasm;GO:0005769//early endosome;GO:0005783//endoplasmic reticulum;GO:0005886//plasma membrane;GO:0032991//protein-containing complex;GO:0097443//sorting endosome;GO:0098554//cytoplasmic side of endoplasmic reticulum membrane	GO:0004725//protein tyrosine phosphatase activity;GO:0008270//zinc ion binding;GO:0016791//phosphatase activity;GO:0019899//enzyme binding;GO:0019901//protein kinase binding;GO:0030971//receptor tyrosine kinase binding;GO:0046875//ephrin receptor binding	GO:0006470//protein dephosphorylation;GO:0007257//activation of JUN kinase activity;GO:0008286//insulin receptor signaling pathway;GO:0009966//regulation of signal transduction;GO:0016311//dephosphorylation;GO:0030100//regulation of endocytosis;GO:0030948//negative regulation of vascular endothelial growth factor receptor signaling pathway;GO:0030968//endoplasmic reticulum unfolded protein respon…
DHM-vs-DHBM	Fibro_adipogenic_progenitor_cells	ENSSSCG00000010626	ENSSSCG00000010626	0.70461	6.99494	219	213	0.091	0.347	3.31123	1.14e-12	3.63e-08	up	ENSSSCG00000010626	-	-	-	-	-	-	-	-
DHM-vs-DHBM	Fibro_adipogenic_progenitor_cells	ENSSSCG00000011833	DLG1	3.29038	7.26977	219	213	0.457	0.77	1.14363	1.14e-12	3.65e-08	up	DLG1	discs large MAGUK scaffold protein 1 [Source:VGNC Symbol;Acc:VGNC:87326]	Human Diseases;Human Diseases;Environmental Information Processing;Human Diseases;Cellular Processes;Organismal Systems;Environmental Information Processing	Infectious diseases;Infectious diseases;Signal transduction;Cancers;Cellular community - eukaryotes;Immune system;Signal transduction	ko05166//HTLV-I infection;ko05165//Human papillomavirus infection;ko04390//Hippo signaling pathway;ko05203//Viral carcinogenesis;ko04530//Tight junction;ko04660//T cell receptor signaling pathway;ko04391//Hippo signaling pathway -fly	K12076;K12076;K12076;K12076;K12076;K12076;K12076	GO:0001772//immunological synapse;GO:0005604//basement membrane;GO:0005634//nucleus;GO:0005737//cytoplasm;GO:0005783//endoplasmic reticulum;GO:0005794//Golgi apparatus;GO:0005874//microtubule;GO:0005886//plasma membrane;GO:0005911//cell-cell junction;GO:0005923//bicellular tight junction;GO:0009898//cytoplasmic side of plasma membrane;GO:0014069//postsynaptic density;GO:0016323//basolateral plasm…	GO:0005515//protein binding;GO:0008022//protein C-terminus binding;GO:0015459//potassium channel regulator activity;GO:0019900//kinase binding;GO:0019901//protein kinase binding;GO:0019902//phosphatase binding;GO:0031434//mitogen-activated protein kinase kinase binding;GO:0044325//ion channel binding;GO:0060090//molecular adaptor activity;GO:0097016//L27 domain binding;GO:0098919//structural cons…	GO:0000122//negative regulation of transcription by RNA polymerase II;GO:0001657//ureteric bud development;GO:0001658//branching involved in ureteric bud morphogenesis;GO:0001771//immunological synapse formation;GO:0001935//endothelial cell proliferation;GO:0002088//lens development in camera-type eye;GO:0007015//actin filament organization;GO:0008104//protein localization;GO:0008284//positive re…
DHM-vs-DHBM	Fibro_adipogenic_progenitor_cells	ENSSSCG00000014195	MAN2A1	2.37785	5.74147	219	213	0.338	0.681	1.27172	1.44e-12	4.59e-08	up	MAN2A1	mannosidase alpha class 2A member 1 [Source:VGNC Symbol;Acc:VGNC:98098]	Metabolism;Metabolism;Metabolism	Global and overview maps;Glycan biosynthesis and metabolism;Glycan biosynthesis and metabolism	ko01100//Metabolic pathways;ko00510//N-Glycan biosynthesis;ko00513//Various types of N-glycan biosynthesis	K01231;K01231;K01231	GO:0000139//Golgi membrane;GO:0005615//extracellular space;GO:0005794//Golgi apparatus;GO:0005797//Golgi medial cisterna;GO:0005801//cis-Golgi network	GO:0003824//catalytic activity;GO:0004559//alpha-mannosidase activity;GO:0015923//mannosidase activity;GO:0016787//hydrolase activity;GO:0016799//hydrolase activity, hydrolyzing N-glycosyl compounds;GO:0030246//carbohydrate binding	GO:0001701//in utero embryonic development;GO:0001889//liver development;GO:0005975//carbohydrate metabolic process;GO:0006013//mannose metabolic process;GO:0006491//N-glycan processing;GO:0007005//mitochondrion organization;GO:0007033//vacuole organization;GO:0007585//respiratory gaseous exchange;GO:0048286//lung alveolus development;GO:0050769//positive regulation of neurogenesis;GO:0060042//re…
DHM-vs-DHBM	Fibro_adipogenic_progenitor_cells	ENSSSCG00000009061	NAA15	2.80099	0.747652	219	213	0.525	0.225	-1.90536	1.49e-12	4.76e-08	down	NAA15	N-alpha-acetyltransferase 15, NatA auxiliary subunit [Source:VGNC Symbol;Acc:VGNC:96747]	-	-	-	-	GO:0005634//nucleus;GO:0005667//transcription factor complex;GO:0005737//cytoplasm;GO:0005829//cytosol;GO:0016604//nuclear body;GO:0031415//NatA complex;GO:0043231//intracellular membrane-bounded organelle	GO:0005515//protein binding;GO:0016407//acetyltransferase activity;GO:0043022//ribosome binding	GO:0006474//N-terminal protein amino acid acetylation;GO:0043066//negative regulation of apoptotic process;GO:0045893//positive regulation of transcription, DNA-templated;GO:0050821//protein stabilization
DHM-vs-DHBM	Fibro_adipogenic_progenitor_cells	ENSSSCG00000011121	ENSSSCG00000011121	7.9718	11.4758	219	213	0.534	0.854	0.525616	1.53e-12	4.87e-08	up	ENSSSCG00000011121	CUGBP Elav-like family member 2 [Source:VGNC Symbol;Acc:VGNC:95461]	-	-	-	-	GO:1990904//ribonucleoprotein complex	GO:0003676//nucleic acid binding;GO:0003723//RNA binding	-
DHM-vs-DHBM	Fibro_adipogenic_progenitor_cells	ENSSSCG00000010198	BMS1	1.20193	0.131673	219	213	0.306	0.052	-3.18935	1.53e-12	4.88e-08	down	BMS1	BMS1 ribosome biosis factor [Source:VGNC Symbol;Acc:VGNC:85848]	Genetic Information Processing	Translation	ko03008//Ribosome biogenesis in eukaryotes	K14569	GO:0005634//nucleus;GO:0005654//nucleoplasm;GO:0005694//chromosome;GO:0005730//nucleolus	GO:0005525//GTP binding	GO:0042254//ribosome biogenesis
DHM-vs-DHBM	Fibro_adipogenic_progenitor_cells	ENSSSCG00000040786	SPTBN1	5.00393	9.72479	219	213	0.594	0.84	0.958591	1.55e-12	4.93e-08	up	SPTBN1	spectrin beta, non-erythrocytic 1 [Source:VGNC Symbol;Acc:VGNC:93436]	-	-	-	-	GO:0005634//nucleus;GO:0005730//nucleolus;GO:0005737//cytoplasm;GO:0005886//plasma membrane;GO:0008091//spectrin;GO:0014069//postsynaptic density;GO:0016020//membrane;GO:0030673//axolemma;GO:0030863//cortical cytoskeleton;GO:0031430//M band;GO:0032437//cuticular plate	GO:0003779//actin binding;GO:0005200//structural constituent of cytoskeleton;GO:0005515//protein binding;GO:0005543//phospholipid binding;GO:0030506//ankyrin binding;GO:0051020//GTPase binding	GO:0000281//mitotic cytokinesis;GO:0007009//plasma membrane organization;GO:0007182//common-partner SMAD protein phosphorylation;GO:0032743//positive regulation of interleukin-2 production;GO:0043001//Golgi to plasma membrane protein transport;GO:0060390//regulation of SMAD protein signal transduction;GO:0071709//membrane assembly;GO:0072659//protein localization to plasma membrane;GO:1903076//re…
DHM-vs-DHBM	Fibro_adipogenic_progenitor_cells	ENSSSCG00000004489	ENSSSCG00000004489	4.64983	1.44668	219	213	0.644	0.394	-1.68436	1.59e-12	5.06e-08	down	ENSSSCG00000004489	eukaryotic translation elongation factor 1 alpha 1 [Source:NCBI gene (formerly Entrezgene);Acc:574059]	Genetic Information Processing;Human Diseases;Human Diseases	Translation;Infectious diseases;Infectious diseases	ko03013//RNA transport;ko05140//Leishmaniasis;ko05134//Legionellosis	K03231;K03231;K03231	-	GO:0003746//translation elongation factor activity;GO:0003924//GTPase activity;GO:0005525//GTP binding	GO:0006414//translational elongation
DHM-vs-DHBM	Fibro_adipogenic_progenitor_cells	ENSSSCG00000014411	LARS1	2.24446	0.595113	219	213	0.475	0.178	-1.91495	1.76e-12	5.63e-08	down	LARS1	leucyl-tRNA synthetase 1 [Source:VGNC Symbol;Acc:VGNC:89643]	Genetic Information Processing	Translation	ko00970//Aminoacyl-tRNA biosynthesis	K01869	GO:0005737//cytoplasm;GO:0005764//lysosome;GO:0005783//endoplasmic reticulum;GO:0005829//cytosol;GO:0012505//endomembrane system;GO:0016604//nuclear body;GO:0017101//aminoacyl-tRNA synthetase multienzyme complex	GO:0000166//nucleotide binding;GO:0002161//aminoacyl-tRNA editing activity;GO:0004812//aminoacyl-tRNA ligase activity;GO:0004819//glutamine-tRNA ligase activity;GO:0004823//leucine-tRNA ligase activity;GO:0005096//GTPase activator activity;GO:0005524//ATP binding	GO:0006418//tRNA aminoacylation for protein translation;GO:0006425//glutaminyl-tRNA aminoacylation;GO:0006429//leucyl-tRNA aminoacylation;GO:0008361//regulation of cell size;GO:0032008//positive regulation of TOR signaling;GO:0034198//cellular response to amino acid starvation;GO:0043547//positive regulation of GTPase activity;GO:0071230//cellular response to amino acid stimulus;GO:0071233//cellu…
DHM-vs-DHBM	Fibro_adipogenic_progenitor_cells	ENSSSCG00000028996	ALDH1A1	0	0.739463	219	213	0	0.16	12.8525	1.78e-12	5.68e-08	up	ALDH1A1	aldehyde dehydrogenase 1 family member A1 [Source:VGNC Symbol;Acc:VGNC:97877]	Metabolism;Metabolism	Global and overview maps;Metabolism of cofactors and vitamins	ko01100//Metabolic pathways;ko00830//Retinol metabolism	K07249;K07249	GO:0005829//cytosol	GO:0004029//aldehyde dehydrogenase (NAD) activity;GO:0016491//oxidoreductase activity;GO:0016620//oxidoreductase activity, acting on the aldehyde or oxo group of donors, NAD or NADP as acceptor	GO:0055114//oxidation-reduction process
DHM-vs-DHBM	Fibro_adipogenic_progenitor_cells	ENSSSCG00000003527	EPHB2	0	0.784926	219	213	0	0.16	12.9385	1.78e-12	5.68e-08	up	EPHB2	EPH receptor B2 [Source:VGNC Symbol;Acc:VGNC:87737]	Organismal Systems	Development	ko04360//Axon guidance	K05111	GO:0005654//nucleoplasm;GO:0005886//plasma membrane;GO:0005887//integral component of plasma membrane;GO:0016021//integral component of membrane;GO:0030424//axon;GO:0030425//dendrite;GO:0043025//neuronal cell body;GO:0098978//glutamatergic synapse;GO:0099055//integral component of postsynaptic membrane;GO:0099056//integral component of presynaptic membrane	GO:0001540//amyloid-beta binding;GO:0004672//protein kinase activity;GO:0004713//protein tyrosine kinase activity;GO:0005003//ephrin receptor activity;GO:0005005//transmembrane-ephrin receptor activity;GO:0005102//signaling receptor binding;GO:0005515//protein binding;GO:0005524//ATP binding;GO:0008046//axon guidance receptor activity;GO:0038023//signaling receptor activity;GO:0042802//identical …	GO:0000902//cell morphogenesis;GO:0001525//angiogenesis;GO:0001655//urogenital system development;GO:0001933//negative regulation of protein phosphorylation;GO:0002639//positive regulation of immunoglobulin production;GO:0006468//protein phosphorylation;GO:0007162//negative regulation of cell adhesion;GO:0007169//transmembrane receptor protein tyrosine kinase signaling pathway;GO:0007411//axon gu…
DHM-vs-DHBM	Fibro_adipogenic_progenitor_cells	ENSSSCG00000014900	RAB30	0.10039	1.17098	219	213	0.023	0.249	3.54271	1.82e-12	5.81e-08	up	RAB30	RAB30, member RAS onco family [Source:VGNC Symbol;Acc:VGNC:98254]	-	-	-	-	GO:0005801//cis-Golgi network;GO:0005802//trans-Golgi network;GO:0031985//Golgi cisterna;GO:0043231//intracellular membrane-bounded organelle	GO:0003924//GTPase activity;GO:0005525//GTP binding	GO:0007030//Golgi organization;GO:0032482//Rab protein signal transduction
DHM-vs-DHBM	Fibro_adipogenic_progenitor_cells	ENSSSCG00000001002	PRPF4B	3.49382	1.24628	219	213	0.575	0.39	-1.48711	1.87e-12	5.98e-08	down	PRPF4B	pre-mRNA processing factor 4B [Source:VGNC Symbol;Acc:VGNC:91845]	-	-	-	-	GO:0005694//chromosome;GO:0016607//nuclear speck;GO:0071013//catalytic step 2 spliceosome	GO:0004672//protein kinase activity;GO:0004674//protein serine/threonine kinase activity;GO:0005524//ATP binding	GO:0006468//protein phosphorylation;GO:0045292//mRNA cis splicing, via spliceosome
DHM-vs-DHBM	Fibro_adipogenic_progenitor_cells	ENSSSCG00000027074	FER	1.57489	3.854	219	213	0.283	0.629	1.29105	2.09e-12	6.68e-08	up	FER	FER tyrosine kinase [Source:VGNC Symbol;Acc:VGNC:99651]	Cellular Processes	Cellular community - eukaryotes	ko04520//Adherens junction	K08889	GO:0000785//chromatin;GO:0005634//nucleus;GO:0005737//cytoplasm;GO:0005829//cytosol;GO:0015629//actin cytoskeleton;GO:0015630//microtubule cytoskeleton;GO:0030027//lamellipodium;GO:0030054//cell junction;GO:0031234//extrinsic component of cytoplasmic side of plasma membrane	GO:0004672//protein kinase activity;GO:0004713//protein tyrosine kinase activity;GO:0004715//non-membrane spanning protein tyrosine kinase activity;GO:0005154//epidermal growth factor receptor binding;GO:0005524//ATP binding;GO:0008157//protein phosphatase 1 binding;GO:0008289//lipid binding	GO:0000226//microtubule cytoskeleton organization;GO:0001932//regulation of protein phosphorylation;GO:0006468//protein phosphorylation;GO:0006935//chemotaxis;GO:0007155//cell adhesion;GO:0007165//signal transduction;GO:0007260//tyrosine phosphorylation of STAT protein;GO:0008283//cell proliferation;GO:0008284//positive regulation of cell proliferation;GO:0010591//regulation of lamellipodium asse…
DHM-vs-DHBM	Fibro_adipogenic_progenitor_cells	ENSSSCG00000009761	NCOR2	1.24319	3.55832	219	213	0.279	0.615	1.51707	2.2e-12	7.03e-08	up	NCOR2	nuclear receptor corepressor 2 [Source:VGNC Symbol;Acc:VGNC:98148]	Human Diseases;Environmental Information Processing	Infectious diseases;Signal transduction	ko05169//Epstein-Barr virus infection;ko04330//Notch signaling pathway	K06065;K06065	GO:0000785//chromatin;GO:0005634//nucleus;GO:0005654//nucleoplasm;GO:0016363//nuclear matrix;GO:0016604//nuclear body;GO:0017053//transcriptional repressor complex	GO:0003714//transcription corepressor activity;GO:0005112//Notch binding;GO:0042826//histone deacetylase binding;GO:0047485//protein N-terminus binding	GO:0000122//negative regulation of transcription by RNA polymerase II;GO:0010565//regulation of cellular ketone metabolic process;GO:0045892//negative regulation of transcription, DNA-templated;GO:0060766//negative regulation of androgen receptor signaling pathway;GO:1903799//negative regulation of production of miRNAs involved in gene silencing by miRNA
DHM-vs-DHBM	Fibro_adipogenic_progenitor_cells	ENSSSCG00000007034	PSD3	2.90267	6.24656	219	213	0.356	0.7	1.10565	2.21e-12	7.05e-08	up	PSD3	pleckstrin and Sec7 domain containing 3 [Source:HGNC Symbol;Acc:HGNC:19093]	Cellular Processes;Organismal Systems	Transport and catabolism;Development and regeneration	ko04144//Endocytosis;ko04361//Axon regeneration	K12494;K12494	-	GO:0005515//protein binding;GO:0005543//phospholipid binding	GO:0032012//regulation of ARF protein signal transduction
DHM-vs-DHBM	Fibro_adipogenic_progenitor_cells	ENSSSCG00000041731	ENSSSCG00000041731	1.42979	0.313832	219	213	0.384	0.099	-2.18738	2.47e-12	7.88e-08	down	ENSSSCG00000041731	-	-	-	-	-	-	-	-
DHM-vs-DHBM	Fibro_adipogenic_progenitor_cells	ENSSSCG00000016223	ACSL3	3.5172	0.739567	219	213	0.406	0.221	-2.24952	2.51e-12	8.02e-08	down	ACSL3	acyl-CoA synthetase long chain family member 3 [Source:VGNC Symbol;Acc:VGNC:96295]	Metabolism;Organismal Systems;Organismal Systems;Cellular Processes;Organismal Systems;Cellular Processes;Metabolism;Metabolism;Metabolism	Global and overview maps;Environmental adaptation;Endocrine system;Transport and catabolism;Endocrine system;Cell growth and death;Global and overview maps;Lipid metabolism;Lipid metabolism	ko01100//Metabolic pathways;ko04714//Thermogenesis;ko03320//PPAR signaling pathway;ko04146//Peroxisome;ko04920//Adipocytokine signaling pathway;ko04216//Ferroptosis;ko01212//Fatty acid metabolism;ko00071//Fatty acid degradation;ko00061//Fatty acid biosynthesis	K01897;K01897;K01897;K01897;K01897;K01897;K01897;K01897;K01897	GO:0005783//endoplasmic reticulum;GO:0005794//Golgi apparatus;GO:0005811//lipid droplet;GO:0048471//perinuclear region of cytoplasm	GO:0004467//long-chain fatty acid-CoA ligase activity;GO:0019901//protein kinase binding;GO:0019904//protein domain specific binding	GO:0001676//long-chain fatty acid metabolic process;GO:0034379//very-low-density lipoprotein particle assembly;GO:0042998//positive regulation of Golgi to plasma membrane protein transport;GO:0044539//long-chain fatty acid import;GO:0051047//positive regulation of secretion;GO:2001247//positive regulation of phosphatidylcholine biosynthetic process
DHM-vs-DHBM	Fibro_adipogenic_progenitor_cells	ENSSSCG00000013662	PPAN	1.23237	0.115271	219	213	0.288	0.047	-3.4172	2.69e-12	8.57e-08	down	PPAN	peter pan homolog [Source:NCBI gene (formerly Entrezgene);Acc:100533476]	-	-	-	-	-	-	-
DHM-vs-DHBM	Fibro_adipogenic_progenitor_cells	ENSSSCG00000006197	SULF1	1.69313	5.47169	219	213	0.237	0.573	1.69224	2.73e-12	8.71e-08	up	SULF1	sulfatase 1 [Source:VGNC Symbol;Acc:VGNC:93612]	-	-	-	-	GO:0005615//extracellular space;GO:0005783//endoplasmic reticulum;GO:0005794//Golgi apparatus;GO:0005886//plasma membrane;GO:0009986//cell surface;GO:0045121//membrane raft	GO:0003824//catalytic activity;GO:0004065//arylsulfatase activity;GO:0005509//calcium ion binding;GO:0008449//N-acetylglucosamine-6-sulfatase activity;GO:0008484//sulfuric ester hydrolase activity	GO:0001822//kidney development;GO:0001937//negative regulation of endothelial cell proliferation;GO:0002063//chondrocyte development;GO:0003094//glomerular filtration;GO:0010575//positive regulation of vascular endothelial growth factor production;GO:0014846//esophagus smooth muscle contraction;GO:0016525//negative regulation of angiogenesis;GO:0030177//positive regulation of Wnt signaling pathwa…
DHM-vs-DHBM	Fibro_adipogenic_progenitor_cells	ENSSSCG00000002844	PHKB	0.90611	3.79587	219	213	0.237	0.521	2.06655	2.74e-12	8.74e-08	up	PHKB	phosphorylase kinase regulatory subunit beta [Source:VGNC Symbol;Acc:VGNC:98532]	Environmental Information Processing;Organismal Systems;Organismal Systems	Signal transduction;Endocrine system;Endocrine system	ko04020//Calcium signaling pathway;ko04910//Insulin signaling pathway;ko04922//Glucagon signaling pathway	K07190;K07190;K07190	-	GO:0005516//calmodulin binding	GO:0005975//carbohydrate metabolic process;GO:0005977//glycogen metabolic process
DHM-vs-DHBM	Fibro_adipogenic_progenitor_cells	ENSSSCG00000050230	ENSSSCG00000050230	0.830569	0.0556108	219	213	0.251	0.028	-3.89825	2.77e-12	8.84e-08	down	ENSSSCG00000050230	-	-	-	-	-	-	-	-
DHM-vs-DHBM	Fibro_adipogenic_progenitor_cells	ENSSSCG00000003670	RLF	4.03319	1.28511	219	213	0.557	0.324	-1.64995	2.97e-12	9.47e-08	down	RLF	RLF zinc finger [Source:VGNC Symbol;Acc:VGNC:92328]	-	-	-	-	-	-	GO:0044030//regulation of DNA methylation;GO:0097692//histone H3-K4 monomethylation
DHM-vs-DHBM	Fibro_adipogenic_progenitor_cells	ENSSSCG00000016892	FST	0.361055	1.73962	219	213	0.068	0.338	2.26816	3.24e-12	1.03e-07	up	FST	follistatin [Source:NCBI gene (formerly Entrezgene);Acc:445002]	Environmental Information Processing	Signal transduction	ko04350//TGF-beta signaling pathway	K04661	GO:0005634//nucleus;GO:0005737//cytoplasm	GO:0005515//protein binding;GO:0038102//activin receptor antagonist activity;GO:0048185//activin binding	GO:0000122//negative regulation of transcription by RNA polymerase II;GO:0001501//skeletal system development;GO:0002244//hematopoietic progenitor cell differentiation;GO:0007276//gamete generation;GO:0007389//pattern specification process;GO:0008585//female gonad development;GO:0030509//BMP signaling pathway;GO:0031069//hair follicle morphogenesis;GO:0032926//negative regulation of activin recep…
DHM-vs-DHBM	Fibro_adipogenic_progenitor_cells	ENSSSCG00000008484	SRSF7	2.48147	0.581576	219	213	0.461	0.164	-2.09297	3.36e-12	1.07e-07	down	SRSF7	serine and arginine rich splicing factor 7 [Source:VGNC Symbol;Acc:VGNC:93477]	Human Diseases;Genetic Information Processing	Infectious diseases;Transcription	ko05168//Herpes simplex infection;ko03040//Spliceosome	K12896;K12896	GO:0005654//nucleoplasm	GO:0003676//nucleic acid binding;GO:0008270//zinc ion binding;GO:0019904//protein domain specific binding	GO:0008380//RNA splicing;GO:0048025//negative regulation of mRNA splicing, via spliceosome;GO:1990830//cellular response to leukemia inhibitory factor
DHM-vs-DHBM	Fibro_adipogenic_progenitor_cells	ENSSSCG00000011485	PTPRG	2.41065	6.88468	219	213	0.429	0.69	1.51393	3.4e-12	1.09e-07	up	PTPRG	protein tyrosine phosphatase receptor type G [Source:VGNC Symbol;Acc:VGNC:91988]	-	-	-	-	-	GO:0004725//protein tyrosine phosphatase activity;GO:0005515//protein binding;GO:0016791//phosphatase activity;GO:0042802//identical protein binding	GO:0006470//protein dephosphorylation;GO:0010633//negative regulation of epithelial cell migration;GO:0016311//dephosphorylation
DHM-vs-DHBM	Fibro_adipogenic_progenitor_cells	ENSSSCG00000010385	VSTM4	0.109985	0.891323	219	213	0.037	0.277	3.01749	3.59e-12	1.14e-07	up	VSTM4	V-set and transmembrane domain containing 4 [Source:VGNC Symbol;Acc:VGNC:94874]	-	-	-	-	-	-	-
DHM-vs-DHBM	Fibro_adipogenic_progenitor_cells	ENSSSCG00000012050	RCAN1	5.46394	1.05262	219	213	0.502	0.211	-2.37585	3.64e-12	1.16e-07	down	RCAN1	regulator of calcineurin 1 [Source:VGNC Symbol;Acc:VGNC:92170]	Human Diseases;Organismal Systems;Organismal Systems	Infectious diseases;Endocrine system;Endocrine system	ko05167//Kaposi sarcoma-associated herpesvirus infection;ko04921//Oxytocin signaling pathway;ko04919//Thyroid hormone signaling pathway	K17901;K17901;K17901	GO:0005634//nucleus;GO:0005737//cytoplasm	GO:0003676//nucleic acid binding	GO:0002931//response to ischemia;GO:0006979//response to oxidative stress;GO:0007614//short-term memory;GO:0019722//calcium-mediated signaling;GO:0031987//locomotion involved in locomotory behavior;GO:0033173//calcineurin-NFAT signaling cascade;GO:0043666//regulation of phosphoprotein phosphatase activity;GO:0048741//skeletal muscle fiber development;GO:0070885//negative regulation of calcineurin…
DHM-vs-DHBM	Fibro_adipogenic_progenitor_cells	ENSSSCG00000014994	PDGFD	0.798696	2.32169	219	213	0.11	0.404	1.53934	3.8e-12	1.21e-07	up	PDGFD	platelet derived growth factor D [Source:VGNC Symbol;Acc:VGNC:91267]	Environmental Information Processing;Environmental Information Processing;Environmental Information Processing;Cellular Processes;Environmental Information Processing;Cellular Processes;Environmental Information Processing;Human Diseases;Human Diseases;Cellular Processes;Human Diseases;Human Diseases	Signal transduction;Signal transduction;Signal transduction;Cell motility;Signal transduction;Cellular community - eukaryotes;Signal transduction;Cancers;Cancers;Cellular community - eukaryotes;Drug resistance;Cancers	ko04015//Rap1 signaling pathway;ko04151//PI3K-Akt signaling pathway;ko04010//MAPK signaling pathway;ko04810//Regulation of actin cytoskeleton;ko04014//Ras signaling pathway;ko04510//Focal adhesion;ko04072//Phospholipase D signaling pathway;ko05215//Prostate cancer;ko05231//Choline metabolism in cancer;ko04540//Gap junction;ko01521//EGFR tyrosine kinase inhibitor resistance;ko05218//Melanoma	K05450;K05450;K05450;K05450;K05450;K05450;K05450;K05450;K05450;K05450;K05450;K05450	GO:0016020//membrane	GO:0005161//platelet-derived growth factor receptor binding;GO:0008083//growth factor activity	GO:0048008//platelet-derived growth factor receptor signaling pathway;GO:0050730//regulation of peptidyl-tyrosine phosphorylation;GO:0071230//cellular response to amino acid stimulus
DHM-vs-DHBM	Fibro_adipogenic_progenitor_cells	ENSSSCG00000017046	EBF1	24.2093	41.6754	219	213	0.79	0.864	0.783632	3.92e-12	1.25e-07	up	EBF1	EBF transcription factor 1 [Source:VGNC Symbol;Acc:VGNC:87525]	-	-	-	-	-	GO:0003677//DNA binding;GO:0003700//DNA-binding transcription factor activity;GO:0046983//protein dimerization activity	GO:0006355//regulation of transcription, DNA-templated
DHM-vs-DHBM	Fibro_adipogenic_progenitor_cells	ENSSSCG00000006296	ATP1B1	0.270424	1.34159	219	213	0.073	0.347	2.31022	4.01e-12	1.28e-07	up	ATP1B1	ATPase Na+/K+ transporting subunit beta 1 [Source:VGNC Symbol;Acc:VGNC:85642]	Environmental Information Processing;Environmental Information Processing;Organismal Systems;Organismal Systems;Organismal Systems;Organismal Systems;Organismal Systems;Organismal Systems;Organismal Systems;Organismal Systems;Organismal Systems;Organismal Systems;Organismal Systems;Organismal Systems;Organismal Systems;Organismal Systems;Organismal Systems;Organismal Systems	Signal transduction;Signal transduction;Circulatory system;Endocrine system;Endocrine system;Digestive system;Digestive system;Circulatory system;Endocrine system;Digestive system;Digestive system;Digestive system;Endocrine system;Digestive system;Excretory system;Digestive system;Excretory system;Excretory system	ko04024//cAMP signaling pathway;ko04022//cGMP - PKG signaling pathway;ko04261//Adrenergic signaling in cardiomyocytes;ko04919//Thyroid hormone signaling pathway;ko04925//Aldosterone synthesis and secretion;ko04972//Pancreatic secretion;ko04974//Protein digestion and absorption;ko04260//Cardiac muscle contraction;ko04911//Insulin secretion;ko04970//Salivary secretion;ko04976//Bile secretion;ko0497…	K01540;K01540;K01540;K01540;K01540;K01540;K01540;K01540;K01540;K01540;K01540;K01540;K01540;K01540;K01540;K01540;K01540;K01540	GO:0005886//plasma membrane;GO:0005890//sodium:potassium-exchanging ATPase complex;GO:0014704//intercalated disc;GO:0016020//membrane;GO:0016323//basolateral plasma membrane;GO:0016324//apical plasma membrane;GO:0016328//lateral plasma membrane;GO:0030315//T-tubule;GO:0031090//organelle membrane;GO:0036126//sperm flagellum;GO:0042383//sarcolemma	GO:0001671//ATPase activator activity;GO:0008022//protein C-terminus binding;GO:0019901//protein kinase binding;GO:0030674//protein binding, bridging;GO:0051117//ATPase binding	GO:0006813//potassium ion transport;GO:0006814//sodium ion transport;GO:0006874//cellular calcium ion homeostasis;GO:0006883//cellular sodium ion homeostasis;GO:0010468//regulation of gene expression;GO:0010882//regulation of cardiac muscle contraction by calcium ion signaling;GO:0030007//cellular potassium ion homeostasis;GO:0032781//positive regulation of ATPase activity;GO:0035725//sodium ion …
DHM-vs-DHBM	Fibro_adipogenic_progenitor_cells	ENSSSCG00000023674	SON	4.76977	1.93689	219	213	0.712	0.479	-1.30013	4.19e-12	1.34e-07	down	SON	SON DNA and RNA binding protein [Source:VGNC Symbol;Acc:VGNC:93336]	-	-	-	-	GO:0016607//nuclear speck	GO:0003676//nucleic acid binding;GO:0003723//RNA binding;GO:0005515//protein binding	GO:0000226//microtubule cytoskeleton organization;GO:0000281//mitotic cytokinesis;GO:0006397//mRNA processing;GO:0043066//negative regulation of apoptotic process;GO:0043484//regulation of RNA splicing;GO:0048024//regulation of mRNA splicing, via spliceosome;GO:0051726//regulation of cell cycle
DHM-vs-DHBM	Fibro_adipogenic_progenitor_cells	ENSSSCG00000015413	FGL2	6.03743	1.66287	219	213	0.575	0.366	-1.8602	4.44e-12	1.42e-07	down	FGL2	fibrinogen like 2 [Source:VGNC Symbol;Acc:VGNC:88123]	-	-	-	-	-	GO:0008233//peptidase activity	GO:0002291//T cell activation via T cell receptor contact with antigen bound to MHC molecule on antigen presenting cell;GO:0002605//negative regulation of dendritic cell antigen processing and presentation;GO:0002617//negative regulation of macrophage antigen processing and presentation;GO:0043381//negative regulation of memory T cell differentiation;GO:0050687//negative regulation of defense res…
DHM-vs-DHBM	Fibro_adipogenic_progenitor_cells	ENSSSCG00000007805	ATP2A1	0.736312	3.21358	219	213	0.16	0.469	2.12564	4.44e-12	1.42e-07	up	ATP2A1	ATPase sarcoplasmic/endoplasmic reticulum Ca2+ transporting 1 [Source:VGNC Symbol;Acc:VGNC:85646]	Human Diseases;Environmental Information Processing;Environmental Information Processing;Environmental Information Processing;Organismal Systems;Organismal Systems;Organismal Systems;Human Diseases;Human Diseases;Human Diseases;Organismal Systems;Human Diseases	Neurodegenerative diseases;Signal transduction;Signal transduction;Signal transduction;Circulatory system;Endocrine system;Digestive system;Cardiovascular diseases;Neurodegenerative disease;Cardiovascular diseases;Circulatory system;Cardiovascular diseases	ko05010//Alzheimer disease;ko04020//Calcium signaling pathway;ko04024//cAMP signaling pathway;ko04022//cGMP - PKG signaling pathway;ko04261//Adrenergic signaling in cardiomyocytes;ko04919//Thyroid hormone signaling pathway;ko04972//Pancreatic secretion;ko05414//Dilated cardiomyopathy (DCM);ko05017//Spinocerebellar ataxia;ko05410//Hypertrophic cardiomyopathy (HCM);ko04260//Cardiac muscle contracti…	K05853;K05853;K05853;K05853;K05853;K05853;K05853;K05853;K05853;K05853;K05853;K05853	GO:0016021//integral component of membrane;GO:0016529//sarcoplasmic reticulum;GO:0033017//sarcoplasmic reticulum membrane	GO:0000166//nucleotide binding;GO:0005388//calcium-transporting ATPase activity;GO:0005509//calcium ion binding;GO:0042803//protein homodimerization activity	GO:0006816//calcium ion transport;GO:0008637//apoptotic mitochondrial changes;GO:0031448//positive regulation of fast-twitch skeletal muscle fiber contraction;GO:0032470//positive regulation of endoplasmic reticulum calcium ion concentration;GO:0032471//negative regulation of endoplasmic reticulum calcium ion concentration;GO:0034976//response to endoplasmic reticulum stress;GO:0051561//positive …
DHM-vs-DHBM	Fibro_adipogenic_progenitor_cells	ENSSSCG00000036948	ENSSSCG00000036948	0.706533	3.28468	219	213	0.155	0.451	2.21676	4.59e-12	1.46e-07	up	ENSSSCG00000036948	immunoglobulin like and fibronectin type III domain containing 1 [Source:VGNC Symbol;Acc:VGNC:96049]	-	-	-	-	-	GO:0005515//protein binding	-
DHM-vs-DHBM	Fibro_adipogenic_progenitor_cells	ENSSSCG00000024950	ENSSSCG00000024950	0.800775	3.02297	219	213	0.183	0.493	1.91637	4.59e-12	1.46e-07	up	ENSSSCG00000024950	-	-	-	-	-	-	-	-
DHM-vs-DHBM	Fibro_adipogenic_progenitor_cells	ENSSSCG00000001869	PEAK1	8.99171	3.68655	219	213	0.653	0.563	-1.2863	4.65e-12	1.48e-07	down	PEAK1	pseudopodium enriched atypical kinase 1 [Source:VGNC Symbol;Acc:VGNC:91300]	-	-	-	-	GO:0005925//focal adhesion;GO:0015629//actin cytoskeleton	GO:0004672//protein kinase activity;GO:0005524//ATP binding	GO:0006468//protein phosphorylation
DHM-vs-DHBM	Fibro_adipogenic_progenitor_cells	ENSSSCG00000047147	ENSSSCG00000047147	0.466692	1.58627	219	213	0.114	0.408	1.76488	4.86e-12	1.55e-07	up	ENSSSCG00000047147	-	-	-	-	-	-	-	-
DHM-vs-DHBM	Fibro_adipogenic_progenitor_cells	ENSSSCG00000013784	DNAJB1	0.242081	3.02834	219	213	0.064	0.315	3.64442	4.92e-12	1.57e-07	up	DNAJB1	DnaJ heat shock protein family (Hsp40) member B1 [Source:VGNC Symbol;Acc:VGNC:96614]	Human Diseases;Genetic Information Processing	Infectious diseases;Folding, sorting and degradation	ko05164//Influenza A;ko04141//Protein processing in endoplasmic reticulum	K09507;K09507	GO:0005654//nucleoplasm;GO:0005737//cytoplasm;GO:0005829//cytosol	GO:0001671//ATPase activator activity;GO:0003714//transcription corepressor activity;GO:0030544//Hsp70 protein binding;GO:0044183//protein binding involved in protein folding;GO:0051082//unfolded protein binding;GO:0051087//chaperone binding;GO:0051117//ATPase binding	GO:0006457//protein folding;GO:0032781//positive regulation of ATPase activity;GO:0051085//chaperone cofactor-dependent protein refolding;GO:0090084//negative regulation of inclusion body assembly;GO:0097201//negative regulation of transcription from RNA polymerase II promoter in response to stress
DHM-vs-DHBM	Fibro_adipogenic_progenitor_cells	ENSSSCG00000013315	EIF3M	1.79069	0.193637	219	213	0.329	0.085	-3.20842	5.03e-12	1.6e-07	down	EIF3M	eukaryotic translation initiation factor 3 subunit M [Source:VGNC Symbol;Acc:VGNC:99644]	-	-	-	-	GO:0005737//cytoplasm;GO:0005852//eukaryotic translation initiation factor 3 complex;GO:0071541//eukaryotic translation initiation factor 3 complex, eIF3m	GO:0003743//translation initiation factor activity;GO:0031369//translation initiation factor binding	GO:0006412//translation
DHM-vs-DHBM	Fibro_adipogenic_progenitor_cells	ENSSSCG00000007170	CPXM1	0.438564	2.09141	219	213	0.128	0.423	2.25336	5.72e-12	1.83e-07	up	CPXM1	carboxypeptidase X, M14 family member 1 [Source:VGNC Symbol;Acc:VGNC:95659]	-	-	-	-	GO:0005615//extracellular space	GO:0004181//metallocarboxypeptidase activity;GO:0008270//zinc ion binding	GO:0006508//proteolysis
DHM-vs-DHBM	Fibro_adipogenic_progenitor_cells	ENSSSCG00000006088	SDC2	1.99907	4.90085	219	213	0.237	0.573	1.29366	6.06e-12	1.94e-07	up	SDC2	syndecan 2 [Source:VGNC Symbol;Acc:VGNC:92655]	Environmental Information Processing;Human Diseases;Human Diseases;Human Diseases;Organismal Systems	Signaling molecules and interaction;Cancers;Infectious diseases;Cardiovascular diseases;Development and regeneration	ko04514//Cell adhesion molecules (CAMs);ko05205//Proteoglycans in cancer;ko05144//Malaria;ko05418//Fluid shear stress and atherosclerosis;ko04361//Axon regeneration	K16336;K16336;K16336;K16336;K16336	GO:0016020//membrane;GO:0016021//integral component of membrane	GO:0030165//PDZ domain binding;GO:0042802//identical protein binding	-
DHM-vs-DHBM	Fibro_adipogenic_progenitor_cells	ENSSSCG00000015045	NCAM1	0.84654	2.30664	219	213	0.073	0.343	1.44603	6.08e-12	1.94e-07	up	NCAM1	neural cell adhesion molecule 1 [Source:HGNC Symbol;Acc:HGNC:7656]	Environmental Information Processing;Human Diseases	Signaling molecules and interaction;Neurodegenerative diseases	ko04514//Cell adhesion molecules (CAMs);ko05020//Prion diseases	K06491;K06491	GO:0005829//cytosol;GO:0005886//plasma membrane;GO:0009897//external side of plasma membrane;GO:0009986//cell surface;GO:0016020//membrane	GO:0005515//protein binding	GO:0007155//cell adhesion
DHM-vs-DHBM	Fibro_adipogenic_progenitor_cells	ENSSSCG00000017732	ZNF207	2.33317	0.668837	219	213	0.498	0.244	-1.80241	6.19e-12	1.98e-07	down	ZNF207	zinc finger protein 207 [Source:VGNC Symbol;Acc:VGNC:95205]	-	-	-	-	GO:0000776//kinetochore;GO:0005634//nucleus;GO:0005654//nucleoplasm;GO:0005730//nucleolus;GO:1990047//spindle matrix	GO:0008017//microtubule binding;GO:0008201//heparin binding	GO:0000070//mitotic sister chromatid segregation;GO:0007094//mitotic spindle assembly checkpoint;GO:0008608//attachment of spindle microtubules to kinetochore;GO:0050821//protein stabilization;GO:0051983//regulation of chromosome segregation;GO:0090307//mitotic spindle assembly
DHM-vs-DHBM	Fibro_adipogenic_progenitor_cells	ENSSSCG00000037766	NR3C2	0.218832	1.77447	219	213	0.059	0.31	3.01892	6.25e-12	1.99e-07	up	NR3C2	nuclear receptor subfamily 3 group C member 2 [Source:VGNC Symbol;Acc:VGNC:90884]	Organismal Systems	Excretory system	ko04960//Aldosterone-regulated sodium reabsorption	K08555	GO:0005634//nucleus;GO:0005654//nucleoplasm;GO:0043235//receptor complex	GO:0003677//DNA binding;GO:0003700//DNA-binding transcription factor activity;GO:0008270//zinc ion binding;GO:0043565//sequence-specific DNA binding;GO:0046872//metal ion binding;GO:1990837//sequence-specific double-stranded DNA binding	GO:0006355//regulation of transcription, DNA-templated;GO:1901224//positive regulation of NIK/NF-kappaB signaling
DHM-vs-DHBM	Fibro_adipogenic_progenitor_cells	ENSSSCG00000008756	DHX15	1.9079	0.451683	219	213	0.434	0.169	-2.07836	6.41e-12	2.05e-07	down	DHX15	DEAH-box helicase 15 [Source:VGNC Symbol;Acc:VGNC:87286]	Genetic Information Processing	Transcription	ko03040//Spliceosome	K12820	GO:0005689//U12-type spliceosomal complex;GO:0016607//nuclear speck;GO:0071008//U2-type post-mRNA release spliceosomal complex	GO:0003676//nucleic acid binding;GO:0003725//double-stranded RNA binding;GO:0004386//helicase activity;GO:0005524//ATP binding	-
DHM-vs-DHBM	Fibro_adipogenic_progenitor_cells	ENSSSCG00000004822	ALDH1A3	7.25184	1.39229	219	213	0.425	0.347	-2.38081	6.91e-12	2.2e-07	down	ALDH1A3	aldehyde dehydrogenase 1 family member A3 [Source:VGNC Symbol;Acc:VGNC:97879]	Metabolism;Metabolism;Human Diseases;Metabolism;Metabolism;Metabolism;Metabolism;Metabolism;Metabolism	Global and overview maps;Carbohydrate metabolism;Cancers;Xenobiotics biodegradation and metabolism;Xenobiotics biodegradation and metabolism;Amino acid metabolism;Metabolism of other amino acids;Amino acid metabolism;Amino acid metabolism	ko01100//Metabolic pathways;ko00010//Glycolysis / Gluconeogenesis;ko05204//Chemical carcinogenesis;ko00980//Metabolism of xenobiotics by cytochrome P450;ko00982//Drug metabolism - cytochrome P450;ko00350//Tyrosine metabolism;ko00410//beta-Alanine metabolism;ko00340//Histidine metabolism;ko00360//Phenylalanine metabolism	K00129;K00129;K00129;K00129;K00129;K00129;K00129;K00129;K00129	GO:0005737//cytoplasm	GO:0001758//retinal dehydrogenase activity;GO:0004029//aldehyde dehydrogenase (NAD) activity;GO:0004030//aldehyde dehydrogenase [NAD(P)+] activity;GO:0016491//oxidoreductase activity;GO:0016620//oxidoreductase activity, acting on the aldehyde or oxo group of donors, NAD or NADP as acceptor;GO:0042803//protein homodimerization activity;GO:0070324//thyroid hormone binding;GO:0070403//NAD+ binding	GO:0002072//optic cup morphogenesis involved in camera-type eye development;GO:0002138//retinoic acid biosynthetic process;GO:0007626//locomotory behavior;GO:0021768//nucleus accumbens development;GO:0031076//embryonic camera-type eye development;GO:0042472//inner ear morphogenesis;GO:0042573//retinoic acid metabolic process;GO:0042574//retinal metabolic process;GO:0043065//positive regulation of…
DHM-vs-DHBM	Fibro_adipogenic_progenitor_cells	ENSSSCG00000005751	COL5A1	1.74016	4.4702	219	213	0.329	0.648	1.36107	6.92e-12	2.21e-07	up	COL5A1	collagen type V alpha 1 chain [Source:VGNC Symbol;Acc:VGNC:86877]	Organismal Systems	Digestive system	ko04974//Protein digestion and absorption	K19721	GO:0005581//collagen trimer;GO:0005588//collagen type V trimer;GO:0005604//basement membrane;GO:0031012//extracellular matrix;GO:0062023//collagen-containing extracellular matrix	GO:0005201//extracellular matrix structural constituent;GO:0008201//heparin binding;GO:0043394//proteoglycan binding;GO:0048407//platelet-derived growth factor binding	GO:0001568//blood vessel development;GO:0003007//heart morphogenesis;GO:0007155//cell adhesion;GO:0016477//cell migration;GO:0030199//collagen fibril organization;GO:0032964//collagen biosynthetic process;GO:0035313//wound healing, spreading of epidermal cells;GO:0035989//tendon development;GO:0043588//skin development;GO:0045112//integrin biosynthetic process;GO:0048592//eye morphogenesis;GO:005…
DHM-vs-DHBM	Fibro_adipogenic_progenitor_cells	ENSSSCG00000013393	SPON1	17.3182	5.99107	219	213	0.694	0.592	-1.53138	7.24e-12	2.31e-07	down	SPON1	spondin 1 [Source:VGNC Symbol;Acc:VGNC:93415]	-	-	-	-	-	GO:0050693//LBD domain binding	GO:0010954//positive regulation of protein processing;GO:0032092//positive regulation of protein binding;GO:1902430//negative regulation of amyloid-beta formation;GO:1902993//positive regulation of amyloid precursor protein catabolic process
DHM-vs-DHBM	Fibro_adipogenic_progenitor_cells	ENSSSCG00000012956	PACS1	0.188953	1.14697	219	213	0.046	0.291	2.60109	7.94e-12	2.53e-07	up	PACS1	phosphofurin acidic cluster sorting protein 1 [Source:VGNC Symbol;Acc:VGNC:91140]	-	-	-	-	GO:0030137//COPI-coated vesicle	GO:0044325//ion channel binding	GO:0034067//protein localization to Golgi apparatus;GO:0072659//protein localization to plasma membrane
DHM-vs-DHBM	Fibro_adipogenic_progenitor_cells	ENSSSCG00000010219	ARID5B	9.7087	4.05821	219	213	0.781	0.577	-1.25841	8.5e-12	2.71e-07	down	ARID5B	AT-rich interaction domain 5B [Source:VGNC Symbol;Acc:VGNC:85511]	-	-	-	-	GO:0005634//nucleus	GO:0000976//transcription regulatory region sequence-specific DNA binding;GO:0003677//DNA binding;GO:0003713//transcription coactivator activity	GO:0000122//negative regulation of transcription by RNA polymerase II;GO:0001822//kidney development;GO:0006807//nitrogen compound metabolic process;GO:0008584//male gonad development;GO:0008585//female gonad development;GO:0009791//post-embryonic development;GO:0010761//fibroblast migration;GO:0030325//adrenal gland development;GO:0035264//multicellular organism growth;GO:0045444//fat cell diffe…
DHM-vs-DHBM	Fibro_adipogenic_progenitor_cells	ENSSSCG00000040507	PDLIM7	0.974163	3.19619	219	213	0.274	0.587	1.71402	9.53e-12	3.04e-07	up	PDLIM7	PDZ and LIM domain 7 [Source:VGNC Symbol;Acc:VGNC:91285]	-	-	-	-	GO:0001725//stress fiber;GO:0001726//ruffle;GO:0005654//nucleoplasm;GO:0005737//cytoplasm;GO:0005912//adherens junction;GO:0005925//focal adhesion;GO:0015629//actin cytoskeleton	GO:0005515//protein binding	GO:0030036//actin cytoskeleton organization
DHM-vs-DHBM	Fibro_adipogenic_progenitor_cells	ENSSSCG00000031780	MAGI2	1.56062	6.5027	219	213	0.178	0.474	2.05885	1.16e-11	3.69e-07	up	MAGI2	membrane associated guanylate kinase, WW and PDZ domain containing 2 [Source:VGNC Symbol;Acc:VGNC:89955]	Environmental Information Processing;Environmental Information Processing	Signal transduction;Signal transduction	ko04015//Rap1 signaling pathway;ko04151//PI3K-Akt signaling pathway	K05629;K05629	GO:0005634//nucleus;GO:0005737//cytoplasm;GO:0005886//plasma membrane;GO:0005923//bicellular tight junction	GO:0005515//protein binding;GO:0019902//phosphatase binding;GO:0030159//receptor signaling complex scaffold activity;GO:0031697//beta-1 adrenergic receptor binding;GO:0060090//molecular adaptor activity	GO:0002092//positive regulation of receptor internalization;GO:0007165//signal transduction;GO:0032516//positive regulation of phosphoprotein phosphatase activity;GO:0051898//negative regulation of protein kinase B signaling
DHM-vs-DHBM	Fibro_adipogenic_progenitor_cells	ENSSSCG00000031888	DDIT4	5.5064	1.26384	219	213	0.548	0.282	-2.12321	1.17e-11	3.73e-07	down	DDIT4	DNA damage inducible transcript 4 [Source:VGNC Symbol;Acc:VGNC:87208]	Environmental Information Processing;Environmental Information Processing;Human Diseases;Cellular Processes	Signal transduction;Signal transduction;Cancers;Transport and catabolism	ko04151//PI3K-Akt signaling pathway;ko04150//mTOR signaling pathway;ko05206//MicroRNAs in cancer;ko04140//Autophagy - animal	K08270;K08270;K08270;K08270	GO:0005737//cytoplasm;GO:0005739//mitochondrion;GO:0005829//cytosol	GO:0071889//14-3-3 protein binding	GO:0001666//response to hypoxia;GO:0009968//negative regulation of signal transduction;GO:0032007//negative regulation of TOR signaling;GO:0032984//protein-containing complex disassembly;GO:0042771//intrinsic apoptotic signaling pathway in response to DNA damage by p53 class mediator;GO:0045820//negative regulation of glycolytic process;GO:0051607//defense response to virus;GO:0071549//cellular r…
DHM-vs-DHBM	Fibro_adipogenic_progenitor_cells	ENSSSCG00000023304	SRRM2	4.07982	1.71767	219	213	0.648	0.437	-1.248	1.21e-11	3.87e-07	down	SRRM2	serine/arginine repetitive matrix 2 [Source:VGNC Symbol;Acc:VGNC:93468]	-	-	-	-	GO:0005634//nucleus;GO:0015030//Cajal body;GO:0016607//nuclear speck;GO:0071005//U2-type precatalytic spliceosome;GO:0071007//U2-type catalytic step 2 spliceosome;GO:0071013//catalytic step 2 spliceosome	GO:0005515//protein binding;GO:0047485//protein N-terminus binding;GO:0070742//C2H2 zinc finger domain binding	GO:0000398//mRNA splicing, via spliceosome
DHM-vs-DHBM	Fibro_adipogenic_progenitor_cells	ENSSSCG00000037274	PTMA	4.05345	1.19786	219	213	0.571	0.3	-1.75861	1.22e-11	3.9e-07	down	PTMA	prothymosin alpha [Source:NCBI gene (formerly Entrezgene);Acc:100294684]	-	-	-	-	-	-	-
DHM-vs-DHBM	Fibro_adipogenic_progenitor_cells	ENSSSCG00000017428	JUP	0.0863611	0.825308	219	213	0.032	0.258	3.25498	1.31e-11	4.18e-07	up	JUP	junction plakoglobin [Source:VGNC Symbol;Acc:VGNC:99008]	Human Diseases;Human Diseases;Human Diseases;Human Diseases;Human Diseases	Cancers;Cancers;Cancers;Cardiovascular diseases;Cancers	ko05200//Pathways in cancer;ko05202//Transcriptional misregulation in cancers;ko05226//Gastric cancer;ko05412//Arrhythmogenic right ventricular cardiomyopathy (ARVC);ko05221//Acute myeloid leukemia	K10056;K10056;K10056;K10056;K10056	GO:0005634//nucleus;GO:0005737//cytoplasm;GO:0005829//cytosol;GO:0005882//intermediate filament;GO:0005886//plasma membrane;GO:0005911//cell-cell junction;GO:0005912//adherens junction;GO:0014704//intercalated disc;GO:0016342//catenin complex;GO:0030018//Z disc;GO:0030057//desmosome;GO:0032993//protein-DNA complex;GO:0071665//gamma-catenin-TCF7L2 complex	GO:0003713//transcription coactivator activity;GO:0005198//structural molecule activity;GO:0005515//protein binding;GO:0019903//protein phosphatase binding;GO:0045294//alpha-catenin binding;GO:0045296//cadherin binding;GO:0050839//cell adhesion molecule binding;GO:0106006//microtubule cortical anchor activity	GO:0001954//positive regulation of cell-matrix adhesion;GO:0002159//desmosome assembly;GO:0007155//cell adhesion;GO:0016477//cell migration;GO:0042127//regulation of cell proliferation;GO:0042307//positive regulation of protein import into nucleus;GO:0043537//negative regulation of blood vessel endothelial cell migration;GO:0043588//skin development;GO:0045766//positive regulation of angiogenesis…
DHM-vs-DHBM	Fibro_adipogenic_progenitor_cells	ENSSSCG00000006141	CA3	1.29246	3.43263	219	213	0.242	0.573	1.40913	1.32e-11	4.21e-07	up	CA3	carbonic anhydrase 3 [Source:VGNC Symbol;Acc:VGNC:86099]	Metabolism;Metabolism	Global and overview maps;Energy metabolism	ko01100//Metabolic pathways;ko00910//Nitrogen metabolism	K01672;K01672	GO:0005737//cytoplasm;GO:0005829//cytosol	GO:0004089//carbonate dehydratase activity;GO:0008270//zinc ion binding;GO:0016151//nickel cation binding	GO:0009617//response to bacterium
DHM-vs-DHBM	Fibro_adipogenic_progenitor_cells	ENSSSCG00000012135	VEGFD	0.130989	1.15889	219	213	0.032	0.258	3.14425	1.32e-11	4.22e-07	up	VEGFD	vascular endothelial growth factor D [Source:VGNC Symbol;Acc:VGNC:94816]	Human Diseases;Environmental Information Processing;Environmental Information Processing;Environmental Information Processing;Environmental Information Processing;Cellular Processes;Organismal Systems;Environmental Information Processing;Human Diseases	Cancers;Signal transduction;Signal transduction;Signal transduction;Signal transduction;Cellular community - eukaryotes;Endocrine system;Signal transduction;Endocrine and metabolic diseases	ko05200//Pathways in cancer;ko04015//Rap1 signaling pathway;ko04151//PI3K-Akt signaling pathway;ko04010//MAPK signaling pathway;ko04014//Ras signaling pathway;ko04510//Focal adhesion;ko04926//Relaxin signaling pathway;ko04668//TNF signaling pathway;ko04933//AGE-RAGE signaling pathway in diabetic complications	K05449;K05449;K05449;K05449;K05449;K05449;K05449;K05449;K05449	GO:0005576//extracellular region;GO:0005615//extracellular space;GO:0016020//membrane	GO:0005172//vascular endothelial growth factor receptor binding;GO:0008083//growth factor activity;GO:0042056//chemoattractant activity;GO:0042802//identical protein binding;GO:0043185//vascular endothelial growth factor receptor 3 binding	GO:0008283//cell proliferation;GO:0008284//positive regulation of cell proliferation;GO:0009617//response to bacterium;GO:0048010//vascular endothelial growth factor receptor signaling pathway;GO:0050930//induction of positive chemotaxis;GO:0060754//positive regulation of mast cell chemotaxis;GO:0071542//dopaminergic neuron differentiation
DHM-vs-DHBM	Fibro_adipogenic_progenitor_cells	ENSSSCG00000011453	ITIH4	3.93491	1.39145	219	213	0.598	0.277	-1.49967	1.5e-11	4.8e-07	down	ITIH4	inter-alpha-trypsin inhibitor heavy chain 4 [Source:NCBI gene (formerly Entrezgene);Acc:396799]	-	-	-	-	GO:0005737//cytoplasm;GO:0005886//plasma membrane	GO:0004867//serine-type endopeptidase inhibitor activity	GO:0006953//acute-phase response;GO:0030212//hyaluronan metabolic process;GO:0034097//response to cytokine
DHM-vs-DHBM	Fibro_adipogenic_progenitor_cells	ENSSSCG00000012002	ROBO2	0.28019	2.21043	219	213	0.037	0.268	2.9794	1.53e-11	4.89e-07	up	ROBO2	roundabout guidance receptor 2 [Source:HGNC Symbol;Acc:HGNC:10250]	Organismal Systems;Organismal Systems	Development;Development and regeneration	ko04360//Axon guidance;ko04361//Axon regeneration	K06754;K06754	GO:0009986//cell surface;GO:0016020//membrane;GO:0016021//integral component of membrane	GO:0005515//protein binding;GO:0042802//identical protein binding	GO:0001657//ureteric bud development;GO:0007156//homophilic cell adhesion via plasma membrane adhesion molecules;GO:0007420//brain development;GO:0032870//cellular response to hormone stimulus;GO:0050772//positive regulation of axonogenesis;GO:0050925//negative regulation of negative chemotaxis;GO:0061364//apoptotic process involved in luteolysis
DHM-vs-DHBM	Fibro_adipogenic_progenitor_cells	ENSSSCG00000024088	TLN2	0.930841	3.49082	219	213	0.201	0.507	1.90684	1.54e-11	4.92e-07	up	TLN2	talin 2 [Source:VGNC Symbol;Acc:VGNC:103190]	Environmental Information Processing;Human Diseases;Human Diseases;Cellular Processes;Organismal Systems	Signal transduction;Infectious diseases;Infectious diseases;Cellular community - eukaryotes;Immune system	ko04015//Rap1 signaling pathway;ko05166//HTLV-I infection;ko05131//Shigellosis;ko04510//Focal adhesion;ko04611//Platelet activation	K06271;K06271;K06271;K06271;K06271	GO:0001726//ruffle;GO:0005856//cytoskeleton;GO:0005925//focal adhesion	GO:0003779//actin binding;GO:0005200//structural constituent of cytoskeleton;GO:0051015//actin filament binding	GO:0007155//cell adhesion
DHM-vs-DHBM	Fibro_adipogenic_progenitor_cells	ENSSSCG00000007917	RBFOX1	0.990209	3.34187	219	213	0.114	0.404	1.75475	1.67e-11	5.32e-07	up	RBFOX1	RNA binding fox-1 homolog 1 [Source:VGNC Symbol;Acc:VGNC:92139]	-	-	-	-	GO:0005634//nucleus;GO:0005737//cytoplasm;GO:0005802//trans-Golgi network;GO:0010494//cytoplasmic stress granule;GO:0097165//nuclear stress granule	GO:0003676//nucleic acid binding;GO:0003723//RNA binding;GO:0003730//mRNA 3'-UTR binding;GO:0008022//protein C-terminus binding	GO:0000381//regulation of alternative mRNA splicing, via spliceosome;GO:0043484//regulation of RNA splicing;GO:0050885//neuromuscular process controlling balance;GO:2001014//regulation of skeletal muscle cell differentiation
DHM-vs-DHBM	Fibro_adipogenic_progenitor_cells	ENSSSCG00000017555	LUC7L3	5.18259	2.50026	219	213	0.735	0.573	-1.05157	1.77e-11	5.63e-07	down	LUC7L3	LUC7 like 3 pre-mRNA splicing factor [Source:VGNC Symbol;Acc:VGNC:99010]	-	-	-	-	GO:0005634//nucleus;GO:0005654//nucleoplasm;GO:0005685//U1 snRNP;GO:0016607//nuclear speck	GO:0003729//mRNA binding	GO:0006376//mRNA splice site selection;GO:0008380//RNA splicing
DHM-vs-DHBM	Fibro_adipogenic_progenitor_cells	ENSSSCG00000016725	TNS3	0.119087	0.81693	219	213	0.018	0.216	2.77716	1.79e-11	5.7e-07	up	TNS3	tensin 3 [Source:VGNC Symbol;Acc:VGNC:94296]	-	-	-	-	GO:0005829//cytosol;GO:0005925//focal adhesion	GO:0005515//protein binding	GO:0035556//intracellular signal transduction
DHM-vs-DHBM	Fibro_adipogenic_progenitor_cells	ENSSSCG00000035757	SSBP2	2.86652	6.98459	219	213	0.356	0.681	1.28484	1.79e-11	5.71e-07	up	SSBP2	single stranded DNA binding protein 2 [Source:VGNC Symbol;Acc:VGNC:93480]	-	-	-	-	GO:0005737//cytoplasm	GO:0003697//single-stranded DNA binding;GO:0005515//protein binding	-
DHM-vs-DHBM	Fibro_adipogenic_progenitor_cells	ENSSSCG00000040850	GPR17	0	0.545254	219	213	0	0.146	12.413	2e-11	6.37e-07	up	GPR17	G protein-coupled receptor 17 [Source:VGNC Symbol;Acc:VGNC:96332]	-	-	-	-	GO:0016021//integral component of membrane	GO:0004930//G protein-coupled receptor activity	GO:0002862//negative regulation of inflammatory response to antigenic stimulus;GO:0007186//G protein-coupled receptor signaling pathway
DHM-vs-DHBM	Fibro_adipogenic_progenitor_cells	ENSSSCG00000011951	NFKBIZ	3.65512	0.736995	219	213	0.438	0.169	-2.31004	2.24e-11	7.16e-07	down	NFKBIZ	NFKB inhibitor zeta [Source:VGNC Symbol;Acc:VGNC:90726]	Human Diseases	Cancers	ko05202//Transcriptional misregulation in cancers	K14242	GO:0016607//nuclear speck;GO:0036464//cytoplasmic ribonucleoprotein granule	GO:0005515//protein binding	GO:0050729//positive regulation of inflammatory response
DHM-vs-DHBM	Fibro_adipogenic_progenitor_cells	ENSSSCG00000010654	ATRNL1	1.64179	4.12788	219	213	0.215	0.535	1.33008	2.26e-11	7.22e-07	up	ATRNL1	attractin like 1 [Source:VGNC Symbol;Acc:VGNC:85685]	-	-	-	-	-	GO:0005515//protein binding	GO:0007186//G protein-coupled receptor signaling pathway
DHM-vs-DHBM	Fibro_adipogenic_progenitor_cells	ENSSSCG00000028974	UST	1.98873	5.30216	219	213	0.288	0.615	1.41469	2.4e-11	7.66e-07	up	UST	uronyl 2-sulfotransferase [Source:VGNC Symbol;Acc:VGNC:94780]	Metabolism	Glycan biosynthesis and metabolism	ko00532//Glycosaminoglycan biosynthesis - chondroitin sulfate / dermatan sulfate	K03193	GO:0016021//integral component of membrane	GO:0008146//sulfotransferase activity	GO:0030010//establishment of cell polarity;GO:0050770//regulation of axonogenesis
DHM-vs-DHBM	Fibro_adipogenic_progenitor_cells	ENSSSCG00000017514	KPNB1	1.65003	0.38637	219	213	0.402	0.131	-2.09415	2.58e-11	8.25e-07	down	KPNB1	karyopherin subunit beta 1 [Source:VGNC Symbol;Acc:VGNC:89567]	Genetic Information Processing	Translation	ko03013//RNA transport	K14293	GO:0005635//nuclear envelope;GO:0005654//nucleoplasm;GO:0005829//cytosol;GO:0010494//cytoplasmic stress granule;GO:0031965//nuclear membrane;GO:0032991//protein-containing complex;GO:0071782//endoplasmic reticulum tubular network	GO:0005515//protein binding;GO:0019899//enzyme binding;GO:0019904//protein domain specific binding;GO:0051879//Hsp90 protein binding;GO:0061608//nuclear import signal receptor activity;GO:0061676//importin-alpha family protein binding	GO:0006606//protein import into nucleus;GO:0006610//ribosomal protein import into nucleus;GO:0006886//intracellular protein transport;GO:0007079//mitotic chromosome movement towards spindle pole;GO:0007080//mitotic metaphase plate congression;GO:0030953//astral microtubule organization;GO:0031291//Ran protein signal transduction;GO:0040001//establishment of mitotic spindle localization;GO:0045184…
DHM-vs-DHBM	Fibro_adipogenic_progenitor_cells	ENSSSCG00000017403	STAT3	6.77937	2.9911	219	213	0.712	0.573	-1.18045	2.9e-11	9.24e-07	down	STAT3	signal transducer and activator of transcription 3 [Source:VGNC Symbol;Acc:VGNC:93540]	Human Diseases;Human Diseases;Human Diseases;Human Diseases;Human Diseases;Human Diseases;Human Diseases;Organismal Systems;Cellular Processes;Environmental Information Processing;Human Diseases;Human Diseases;Organismal Systems;Human Diseases;Cellular Processes;Human Diseases;Environmental Information Processing;Environmental Information Processing;Organismal Systems;Human Diseases;Human Disease…	Cancers;Infectious diseases;Infectious diseases;Cancers;Infectious diseases;Cancers;Infectious diseases;Immune system;Cell growth and death;Signal transduction;Infectious diseases;Cancers;Immune system;Infectious diseases;Cellular community - eukaryotes;Cancer: overview;Signal transduction;Signal transduction;Endocrine system;Immune diseases;Infectious diseases;Endocrine and metabolic diseases;En…	ko05200//Pathways in cancer;ko05169//Epstein-Barr virus infection;ko05163//Human cytomegalovirus infection;ko05205//Proteoglycans in cancer;ko05162//Measles;ko05203//Viral carcinogenesis;ko05167//Kaposi sarcoma-associated herpesvirus infection;ko04062//Chemokine signaling pathway;ko04217//Necroptosis;ko04630//Jak-STAT signaling pathway;ko05161//Hepatitis B;ko05206//MicroRNAs in cancer;ko04659//Th…	K04692;K04692;K04692;K04692;K04692;K04692;K04692;K04692;K04692;K04692;K04692;K04692;K04692;K04692;K04692;K04692;K04692;K04692;K04692;K04692;K04692;K04692;K04692;K04692;K04692;K04692;K04692;K04692;K04692	GO:0000785//chromatin;GO:0005634//nucleus;GO:0005654//nucleoplasm;GO:0005667//transcription factor complex;GO:0005737//cytoplasm;GO:0005829//cytosol;GO:0005886//plasma membrane;GO:0090575//RNA polymerase II transcription factor complex	GO:0000976//transcription regulatory region sequence-specific DNA binding;GO:0000978//RNA polymerase II proximal promoter sequence-specific DNA binding;GO:0000981//DNA-binding transcription factor activity, RNA polymerase II-specific;GO:0001103//RNA polymerase II repressing transcription factor binding;GO:0001228//DNA-binding transcription activator activity, RNA polymerase II-specific;GO:0003677…	GO:0001659//temperature homeostasis;GO:0001754//eye photoreceptor cell differentiation;GO:0006355//regulation of transcription, DNA-templated;GO:0006366//transcription by RNA polymerase II;GO:0006606//protein import into nucleus;GO:0006954//inflammatory response;GO:0007165//signal transduction;GO:0008283//cell proliferation;GO:0008285//negative regulation of cell proliferation;GO:0010507//negativ…
DHM-vs-DHBM	Fibro_adipogenic_progenitor_cells	ENSSSCG00000029771	ENSSSCG00000029771	2.90577	7.28726	219	213	0.356	0.648	1.32643	2.92e-11	9.31e-07	up	ENSSSCG00000029771	-	-	-	-	-	GO:0005886//plasma membrane;GO:0016020//membrane	GO:0005509//calcium ion binding	GO:0007155//cell adhesion;GO:0007156//homophilic cell adhesion via plasma membrane adhesion molecules
DHM-vs-DHBM	Fibro_adipogenic_progenitor_cells	ENSSSCG00000036114	RPL22L1	1.15836	0.138215	219	213	0.265	0.038	-3.06618	2.95e-11	9.41e-07	down	RPL22L1	ribosomal protein L22 like 1 [Source:HGNC Symbol;Acc:HGNC:27610]	Genetic Information Processing	Translation	ko03010//Ribosome	K02891	GO:0005840//ribosome	GO:0003735//structural constituent of ribosome	GO:0006412//translation
DHM-vs-DHBM	Fibro_adipogenic_progenitor_cells	ENSSSCG00000037334	ADSS1	0.235682	1.1333	219	213	0.055	0.3	2.26514	2.98e-11	9.52e-07	up	ADSS1	adenylosuccinate synthase 1 [Source:VGNC Symbol;Acc:VGNC:97868]	Metabolism;Metabolism;Metabolism	Global and overview maps;Nucleotide metabolism;Amino acid metabolism	ko01100//Metabolic pathways;ko00230//Purine metabolism;ko00250//Alanine, aspartate and glutamate metabolism	K01939;K01939;K01939	GO:0005737//cytoplasm	GO:0004019//adenylosuccinate synthase activity;GO:0005525//GTP binding	GO:0006164//purine nucleotide biosynthetic process;GO:0006167//AMP biosynthetic process
DHM-vs-DHBM	Fibro_adipogenic_progenitor_cells	ENSSSCG00000032092	DDX5	4.30548	1.94711	219	213	0.68	0.498	-1.1448	2.99e-11	9.55e-07	down	DDX5	DEAD-box helicase 5 [Source:VGNC Symbol;Acc:VGNC:87226]	Human Diseases;Human Diseases;Genetic Information Processing	Cancers;Cancers;Transcription	ko05202//Transcriptional misregulation in cancers;ko05205//Proteoglycans in cancer;ko03040//Spliceosome	K12823;K12823;K12823	GO:0005634//nucleus;GO:0005654//nucleoplasm;GO:0005730//nucleolus;GO:0071013//catalytic step 2 spliceosome;GO:1990904//ribonucleoprotein complex	GO:0003676//nucleic acid binding;GO:0003724//RNA helicase activity;GO:0003730//mRNA 3'-UTR binding;GO:0004386//helicase activity;GO:0005524//ATP binding;GO:0035500//MH2 domain binding;GO:0036002//pre-mRNA binding;GO:0043021//ribonucleoprotein complex binding;GO:0046332//SMAD binding;GO:0050681//androgen receptor binding;GO:0070412//R-SMAD binding;GO:0070878//primary miRNA binding	GO:0000122//negative regulation of transcription by RNA polymerase II;GO:0000380//alternative mRNA splicing, via spliceosome;GO:0000381//regulation of alternative mRNA splicing, via spliceosome;GO:0000956//nuclear-transcribed mRNA catabolic process;GO:0001837//epithelial to mesenchymal transition;GO:0006357//regulation of transcription by RNA polymerase II;GO:0009299//mRNA transcription;GO:003050…
DHM-vs-DHBM	Fibro_adipogenic_progenitor_cells	ENSSSCG00000036452	LRRC17	0.0527468	0.807781	219	213	0.014	0.207	3.93425	3e-11	9.57e-07	up	LRRC17	leucine rich repeat containing 17 [Source:VGNC Symbol;Acc:VGNC:89828]	-	-	-	-	GO:0005615//extracellular space	GO:0005515//protein binding	GO:0045671//negative regulation of osteoclast differentiation;GO:0048539//bone marrow development
DHM-vs-DHBM	Fibro_adipogenic_progenitor_cells	ENSSSCG00000014343	ENSSSCG00000014343	2.96938	1.07143	219	213	0.575	0.347	-1.47054	3.05e-11	9.72e-07	down	ENSSSCG00000014343	-	-	-	-	-	GO:0005634//nucleus	GO:0003676//nucleic acid binding;GO:0003723//RNA binding;GO:0008270//zinc ion binding	-
DHM-vs-DHBM	Fibro_adipogenic_progenitor_cells	ENSSSCG00000004192	CCN2	0.312461	2.4003	219	213	0.046	0.282	2.94106	3.09e-11	9.84e-07	up	CCN2	cellular communication network factor 2 [Source:VGNC Symbol;Acc:VGNC:86345]	Environmental Information Processing;Environmental Information Processing	Signal transduction;Signal transduction	ko04390//Hippo signaling pathway;ko04371//Apelin signaling pathway	K06827;K06827	GO:0005576//extracellular region;GO:0031012//extracellular matrix	GO:0005178//integrin binding;GO:0005515//protein binding;GO:0005520//insulin-like growth factor binding;GO:0008022//protein C-terminus binding;GO:0008201//heparin binding	GO:0001502//cartilage condensation;GO:0001503//ossification;GO:0001525//angiogenesis;GO:0001894//tissue homeostasis;GO:0007160//cell-matrix adhesion;GO:0007165//signal transduction;GO:0007229//integrin-mediated signaling pathway;GO:0008543//fibroblast growth factor receptor signaling pathway;GO:0010629//negative regulation of gene expression;GO:0016477//cell migration;GO:0030154//cell differentia…
DHM-vs-DHBM	Fibro_adipogenic_progenitor_cells	ENSSSCG00000010142	RYR2	4.30207	0.264245	219	213	0.26	0.056	-4.02457	3.21e-11	1.02e-06	down	RYR2	ryanodine receptor 2 [Source:VGNC Symbol;Acc:VGNC:92534]	Environmental Information Processing;Environmental Information Processing;Organismal Systems;Organismal Systems;Environmental Information Processing;Organismal Systems;Organismal Systems;Human Diseases;Human Diseases;Organismal Systems;Organismal Systems;Human Diseases	Signal transduction;Signal transduction;Endocrine system;Circulatory system;Signal transduction;Environmental adaptation;Digestive system;Cardiovascular diseases;Cardiovascular diseases;Circulatory system;Endocrine system;Cardiovascular diseases	ko04020//Calcium signaling pathway;ko04024//cAMP signaling pathway;ko04921//Oxytocin signaling pathway;ko04261//Adrenergic signaling in cardiomyocytes;ko04371//Apelin signaling pathway;ko04713//Circadian entrainment;ko04972//Pancreatic secretion;ko05414//Dilated cardiomyopathy (DCM);ko05410//Hypertrophic cardiomyopathy (HCM);ko04260//Cardiac muscle contraction;ko04911//Insulin secretion;ko05412//…	K04962;K04962;K04962;K04962;K04962;K04962;K04962;K04962;K04962;K04962;K04962;K04962	GO:0005790//smooth endoplasmic reticulum;GO:0016020//membrane;GO:0016021//integral component of membrane;GO:0016529//sarcoplasmic reticulum;GO:0030017//sarcomere;GO:0030018//Z disc;GO:0032991//protein-containing complex;GO:0033017//sarcoplasmic reticulum membrane;GO:0034704//calcium channel complex	GO:0005216//ion channel activity;GO:0005219//ryanodine-sensitive calcium-release channel activity;GO:0005262//calcium channel activity;GO:0005509//calcium ion binding;GO:0005515//protein binding;GO:0005516//calmodulin binding;GO:0015278//calcium-release channel activity;GO:0019899//enzyme binding;GO:0019901//protein kinase binding;GO:0034236//protein kinase A catalytic subunit binding;GO:0034237/…	GO:0001666//response to hypoxia;GO:0002027//regulation of heart rate;GO:0003143//embryonic heart tube morphogenesis;GO:0003220//left ventricular cardiac muscle tissue morphogenesis;GO:0003300//cardiac muscle hypertrophy;GO:0005513//detection of calcium ion;GO:0006811//ion transport;GO:0006816//calcium ion transport;GO:0006874//cellular calcium ion homeostasis;GO:0010460//positive regulation of he…
DHM-vs-DHBM	Fibro_adipogenic_progenitor_cells	ENSSSCG00000022830	KANSL1L	0.19235	1.10444	219	213	0.032	0.249	2.52088	3.47e-11	1.11e-06	up	KANSL1L	KAT8 regulatory NSL complex subunit 1 like [Source:HGNC Symbol;Acc:HGNC:26310]	-	-	-	-	GO:0000123//histone acetyltransferase complex	-	-
DHM-vs-DHBM	Fibro_adipogenic_progenitor_cells	ENSSSCG00000005227	PUM3	2.58896	0.676443	219	213	0.457	0.216	-1.93617	3.51e-11	1.12e-06	down	PUM3	pumilio RNA binding family member 3 [Source:VGNC Symbol;Acc:VGNC:92003]	-	-	-	-	GO:0005654//nucleoplasm;GO:0005694//chromosome;GO:0005730//nucleolus;GO:0005783//endoplasmic reticulum	GO:0003723//RNA binding	GO:0010835//regulation of protein ADP-ribosylation
DHM-vs-DHBM	Fibro_adipogenic_progenitor_cells	ENSSSCG00000001639	TRERF1	0.0943483	0.993563	219	213	0.023	0.23	3.39516	3.67e-11	1.17e-06	up	TRERF1	transcriptional regulating factor 1 [Source:VGNC Symbol;Acc:VGNC:94387]	-	-	-	-	GO:0001650//fibrillar center;GO:0005634//nucleus;GO:0005654//nucleoplasm;GO:0005829//cytosol	GO:0003713//transcription coactivator activity;GO:0008134//transcription factor binding;GO:0030374//nuclear receptor transcription coactivator activity;GO:0033142//progesterone receptor binding	GO:0045893//positive regulation of transcription, DNA-templated;GO:0045944//positive regulation of transcription by RNA polymerase II;GO:0050847//progesterone receptor signaling pathway;GO:0071393//cellular response to progesterone stimulus
DHM-vs-DHBM	Fibro_adipogenic_progenitor_cells	ENSSSCG00000011137	GDI2	1.95122	0.576294	219	213	0.416	0.221	-1.75932	3.8e-11	1.21e-06	down	GDI2	GDP dissociation inhibitor 2 [Source:VGNC Symbol;Acc:VGNC:98019]	-	-	-	-	-	GO:0005092//GDP-dissociation inhibitor activity;GO:0005093//Rab GDP-dissociation inhibitor activity	GO:0007264//small GTPase mediated signal transduction;GO:0015031//protein transport
DHM-vs-DHBM	Fibro_adipogenic_progenitor_cells	ENSSSCG00000015011	ENSSSCG00000015011	2.71433	0.886245	219	213	0.489	0.188	-1.61471	4.01e-11	1.28e-06	down	ENSSSCG00000015011	-	-	-	-	-	-	GO:0003676//nucleic acid binding;GO:0004386//helicase activity;GO:0005524//ATP binding	-
DHM-vs-DHBM	Fibro_adipogenic_progenitor_cells	ENSSSCG00000034624	TMEM50B	2.72987	0.563724	219	213	0.397	0.192	-2.27557	4.05e-11	1.29e-06	down	TMEM50B	transmembrane protein 50B [Source:VGNC Symbol;Acc:VGNC:94186]	-	-	-	-	GO:0005783//endoplasmic reticulum	-	-
DHM-vs-DHBM	Fibro_adipogenic_progenitor_cells	ENSSSCG00000005627	AK1	0.897326	3.15206	219	213	0.178	0.484	1.81248	4.2e-11	1.34e-06	up	AK1	adenylate kinase 1 [Source:VGNC Symbol;Acc:VGNC:97875]	Metabolism;Metabolism;Metabolism	Global and overview maps;Nucleotide metabolism;Metabolism of cofactors and vitamins	ko01100//Metabolic pathways;ko00230//Purine metabolism;ko00730//Thiamine metabolism	K00939;K00939;K00939	GO:0001520//outer dense fiber;GO:0005737//cytoplasm;GO:0005829//cytosol;GO:0005886//plasma membrane;GO:0036126//sperm flagellum	GO:0004017//adenylate kinase activity;GO:0004550//nucleoside diphosphate kinase activity;GO:0005524//ATP binding;GO:0019205//nucleobase-containing compound kinase activity	GO:0006139//nucleobase-containing compound metabolic process;GO:0006165//nucleoside diphosphate phosphorylation;GO:0007050//cell cycle arrest;GO:0009142//nucleoside triphosphate biosynthetic process;GO:0046034//ATP metabolic process
DHM-vs-DHBM	Fibro_adipogenic_progenitor_cells	ENSSSCG00000008452	LRPPRC	2.61306	0.92108	219	213	0.498	0.258	-1.50424	4.85e-11	1.55e-06	down	LRPPRC	leucine rich pentatricopeptide repeat containing [Source:VGNC Symbol;Acc:VGNC:89824]	-	-	-	-	GO:0000794//condensed nuclear chromosome;GO:0005634//nucleus;GO:0005737//cytoplasm;GO:0005739//mitochondrion;GO:0005856//cytoskeleton;GO:0005874//microtubule;GO:0042645//mitochondrial nucleoid;GO:0048471//perinuclear region of cytoplasm;GO:1990904//ribonucleoprotein complex	GO:0003697//single-stranded DNA binding;GO:0003723//RNA binding;GO:0005515//protein binding;GO:0031625//ubiquitin protein ligase binding;GO:0048487//beta-tubulin binding	GO:0000961//negative regulation of mitochondrial RNA catabolic process;GO:0070129//regulation of mitochondrial translation
DHM-vs-DHBM	Fibro_adipogenic_progenitor_cells	ENSSSCG00000015896	FAP	1.39662	3.3619	219	213	0.256	0.577	1.26728	4.92e-11	1.57e-06	up	FAP	fibroblast activation protein alpha [Source:VGNC Symbol;Acc:VGNC:99714]	-	-	-	-	GO:0005615//extracellular space;GO:0005886//plasma membrane;GO:0009986//cell surface;GO:0030027//lamellipodium;GO:0045177//apical part of cell;GO:0045178//basal part of cell;GO:1905368//peptidase complex	GO:0002020//protease binding;GO:0004175//endopeptidase activity;GO:0004252//serine-type endopeptidase activity;GO:0005178//integrin binding;GO:0008233//peptidase activity;GO:0008236//serine-type peptidase activity;GO:0008239//dipeptidyl-peptidase activity;GO:0042802//identical protein binding;GO:0042803//protein homodimerization activity	GO:0006508//proteolysis;GO:0010710//regulation of collagen catabolic process;GO:0010716//negative regulation of extracellular matrix disassembly;GO:0043542//endothelial cell migration;GO:0051603//proteolysis involved in cellular protein catabolic process;GO:0060244//negative regulation of cell proliferation involved in contact inhibition;GO:0071158//positive regulation of cell cycle arrest;GO:007…
DHM-vs-DHBM	Fibro_adipogenic_progenitor_cells	ENSSSCG00000008368	UGP2	4.25648	1.06028	219	213	0.498	0.244	-2.00512	5.42e-11	1.73e-06	down	UGP2	UDP-glucose pyrophosphorylase 2 [Source:VGNC Symbol;Acc:VGNC:98400]	Metabolism;Metabolism;Metabolism;Metabolism;Metabolism	Global and overview maps;Carbohydrate metabolism;Carbohydrate metabolism;Carbohydrate metabolism;Carbohydrate metabolism	ko01100//Metabolic pathways;ko00520//Amino sugar and nucleotide sugar metabolism;ko00500//Starch and sucrose metabolism;ko00052//Galactose metabolism;ko00040//Pentose and glucuronate interconversions	K00963;K00963;K00963;K00963;K00963	-	GO:0003983//UTP:glucose-1-phosphate uridylyltransferase activity;GO:0016740//transferase activity;GO:0016779//nucleotidyltransferase activity;GO:0042802//identical protein binding;GO:0070569//uridylyltransferase activity	GO:0005978//glycogen biosynthetic process;GO:0006011//UDP-glucose metabolic process;GO:0007420//brain development
DHM-vs-DHBM	Fibro_adipogenic_progenitor_cells	ENSSSCG00000034581	LRIG2	0.569881	2.00098	219	213	0.132	0.423	1.81179	5.52e-11	1.76e-06	up	LRIG2	leucine rich repeats and immunoglobulin like domains 2 [Source:VGNC Symbol;Acc:VGNC:89811]	-	-	-	-	GO:0016020//membrane;GO:0030426//growth cone;GO:0043005//neuron projection;GO:0043025//neuronal cell body;GO:0097708//intracellular vesicle	GO:0005102//signaling receptor binding;GO:0005515//protein binding	GO:0007605//sensory perception of sound;GO:0010640//regulation of platelet-derived growth factor receptor signaling pathway;GO:0010977//negative regulation of neuron projection development;GO:0048679//regulation of axon regeneration;GO:0048681//negative regulation of axon regeneration;GO:0051045//negative regulation of membrane protein ectodomain proteolysis;GO:0060384//innervation;GO:2000010//po…
DHM-vs-DHBM	Fibro_adipogenic_progenitor_cells	ENSSSCG00000033669	RDH10	2.5693	0.0748229	219	213	0.215	0.023	-5.09988	5.52e-11	1.76e-06	down	RDH10	retinol dehydrogenase 10 [Source:VGNC Symbol;Acc:VGNC:92190]	Metabolism;Metabolism	Global and overview maps;Metabolism of cofactors and vitamins	ko01100//Metabolic pathways;ko00830//Retinol metabolism	K11151;K11151	GO:0005737//cytoplasm;GO:0016020//membrane;GO:0016021//integral component of membrane	GO:0004745//retinol dehydrogenase activity;GO:0016491//oxidoreductase activity;GO:0052650//NADP-retinol dehydrogenase activity	GO:0001656//metanephros development;GO:0001701//in utero embryonic development;GO:0002138//retinoic acid biosynthetic process;GO:0007601//visual perception;GO:0008406//gonad development;GO:0009887//animal organ morphogenesis;GO:0014032//neural crest cell development;GO:0031076//embryonic camera-type eye development;GO:0035115//embryonic forelimb morphogenesis;GO:0042572//retinol metabolic process…
DHM-vs-DHBM	Fibro_adipogenic_progenitor_cells	ENSSSCG00000011704	WWTR1	6.52444	2.17843	219	213	0.525	0.385	-1.58252	5.57e-11	1.78e-06	down	WWTR1	WW domain containing transcription regulator 1 [Source:VGNC Symbol;Acc:VGNC:94991]	Environmental Information Processing;Environmental Information Processing	Signal transduction;Signal transduction	ko04390//Hippo signaling pathway;ko04392//Hippo signaling pathway - multiple species	K16820;K16820	GO:0005634//nucleus;GO:0005654//nucleoplasm;GO:0005667//transcription factor complex;GO:0005737//cytoplasm;GO:0005829//cytosol;GO:0016604//nuclear body	GO:0003713//transcription coactivator activity;GO:0003714//transcription corepressor activity;GO:0005515//protein binding;GO:0042803//protein homodimerization activity	GO:0000122//negative regulation of transcription by RNA polymerase II;GO:0001649//osteoblast differentiation;GO:0001894//tissue homeostasis;GO:0001933//negative regulation of protein phosphorylation;GO:0003015//heart process;GO:0006355//regulation of transcription, DNA-templated;GO:0006469//negative regulation of protein kinase activity;GO:0008284//positive regulation of cell proliferation;GO:001…
DHM-vs-DHBM	Fibro_adipogenic_progenitor_cells	ENSSSCG00000016036	WDR75	1.46202	0.290209	219	213	0.365	0.103	-2.3324	5.94e-11	1.9e-06	down	WDR75	WD repeat domain 75 [Source:VGNC Symbol;Acc:VGNC:96100]	Genetic Information Processing	Translation	ko03008//Ribosome biogenesis in eukaryotes	K14552	GO:0005730//nucleolus	GO:0005515//protein binding	GO:0045943//positive regulation of transcription by RNA polymerase I;GO:2000234//positive regulation of rRNA processing
DHM-vs-DHBM	Fibro_adipogenic_progenitor_cells	ENSSSCG00000006087	CPQ	0.428547	1.75862	219	213	0.087	0.352	2.03666	6.01e-11	1.92e-06	up	CPQ	carboxypeptidase Q [Source:VGNC Symbol;Acc:VGNC:86958]	-	-	-	-	GO:0005615//extracellular space;GO:0005737//cytoplasm;GO:0005764//lysosome;GO:0005794//Golgi apparatus;GO:0043231//intracellular membrane-bounded organelle	GO:0042803//protein homodimerization activity;GO:0070573//metallodipeptidase activity	GO:0006508//proteolysis;GO:0043171//peptide catabolic process
DHM-vs-DHBM	Fibro_adipogenic_progenitor_cells	ENSSSCG00000024592	ANKRD17	6.13613	3.0957	219	213	0.699	0.596	-0.98704	6.31e-11	2.01e-06	down	ANKRD17	ankyrin repeat domain 17 [Source:VGNC Symbol;Acc:VGNC:85328]	-	-	-	-	GO:0000785//chromatin;GO:0005634//nucleus;GO:0005654//nucleoplasm;GO:0005737//cytoplasm;GO:0031965//nuclear membrane	GO:0003676//nucleic acid binding;GO:0003682//chromatin binding;GO:0003723//RNA binding;GO:0005515//protein binding	GO:0001955//blood vessel maturation;GO:0006275//regulation of DNA replication;GO:0042742//defense response to bacterium;GO:0043123//positive regulation of I-kappaB kinase/NF-kappaB signaling;GO:0045087//innate immune response;GO:0045787//positive regulation of cell cycle;GO:0051151//negative regulation of smooth muscle cell differentiation;GO:1900087//positive regulation of G1/S transition of mit…
DHM-vs-DHBM	Fibro_adipogenic_progenitor_cells	ENSSSCG00000042203	ENSSSCG00000042203	0.233938	2.03518	219	213	0.037	0.258	3.12041	6.49e-11	2.07e-06	up	ENSSSCG00000042203	-	-	-	-	-	-	-	-
DHM-vs-DHBM	Fibro_adipogenic_progenitor_cells	ENSSSCG00000036476	REEP3	6.52876	2.45316	219	213	0.653	0.469	-1.41213	6.66e-11	2.13e-06	down	REEP3	receptor accessory protein 3 [Source:VGNC Symbol;Acc:VGNC:92199]	-	-	-	-	-	-	GO:0006998//nuclear envelope organization;GO:0007084//mitotic nuclear envelope reassembly
DHM-vs-DHBM	Fibro_adipogenic_progenitor_cells	ENSSSCG00000037803	MARCKS	0.158938	0.91059	219	213	0.023	0.216	2.51758	7.56e-11	2.41e-06	up	MARCKS	myristoylated alanine rich protein kinase C substrate [Source:VGNC Symbol;Acc:VGNC:90024]	-	-	-	-	GO:0005737//cytoplasm;GO:0005813//centrosome;GO:0005938//cell cortex;GO:0016020//membrane;GO:0032432//actin filament bundle;GO:0042585//germinal vesicle	GO:0005080//protein kinase C binding;GO:0005516//calmodulin binding;GO:0042802//identical protein binding;GO:0051015//actin filament binding	GO:0051017//actin filament bundle assembly;GO:0051764//actin crosslink formation
DHM-vs-DHBM	Fibro_adipogenic_progenitor_cells	ENSSSCG00000016703	HOXA5	0.328374	1.30571	219	213	0.082	0.343	1.99109	7.74e-11	2.47e-06	up	HOXA5	homeobox A5 [Source:VGNC Symbol;Acc:VGNC:88939]	-	-	-	-	GO:0005634//nucleus	GO:0000978//RNA polymerase II proximal promoter sequence-specific DNA binding;GO:0000981//DNA-binding transcription factor activity, RNA polymerase II-specific;GO:0001228//DNA-binding transcription activator activity, RNA polymerase II-specific;GO:0003677//DNA binding;GO:0003700//DNA-binding transcription factor activity;GO:1990837//sequence-specific double-stranded DNA binding	GO:0001501//skeletal system development;GO:0002009//morphogenesis of an epithelium;GO:0003016//respiratory system process;GO:0006355//regulation of transcription, DNA-templated;GO:0007389//pattern specification process;GO:0007585//respiratory gaseous exchange;GO:0009952//anterior/posterior pattern specification;GO:0010628//positive regulation of gene expression;GO:0016477//cell migration;GO:00165…
DHM-vs-DHBM	Fibro_adipogenic_progenitor_cells	ENSSSCG00000007089	MGME1	1.03961	0.0796171	219	213	0.251	0.038	-3.70515	7.82e-11	2.5e-06	down	MGME1	mitochondrial genome maintenance exonuclease 1 [Source:HGNC Symbol;Acc:HGNC:16205]	-	-	-	-	GO:0005739//mitochondrion	GO:0008297//single-stranded DNA exodeoxyribonuclease activity	GO:0000002//mitochondrial genome maintenance;GO:0006264//mitochondrial DNA replication
DHM-vs-DHBM	Fibro_adipogenic_progenitor_cells	ENSSSCG00000010315	ADK	2.60656	0.645993	219	213	0.42	0.155	-2.01239	8.53e-11	2.72e-06	down	ADK	adenosine kinase [Source:VGNC Symbol;Acc:VGNC:85143]	Metabolism;Metabolism	Global and overview maps;Nucleotide metabolism	ko01100//Metabolic pathways;ko00230//Purine metabolism	K00856;K00856	GO:0005634//nucleus;GO:0005654//nucleoplasm;GO:0005829//cytosol;GO:0005886//plasma membrane	GO:0004001//adenosine kinase activity;GO:0016773//phosphotransferase activity, alcohol group as acceptor	GO:0006166//purine ribonucleoside salvage;GO:0006175//dATP biosynthetic process
DHM-vs-DHBM	Fibro_adipogenic_progenitor_cells	ENSSSCG00000010261	PPA1	1.48477	0.209698	219	213	0.306	0.066	-2.82326	8.66e-11	2.76e-06	down	PPA1	inorganic pyrophosphatase 1 [Source:VGNC Symbol;Acc:VGNC:96757]	Metabolism	Energy metabolism	ko00190//Oxidative phosphorylation	K01507	GO:0005737//cytoplasm	GO:0000287//magnesium ion binding;GO:0004427//inorganic diphosphatase activity;GO:0016462//pyrophosphatase activity;GO:0016787//hydrolase activity;GO:0046872//metal ion binding	GO:0006796//phosphate-containing compound metabolic process
DHM-vs-DHBM	Fibro_adipogenic_progenitor_cells	ENSSSCG00000010145	HEATR1	0.862465	0.0772266	219	213	0.251	0.042	-3.4796	9.04e-11	2.89e-06	down	HEATR1	HEAT repeat containing 1 [Source:VGNC Symbol;Acc:VGNC:88825]	Genetic Information Processing	Translation	ko03008//Ribosome biogenesis in eukaryotes	K14550	GO:0001650//fibrillar center;GO:0005730//nucleolus;GO:0005739//mitochondrion	-	GO:0045943//positive regulation of transcription by RNA polymerase I;GO:2000234//positive regulation of rRNA processing
DHM-vs-DHBM	Fibro_adipogenic_progenitor_cells	ENSSSCG00000022486	CBLB	17.1378	7.11815	219	213	0.804	0.695	-1.26759	9.1e-11	2.9e-06	down	CBLB	Cbl proto-onco B [Source:VGNC Symbol;Acc:VGNC:86223]	Cellular Processes;Human Diseases;Organismal Systems;Genetic Information Processing;Organismal Systems;Organismal Systems;Environmental Information Processing	Transport and catabolism;Infectious diseases;Immune system;Folding, sorting and degradation;Endocrine system;Immune system;Signal transduction	ko04144//Endocytosis;ko05162//Measles;ko04660//T cell receptor signaling pathway;ko04120//Ubiquitin mediated proteolysis;ko04910//Insulin signaling pathway;ko04625//C-type lectin receptor signaling pathway;ko04012//ErbB signaling pathway	K22517;K22517;K22517;K22517;K22517;K22517;K22517	GO:0005654//nucleoplasm;GO:0005829//cytosol	GO:0001784//phosphotyrosine residue binding;GO:0004842//ubiquitin-protein transferase activity;GO:0005509//calcium ion binding	GO:0002669//positive regulation of T cell anergy;GO:0006955//immune response;GO:0007166//cell surface receptor signaling pathway;GO:0018193//peptidyl-amino acid modification;GO:0023051//regulation of signaling;GO:0030155//regulation of cell adhesion;GO:0031398//positive regulation of protein ubiquitination;GO:0035556//intracellular signal transduction;GO:0042110//T cell activation;GO:0043087//reg…
DHM-vs-DHBM	Fibro_adipogenic_progenitor_cells	ENSSSCG00000015563	RGL1	0.435326	1.77618	219	213	0.114	0.39	2.02836	9.34e-11	2.98e-06	up	RGL1	ral guanine nucleotide dissociation stimulator like 1 [Source:VGNC Symbol;Acc:VGNC:92252]	Environmental Information Processing	Signal transduction	ko04014//Ras signaling pathway	K17635	-	GO:0005085//guanyl-nucleotide exchange factor activity	GO:0007165//signal transduction;GO:0007264//small GTPase mediated signal transduction
DHM-vs-DHBM	Fibro_adipogenic_progenitor_cells	ENSSSCG00000002032	SLC7A8	0.159816	1.59881	219	213	0.027	0.235	3.32171	9.97e-11	3.18e-06	up	SLC7A8	solute carrier family 7 member 8 [Source:VGNC Symbol;Acc:VGNC:93176]	Organismal Systems	Digestive system	ko04974//Protein digestion and absorption	K13781	GO:0005886//plasma membrane;GO:0009925//basal plasma membrane;GO:0016020//membrane;GO:0016021//integral component of membrane;GO:0016323//basolateral plasma membrane;GO:0016324//apical plasma membrane;GO:0031528//microvillus membrane	GO:0015101//organic cation transmembrane transporter activity;GO:0015171//amino acid transmembrane transporter activity;GO:0015175//neutral amino acid transmembrane transporter activity;GO:0015179//L-amino acid transmembrane transporter activity;GO:0015180//L-alanine transmembrane transporter activity;GO:0015187//glycine transmembrane transporter activity;GO:0015190//L-leucine transmembrane trans…	GO:0006865//amino acid transport;GO:0015807//L-amino acid transport;GO:0015816//glycine transport;GO:0015820//leucine transport;GO:0015827//tryptophan transport;GO:0015829//valine transport;GO:0035524//proline transmembrane transport;GO:0055085//transmembrane transport;GO:0070327//thyroid hormone transport;GO:0089718//amino acid import across plasma membrane;GO:0098713//leucine import across plas…
DHM-vs-DHBM	Fibro_adipogenic_progenitor_cells	ENSSSCG00000006878	DPYD	10.0895	4.00347	219	213	0.753	0.563	-1.33351	1.01e-10	3.23e-06	down	DPYD	dihydropyrimidine dehydrogenase [Source:VGNC Symbol;Acc:VGNC:98787]	Metabolism;Metabolism;Metabolism;Metabolism;Metabolism	Global and overview maps;Xenobiotics biodegradation and metabolism;Nucleotide metabolism;Metabolism of other amino acids;Metabolism of cofactors and vitamins	ko01100//Metabolic pathways;ko00983//Drug metabolism - other enzymes;ko00240//Pyrimidine metabolism;ko00410//beta-Alanine metabolism;ko00770//Pantothenate and CoA biosynthesis	K00207;K00207;K00207;K00207;K00207	GO:0005737//cytoplasm;GO:0005829//cytosol	GO:0003824//catalytic activity;GO:0016491//oxidoreductase activity;GO:0016627//oxidoreductase activity, acting on the CH-CH group of donors;GO:0017113//dihydropyrimidine dehydrogenase (NADP+) activity;GO:0042803//protein homodimerization activity;GO:0051536//iron-sulfur cluster binding	GO:0006145//purine nucleobase catabolic process;GO:0006208//pyrimidine nucleobase catabolic process;GO:0006210//thymine catabolic process;GO:0006212//uracil catabolic process;GO:0006214//thymidine catabolic process;GO:0006248//CMP catabolic process;GO:0006249//dCMP catabolic process;GO:0046050//UMP catabolic process;GO:0046079//dUMP catabolic process;GO:0055114//oxidation-reduction process
DHM-vs-DHBM	Fibro_adipogenic_progenitor_cells	ENSSSCG00000006174	JPH1	0.361191	2.61921	219	213	0.114	0.305	2.85795	1.07e-10	3.4e-06	up	JPH1	junctophilin 1 [Source:VGNC Symbol;Acc:VGNC:89291]	-	-	-	-	GO:0005654//nucleoplasm;GO:0005783//endoplasmic reticulum;GO:0005789//endoplasmic reticulum membrane;GO:0005886//plasma membrane;GO:0014701//junctional sarcoplasmic reticulum membrane;GO:0016529//sarcoplasmic reticulum;GO:0030018//Z disc;GO:0030314//junctional membrane complex	GO:0008307//structural constituent of muscle	GO:0007517//muscle organ development
DHM-vs-DHBM	Fibro_adipogenic_progenitor_cells	ENSSSCG00000009334	HSPH1	2.34821	10.6892	219	213	0.397	0.563	2.18646	1.07e-10	3.42e-06	up	HSPH1	heat shock protein family H (Hsp110) member 1 [Source:NCBI gene (formerly Entrezgene);Acc:100048931]	Genetic Information Processing	Folding, sorting and degradation	ko04141//Protein processing in endoplasmic reticulum	K09485	GO:0005654//nucleoplasm;GO:0005737//cytoplasm;GO:0005829//cytosol;GO:0005874//microtubule;GO:0032991//protein-containing complex	GO:0000774//adenyl-nucleotide exchange factor activity;GO:0043014//alpha-tubulin binding	GO:0051085//chaperone cofactor-dependent protein refolding
DHM-vs-DHBM	Fibro_adipogenic_progenitor_cells	ENSSSCG00000009655	EBF2	9.87578	17.2037	219	213	0.658	0.864	0.800748	1.1e-10	3.52e-06	up	EBF2	EBF transcription factor 2 [Source:VGNC Symbol;Acc:VGNC:87526]	-	-	-	-	-	GO:0000978//RNA polymerase II proximal promoter sequence-specific DNA binding;GO:0001228//DNA-binding transcription activator activity, RNA polymerase II-specific;GO:0003677//DNA binding;GO:0003682//chromatin binding;GO:0003700//DNA-binding transcription factor activity;GO:0046983//protein dimerization activity	GO:0001709//cell fate determination;GO:0006355//regulation of transcription, DNA-templated;GO:0035563//positive regulation of chromatin binding;GO:0045893//positive regulation of transcription, DNA-templated;GO:0045944//positive regulation of transcription by RNA polymerase II;GO:0050873//brown fat cell differentiation;GO:0060612//adipose tissue development;GO:0120162//positive regulation of cold…
DHM-vs-DHBM	Fibro_adipogenic_progenitor_cells	ENSSSCG00000037556	COG5	0.635704	1.87271	219	213	0.114	0.39	1.55855	1.12e-10	3.58e-06	up	COG5	component of oligomeric golgi complex 5 [Source:VGNC Symbol;Acc:VGNC:86857]	-	-	-	-	GO:0005654//nucleoplasm;GO:0005794//Golgi apparatus;GO:0017119//Golgi transport complex	-	GO:0006891//intra-Golgi vesicle-mediated transport;GO:0048219//inter-Golgi cisterna vesicle-mediated transport
DHM-vs-DHBM	Fibro_adipogenic_progenitor_cells	ENSSSCG00000032914	MANF	1.29918	0.190471	219	213	0.306	0.07	-2.76932	1.14e-10	3.62e-06	down	MANF	mesencephalic astrocyte derived neurotrophic factor [Source:VGNC Symbol;Acc:VGNC:89973]	-	-	-	-	GO:0005788//endoplasmic reticulum lumen	GO:0120146//sulfatide binding	GO:1905897//regulation of response to endoplasmic reticulum stress
DHM-vs-DHBM	Fibro_adipogenic_progenitor_cells	ENSSSCG00000029920	ELF2	6.90091	2.56312	219	213	0.653	0.479	-1.42885	1.15e-10	3.66e-06	down	ELF2	E74 like ETS transcription factor 2 [Source:VGNC Symbol;Acc:VGNC:87642]	Cellular Processes	Cell growth and death	ko04214//Apoptosis - fly	K09428	GO:0005654//nucleoplasm;GO:0005829//cytosol;GO:0016604//nuclear body	GO:0000981//DNA-binding transcription factor activity, RNA polymerase II-specific;GO:0003700//DNA-binding transcription factor activity;GO:0043565//sequence-specific DNA binding;GO:1990837//sequence-specific double-stranded DNA binding	GO:0006355//regulation of transcription, DNA-templated;GO:0006357//regulation of transcription by RNA polymerase II;GO:0045893//positive regulation of transcription, DNA-templated
DHM-vs-DHBM	Fibro_adipogenic_progenitor_cells	ENSSSCG00000017511	PLXDC1	0.341173	1.19577	219	213	0.073	0.324	1.80907	1.19e-10	3.8e-06	up	PLXDC1	plexin domain containing 1 [Source:VGNC Symbol;Acc:VGNC:91578]	-	-	-	-	GO:0005737//cytoplasm;GO:0005886//plasma membrane;GO:0043235//receptor complex	-	GO:0001525//angiogenesis
DHM-vs-DHBM	Fibro_adipogenic_progenitor_cells	ENSSSCG00000023187	VAV3	0.604125	1.78885	219	213	0.114	0.39	1.56596	1.2e-10	3.84e-06	up	VAV3	vav guanine nucleotide exchange factor 3 [Source:HGNC Symbol;Acc:HGNC:12659]	Environmental Information Processing;Cellular Processes;Environmental Information Processing;Human Diseases;Organismal Systems;Cellular Processes;Organismal Systems;Human Diseases;Organismal Systems;Organismal Systems;Organismal Systems;Organismal Systems;Organismal Systems	Signal transduction;Cell motility;Signal transduction;Cancers;Immune system;Cellular community - eukaryotes;Immune system;Infectious disease: bacterial;Immune system;Immune system;Immune system;Immune system;Immune system	ko04015//Rap1 signaling pathway;ko04810//Regulation of actin cytoskeleton;ko04024//cAMP signaling pathway;ko05205//Proteoglycans in cancer;ko04670//Leukocyte transendothelial migration;ko04510//Focal adhesion;ko04650//Natural killer cell mediated cytotoxicity;ko05135//Yersinia infection;ko04062//Chemokine signaling pathway;ko04660//T cell receptor signaling pathway;ko04666//Fc gamma R-mediated ph…	K05730;K05730;K05730;K05730;K05730;K05730;K05730;K05730;K05730;K05730;K05730;K05730;K05730	GO:0001772//immunological synapse;GO:0005737//cytoplasm;GO:0005886//plasma membrane	GO:0005085//guanyl-nucleotide exchange factor activity;GO:0005154//epidermal growth factor receptor binding;GO:0005515//protein binding	GO:0006906//vesicle fusion;GO:0006974//cellular response to DNA damage stimulus;GO:0007229//integrin-mediated signaling pathway;GO:0007264//small GTPase mediated signal transduction;GO:0008361//regulation of cell size;GO:0016477//cell migration;GO:0030031//cell projection assembly;GO:0030032//lamellipodium assembly;GO:0030593//neutrophil chemotaxis;GO:0030890//positive regulation of B cell prolif…
DHM-vs-DHBM	Fibro_adipogenic_progenitor_cells	ENSSSCG00000005981	FBXO32	0.148838	1.01921	219	213	0.046	0.272	2.77481	1.23e-10	3.92e-06	up	FBXO32	F-box protein 32 [Source:VGNC Symbol;Acc:VGNC:88039]	Environmental Information Processing	Signal transduction	ko04068//FoxO signaling pathway	K10305	GO:0005634//nucleus;GO:0005654//nucleoplasm;GO:0005737//cytoplasm;GO:0005829//cytosol;GO:0019005//SCF ubiquitin ligase complex;GO:0030018//Z disc	GO:0005515//protein binding	GO:0014894//response to denervation involved in regulation of muscle adaptation;GO:0016567//protein ubiquitination;GO:0071549//cellular response to dexamethasone stimulus
DHM-vs-DHBM	Fibro_adipogenic_progenitor_cells	ENSSSCG00000008510	LTBP1	13.6495	4.63642	219	213	0.658	0.62	-1.55775	1.27e-10	4.05e-06	down	LTBP1	latent transforming growth factor beta binding protein 1 [Source:VGNC Symbol;Acc:VGNC:89885]	Environmental Information Processing	Signal transduction	ko04350//TGF-beta signaling pathway	K19559	-	GO:0005509//calcium ion binding	-
DHM-vs-DHBM	Fibro_adipogenic_progenitor_cells	ENSSSCG00000033497	ENSSSCG00000033497	2.48354	5.5376	219	213	0.475	0.756	1.15683	1.3e-10	4.14e-06	up	ENSSSCG00000033497	arginine-glutamic acid dipeptide repeats [Source:VGNC Symbol;Acc:VGNC:92216]	-	-	-	-	-	GO:0003682//chromatin binding	-
DHM-vs-DHBM	Fibro_adipogenic_progenitor_cells	ENSSSCG00000015963	OLA1	2.68362	0.80195	219	213	0.457	0.192	-1.74247	1.3e-10	4.14e-06	down	OLA1	Obg like ATPase 1 [Source:VGNC Symbol;Acc:VGNC:96188]	-	-	-	-	GO:0005737//cytoplasm;GO:0005813//centrosome;GO:0005829//cytosol	GO:0005524//ATP binding;GO:0005525//GTP binding	GO:0046034//ATP metabolic process
DHM-vs-DHBM	Fibro_adipogenic_progenitor_cells	ENSSSCG00000006390	CASQ1	0.706819	2.6089	219	213	0.164	0.455	1.88388	1.44e-10	4.59e-06	up	CASQ1	calsequestrin 1 [Source:VGNC Symbol;Acc:VGNC:86205]	Environmental Information Processing	Signal transduction	ko04020//Calcium signaling pathway	K23468	GO:0005759//mitochondrial matrix;GO:0005783//endoplasmic reticulum;GO:0016529//sarcoplasmic reticulum;GO:0033018//sarcoplasmic reticulum lumen	GO:0005509//calcium ion binding;GO:0042802//identical protein binding	GO:0007029//endoplasmic reticulum organization;GO:0009408//response to heat;GO:0010880//regulation of release of sequestered calcium ion into cytosol by sarcoplasmic reticulum;GO:0014809//regulation of skeletal muscle contraction by regulation of release of sequestered calcium ion;GO:0045214//sarcomere organization;GO:0051258//protein polymerization;GO:0051281//positive regulation of release of s…
DHM-vs-DHBM	Fibro_adipogenic_progenitor_cells	ENSSSCG00000028886	IPO7	2.82936	0.966868	219	213	0.525	0.258	-1.54899	1.45e-10	4.64e-06	down	IPO7	importin 7 [Source:VGNC Symbol;Acc:VGNC:89180]	Environmental Information Processing	Signal transduction	ko04013//MAPK signaling pathway - fly	K20223	GO:0005654//nucleoplasm;GO:0005829//cytosol	GO:0042393//histone binding;GO:0046332//SMAD binding	GO:0006606//protein import into nucleus;GO:0006886//intracellular protein transport;GO:0045087//innate immune response
DHM-vs-DHBM	Fibro_adipogenic_progenitor_cells	ENSSSCG00000004542	NARS1	1.53486	0.322783	219	213	0.347	0.094	-2.24911	1.53e-10	4.87e-06	down	NARS1	asparaginyl-tRNA synthetase 1 [Source:VGNC Symbol;Acc:VGNC:90583]	Genetic Information Processing	Translation	ko00970//Aminoacyl-tRNA biosynthesis	K01893	GO:0005829//cytosol	GO:0000166//nucleotide binding;GO:0003676//nucleic acid binding;GO:0004812//aminoacyl-tRNA ligase activity;GO:0004816//asparagine-tRNA ligase activity;GO:0005524//ATP binding;GO:0031728//CCR3 chemokine receptor binding;GO:0046983//protein dimerization activity	GO:0006418//tRNA aminoacylation for protein translation;GO:0006421//asparaginyl-tRNA aminoacylation;GO:0016477//cell migration
DHM-vs-DHBM	Fibro_adipogenic_progenitor_cells	ENSSSCG00000028004	RIN2	0.990944	1.93287	219	213	0.151	0.418	0.963797	1.55e-10	4.94e-06	up	RIN2	Ras and Rab interactor 2 [Source:HGNC Symbol;Acc:HGNC:18750]	-	-	-	-	-	GO:0005096//GTPase activator activity	GO:0007165//signal transduction;GO:0010595//positive regulation of endothelial cell migration;GO:0043547//positive regulation of GTPase activity;GO:1904906//positive regulation of endothelial cell-matrix adhesion via fibronectin;GO:2001214//positive regulation of vasculogenesis
DHM-vs-DHBM	Fibro_adipogenic_progenitor_cells	ENSSSCG00000012619	SEPTIN6	0.0966763	1.0852	219	213	0.023	0.221	3.4873	1.57e-10	5.01e-06	up	SEPTIN6	septin 6 [Source:VGNC Symbol;Acc:VGNC:92723]	Human Diseases;Human Diseases	Infectious diseases;Infectious diseases	ko05131//Shigellosis;ko05100//Bacterial invasion of epithelial cells	K16939;K16939	GO:0005940//septin ring;GO:0008021//synaptic vesicle;GO:0031105//septin complex;GO:0032154//cleavage furrow;GO:0032173//septin collar;GO:0043679//axon terminus;GO:0097227//sperm annulus;GO:0098793//presynapse	GO:0005525//GTP binding	-
DHM-vs-DHBM	Fibro_adipogenic_progenitor_cells	ENSSSCG00000010952	TUT7	3.5786	1.31252	219	213	0.566	0.357	-1.44698	1.57e-10	5.01e-06	down	TUT7	terminal uridylyl transferase 7 [Source:VGNC Symbol;Acc:VGNC:96106]	-	-	-	-	GO:0005654//nucleoplasm;GO:0005737//cytoplasm;GO:0005829//cytosol	GO:0003676//nucleic acid binding;GO:0008270//zinc ion binding;GO:0035198//miRNA binding;GO:0050265//RNA uridylyltransferase activity;GO:0070569//uridylyltransferase activity	GO:0010526//negative regulation of transposition, RNA-mediated;GO:0010586//miRNA metabolic process;GO:0031054//pre-miRNA processing;GO:0031123//RNA 3'-end processing;GO:0071076//RNA 3' uridylation
DHM-vs-DHBM	Fibro_adipogenic_progenitor_cells	ENSSSCG00000025924	IGFBP5	0.0974263	1.31878	219	213	0.027	0.23	3.75738	1.61e-10	5.15e-06	up	IGFBP5	insulin like growth factor binding protein 5 [Source:VGNC Symbol;Acc:VGNC:96368]	-	-	-	-	GO:0005576//extracellular region;GO:0042567//insulin-like growth factor ternary complex	GO:0001968//fibronectin binding;GO:0005520//insulin-like growth factor binding;GO:0031994//insulin-like growth factor I binding	GO:0001558//regulation of cell growth;GO:0001649//osteoblast differentiation;GO:0007565//female pregnancy;GO:0014912//negative regulation of smooth muscle cell migration;GO:0017148//negative regulation of translation;GO:0030336//negative regulation of cell migration;GO:0031069//hair follicle morphogenesis;GO:0040008//regulation of growth;GO:0042593//glucose homeostasis;GO:0043568//positive regula…
DHM-vs-DHBM	Fibro_adipogenic_progenitor_cells	ENSSSCG00000004433	HS3ST5	0.0101811	0.829078	219	213	0.005	0.164	6.33362	1.61e-10	5.15e-06	up	HS3ST5	heparan sulfate-glucosamine 3-sulfotransferase 5 [Source:VGNC Symbol;Acc:VGNC:88979]	Metabolism	Glycan biosynthesis and metabolism	ko00534//Glycosaminoglycan biosynthesis - heparan sulfate / heparin	K08104	-	GO:0008146//sulfotransferase activity;GO:0008467//[heparan sulfate]-glucosamine 3-sulfotransferase 1 activity	GO:0006477//protein sulfation;GO:0015015//heparan sulfate proteoglycan biosynthetic process, enzymatic modification;GO:0046596//regulation of viral entry into host cell;GO:0050819//negative regulation of coagulation
DHM-vs-DHBM	Fibro_adipogenic_progenitor_cells	ENSSSCG00000017593	UTP18	0.868847	0.0667623	219	213	0.237	0.038	-3.7	1.66e-10	5.29e-06	down	UTP18	UTP18 small subunit processome component [Source:VGNC Symbol;Acc:VGNC:94783]	Genetic Information Processing	Translation	ko03008//Ribosome biogenesis in eukaryotes	K14553	GO:0005634//nucleus;GO:0005654//nucleoplasm;GO:0005730//nucleolus;GO:0031965//nuclear membrane	GO:0005515//protein binding	-
DHM-vs-DHBM	Fibro_adipogenic_progenitor_cells	ENSSSCG00000012699	FHL1	1.14596	2.97664	219	213	0.228	0.535	1.37705	1.7e-10	5.43e-06	up	FHL1	four and a half LIM domains 1 [Source:VGNC Symbol;Acc:VGNC:88127]	Environmental Information Processing	Signal transduction	ko04630//Jak-STAT signaling pathway	K14365	-	-	GO:0007517//muscle organ development
DHM-vs-DHBM	Fibro_adipogenic_progenitor_cells	ENSSSCG00000008799	LIMCH1	3.7675	6.06958	219	213	0.406	0.723	0.687977	1.75e-10	5.59e-06	up	LIMCH1	LIM and calponin homology domains 1 [Source:VGNC Symbol;Acc:VGNC:89724]	-	-	-	-	-	GO:0003779//actin binding;GO:0005515//protein binding	GO:0031032//actomyosin structure organization
DHM-vs-DHBM	Fibro_adipogenic_progenitor_cells	ENSSSCG00000008068	IARS1	3.4012	1.16591	219	213	0.53	0.315	-1.5445	1.8e-10	5.75e-06	down	IARS1	isoleucyl-tRNA synthetase 1 [Source:HGNC Symbol;Acc:HGNC:5330]	Genetic Information Processing	Translation	ko00970//Aminoacyl-tRNA biosynthesis	K01870	GO:0005654//nucleoplasm;GO:0005829//cytosol	GO:0000049//tRNA binding;GO:0000166//nucleotide binding;GO:0002161//aminoacyl-tRNA editing activity;GO:0004812//aminoacyl-tRNA ligase activity;GO:0004822//isoleucine-tRNA ligase activity;GO:0005524//ATP binding	GO:0006418//tRNA aminoacylation for protein translation;GO:0006428//isoleucyl-tRNA aminoacylation
DHM-vs-DHBM	Fibro_adipogenic_progenitor_cells	ENSSSCG00000022925	ENSSSCG00000022925	2.72082	0.548828	219	213	0.374	0.146	-2.3094	1.81e-10	5.77e-06	down	ENSSSCG00000022925	-	-	-	-	-	GO:0002080//acrosomal membrane;GO:0005737//cytoplasm;GO:0005886//plasma membrane;GO:0016020//membrane;GO:0016021//integral component of membrane	GO:0005355//glucose transmembrane transporter activity;GO:0022857//transmembrane transporter activity;GO:0033300//dehydroascorbic acid transmembrane transporter activity;GO:0055056//D-glucose transmembrane transporter activity	GO:0055085//transmembrane transport;GO:0070837//dehydroascorbic acid transport;GO:1904659//glucose transmembrane transport
DHM-vs-DHBM	Fibro_adipogenic_progenitor_cells	ENSSSCG00000009545	COL4A2	25.9938	13.7435	219	213	0.922	0.854	-0.919416	1.85e-10	5.9e-06	down	COL4A2	collagen type IV alpha 2 chain [Source:VGNC Symbol;Acc:VGNC:86875]	Human Diseases;Environmental Information Processing;Human Diseases;Human Diseases;Cellular Processes;Organismal Systems;Human Diseases;Organismal Systems;Human Diseases;Environmental Information Processing	Cancers;Signal transduction;Infectious diseases;Infectious diseases;Cellular community - eukaryotes;Endocrine system;Endocrine and metabolic diseases;Digestive system;Cancers;Signaling molecules and interaction	ko05200//Pathways in cancer;ko04151//PI3K-Akt signaling pathway;ko05165//Human papillomavirus infection;ko05146//Amoebiasis;ko04510//Focal adhesion;ko04926//Relaxin signaling pathway;ko04933//AGE-RAGE signaling pathway in diabetic complications;ko04974//Protein digestion and absorption;ko05222//Small cell lung cancer;ko04512//ECM-receptor interaction	K06237;K06237;K06237;K06237;K06237;K06237;K06237;K06237;K06237;K06237	GO:0005581//collagen trimer;GO:0005587//collagen type IV trimer;GO:0005604//basement membrane	GO:0005201//extracellular matrix structural constituent	GO:0006351//transcription, DNA-templated;GO:0016525//negative regulation of angiogenesis;GO:0035987//endodermal cell differentiation;GO:0038063//collagen-activated tyrosine kinase receptor signaling pathway;GO:0071560//cellular response to transforming growth factor beta stimulus
DHM-vs-DHBM	Fibro_adipogenic_progenitor_cells	ENSSSCG00000045695	ENSSSCG00000045695	0.701256	0.0332202	219	213	0.201	0.019	-4.39568	1.9e-10	6.06e-06	down	ENSSSCG00000045695	-	-	-	-	-	-	-	-
DHM-vs-DHBM	Fibro_adipogenic_progenitor_cells	ENSSSCG00000045738	ENSSSCG00000045738	0.011848	0.781419	219	213	0.005	0.164	6.03144	1.96e-10	6.27e-06	up	ENSSSCG00000045738	-	-	-	-	-	-	-	-
DHM-vs-DHBM	Fibro_adipogenic_progenitor_cells	ENSSSCG00000038607	GADL1	0.01283	1.12981	219	213	0.005	0.164	6.44934	1.98e-10	6.32e-06	up	GADL1	glutamate decarboxylase like 1 [Source:VGNC Symbol;Acc:VGNC:88319]	Metabolism;Metabolism;Metabolism;Metabolism	Global and overview maps;Metabolism of other amino acids;Metabolism of cofactors and vitamins;Metabolism of other amino acids	ko01100//Metabolic pathways;ko00410//beta-Alanine metabolism;ko00770//Pantothenate and CoA biosynthesis;ko00430//Taurine and hypotaurine metabolism	K18966;K18966;K18966;K18966	-	GO:0003824//catalytic activity;GO:0016831//carboxy-lyase activity;GO:0030170//pyridoxal phosphate binding	GO:0019752//carboxylic acid metabolic process
DHM-vs-DHBM	Fibro_adipogenic_progenitor_cells	ENSSSCG00000002314	SMOC1	0.488438	1.19684	219	213	0.037	0.249	1.2928	2.01e-10	6.42e-06	up	SMOC1	SPARC related modular calcium binding 1 [Source:VGNC Symbol;Acc:VGNC:93259]	-	-	-	-	-	GO:0005509//calcium ion binding;GO:0005515//protein binding;GO:0050840//extracellular matrix binding	GO:0001654//eye development;GO:0045667//regulation of osteoblast differentiation;GO:0060173//limb development
DHM-vs-DHBM	Fibro_adipogenic_progenitor_cells	ENSSSCG00000007927	PPL	6.78976	2.14726	219	213	0.63	0.413	-1.66082	2.02e-10	6.43e-06	down	PPL	periplakin [Source:VGNC Symbol;Acc:VGNC:91702]	-	-	-	-	GO:0005856//cytoskeleton	-	GO:0009612//response to mechanical stimulus;GO:0045104//intermediate filament cytoskeleton organization
DHM-vs-DHBM	Fibro_adipogenic_progenitor_cells	ENSSSCG00000001679	XPO5	1.18605	0.190631	219	213	0.297	0.066	-2.63667	2.03e-10	6.47e-06	down	XPO5	exportin 5 [Source:VGNC Symbol;Acc:VGNC:95005]	Genetic Information Processing	Translation	ko03013//RNA transport	K14289	GO:0005634//nucleus;GO:0005654//nucleoplasm;GO:0005737//cytoplasm;GO:0005829//cytosol;GO:0016442//RISC complex;GO:0042565//RNA nuclear export complex	GO:0000049//tRNA binding;GO:0003729//mRNA binding;GO:0005049//nuclear export signal receptor activity;GO:0031267//small GTPase binding;GO:0070883//pre-miRNA binding;GO:1905172//RISC complex binding	GO:0006611//protein export from nucleus;GO:0006886//intracellular protein transport;GO:0035281//pre-miRNA export from nucleus;GO:0051168//nuclear export;GO:1900370//positive regulation of RNA interference
DHM-vs-DHBM	Fibro_adipogenic_progenitor_cells	ENSSSCG00000037015	SESN3	0.296722	1.4988	219	213	0.059	0.296	2.33623	2.05e-10	6.53e-06	up	SESN3	sestrin 3 [Source:VGNC Symbol;Acc:VGNC:92755]	Organismal Systems;Cellular Processes	Aging;Cell growth and death	ko04211//Longevity regulating pathway - mammal;ko04115//p53 signaling pathway	K10141;K10141	GO:0005634//nucleus;GO:0005737//cytoplasm;GO:0031932//TORC2 complex;GO:0061700//GATOR2 complex	-	GO:0032868//response to insulin;GO:0034198//cellular response to amino acid starvation;GO:0038203//TORC2 signaling;GO:0042149//cellular response to glucose starvation;GO:0042593//glucose homeostasis;GO:0046626//regulation of insulin receptor signaling pathway;GO:0051896//regulation of protein kinase B signaling;GO:0071230//cellular response to amino acid stimulus;GO:1901031//regulation of respons…
DHM-vs-DHBM	Fibro_adipogenic_progenitor_cells	ENSSSCG00000027613	TRDN	4.1729	15.1316	219	213	0.32	0.62	1.85842	2.09e-10	6.66e-06	up	TRDN	triadin [Source:VGNC Symbol;Acc:VGNC:103195]	Environmental Information Processing;Organismal Systems	Signal transduction;Circulatory system	ko04020//Calcium signaling pathway;ko04260//Cardiac muscle contraction	K23449;K23449	GO:0005829//cytosol;GO:0005886//plasma membrane;GO:0016020//membrane;GO:0016021//integral component of membrane;GO:0016529//sarcoplasmic reticulum	GO:0005102//signaling receptor binding	GO:0009617//response to bacterium;GO:0014808//release of sequestered calcium ion into cytosol by sarcoplasmic reticulum;GO:0060047//heart contraction
DHM-vs-DHBM	Fibro_adipogenic_progenitor_cells	ENSSSCG00000021206	IL1RAP	5.8187	1.02777	219	213	0.416	0.16	-2.50107	2.18e-10	6.97e-06	down	IL1RAP	interleukin 1 receptor accessory protein [Source:VGNC Symbol;Acc:VGNC:98046]	Environmental Information Processing;Environmental Information Processing;Organismal Systems;Organismal Systems	Signal transduction;Signaling molecules and interaction;Immune system;Sensory system	ko04010//MAPK signaling pathway;ko04060//Cytokine-cytokine receptor interaction;ko04659//Th17 cell differentiation;ko04750//Inflammatory mediator regulation of TRP channels	K04723;K04723;K04723;K04723	GO:0098978//glutamatergic synapse	GO:0002114//interleukin-33 receptor activity;GO:0004908//interleukin-1 receptor activity;GO:0005515//protein binding	GO:0007165//signal transduction;GO:0019221//cytokine-mediated signaling pathway;GO:0032736//positive regulation of interleukin-13 production;GO:0032753//positive regulation of interleukin-4 production;GO:0032754//positive regulation of interleukin-5 production;GO:0032755//positive regulation of interleukin-6 production;GO:0038172//interleukin-33-mediated signaling pathway;GO:0051092//positive reg…
DHM-vs-DHBM	Fibro_adipogenic_progenitor_cells	ENSSSCG00000046975	ENSSSCG00000046975	0	0.510246	219	213	0	0.131	12.3173	2.19e-10	6.99e-06	up	ENSSSCG00000046975	-	-	-	-	-	-	-	-
DHM-vs-DHBM	Fibro_adipogenic_progenitor_cells	ENSSSCG00000037647	TFDP2	0.952003	3.09335	219	213	0.183	0.479	1.70003	2.23e-10	7.11e-06	up	TFDP2	transcription factor Dp-2 [Source:VGNC Symbol;Acc:VGNC:93915]	Cellular Processes	Cell growth and death	ko04110//Cell cycle	K09392	GO:0005654//nucleoplasm;GO:0005667//transcription factor complex;GO:0072686//mitotic spindle;GO:0090575//RNA polymerase II transcription factor complex	GO:0000977//RNA polymerase II regulatory region sequence-specific DNA binding;GO:0001228//DNA-binding transcription activator activity, RNA polymerase II-specific;GO:0003700//DNA-binding transcription factor activity;GO:0008134//transcription factor binding;GO:0019904//protein domain specific binding	GO:0006355//regulation of transcription, DNA-templated;GO:0045892//negative regulation of transcription, DNA-templated;GO:0045944//positive regulation of transcription by RNA polymerase II;GO:0051726//regulation of cell cycle
DHM-vs-DHBM	Fibro_adipogenic_progenitor_cells	ENSSSCG00000006199	PREX2	0.373898	1.74379	219	213	0.073	0.319	2.22121	2.39e-10	7.63e-06	up	PREX2	phosphatidylinositol-3,4,5-trisphosphate dependent Rac exchange factor 2 [Source:VGNC Symbol;Acc:VGNC:91791]	-	-	-	-	GO:0005886//plasma membrane	GO:0005085//guanyl-nucleotide exchange factor activity;GO:0005096//GTPase activator activity;GO:0005515//protein binding	GO:0007186//G protein-coupled receptor signaling pathway;GO:0008344//adult locomotory behavior;GO:0014065//phosphatidylinositol 3-kinase signaling;GO:0035556//intracellular signal transduction;GO:0048813//dendrite morphogenesis
DHM-vs-DHBM	Fibro_adipogenic_progenitor_cells	ENSSSCG00000030460	ARHGEF6	0.246424	0.807474	219	213	0.059	0.282	1.71187	2.4e-10	7.66e-06	up	ARHGEF6	Rac/Cdc42 guanine nucleotide exchange factor 6 [Source:VGNC Symbol;Acc:VGNC:85502]	Cellular Processes;Human Diseases	Cell motility;Cancers	ko04810//Regulation of actin cytoskeleton;ko05212//Pancreatic cancer	K05729;K05729	-	GO:0005085//guanyl-nucleotide exchange factor activity;GO:0005515//protein binding	GO:0035556//intracellular signal transduction
DHM-vs-DHBM	Fibro_adipogenic_progenitor_cells	ENSSSCG00000000910	CRADD	0.485694	1.72693	219	213	0.114	0.385	1.82988	2.53e-10	8.07e-06	up	CRADD	suppressor of cytokine signaling 2 [Source:NCBI gene (formerly Entrezgene);Acc:100037966]	-	-	-	-	GO:0005634//nucleus;GO:0005737//cytoplasm	GO:0002020//protease binding;GO:0005159//insulin-like growth factor receptor binding;GO:0005515//protein binding;GO:0008269//JAK pathway signal transduction adaptor activity;GO:0030674//protein binding, bridging;GO:0070513//death domain binding	GO:0001558//regulation of cell growth;GO:0006919//activation of cysteine-type endopeptidase activity involved in apoptotic process;GO:0006977//DNA damage response, signal transduction by p53 class mediator resulting in cell cycle arrest;GO:0007165//signal transduction;GO:0035556//intracellular signal transduction;GO:0042981//regulation of apoptotic process;GO:0043065//positive regulation of apopt…
DHM-vs-DHBM	Fibro_adipogenic_progenitor_cells	ENSSSCG00000030130	DPYSL2	1.26822	2.55125	219	213	0.169	0.451	1.00834	2.56e-10	8.17e-06	up	DPYSL2	dihydropyrimidinase like 2 [Source:VGNC Symbol;Acc:VGNC:87430]	Organismal Systems	Development	ko04360//Axon guidance	K07528	GO:0005737//cytoplasm;GO:0005829//cytosol;GO:0005886//plasma membrane;GO:0030424//axon;GO:0030425//dendrite;GO:0043025//neuronal cell body	GO:0008017//microtubule binding;GO:0016787//hydrolase activity;GO:0016810//hydrolase activity, acting on carbon-nitrogen (but not peptide) bonds;GO:0019901//protein kinase binding	GO:0007010//cytoskeleton organization;GO:0007411//axon guidance;GO:0007420//brain development;GO:0010975//regulation of neuron projection development;GO:0030516//regulation of axon extension;GO:0045664//regulation of neuron differentiation
DHM-vs-DHBM	Fibro_adipogenic_progenitor_cells	ENSSSCG00000037499	NEDD4	0.614885	1.89303	219	213	0.137	0.418	1.62215	2.62e-10	8.36e-06	up	NEDD4	NEDD4 E3 ubiquitin protein ligase [Source:VGNC Symbol;Acc:VGNC:90666]	Human Diseases;Cellular Processes;Cellular Processes;Genetic Information Processing	Infectious diseases;Transport and catabolism;Cellular community - eukaryotes;Folding, sorting and degradation	ko05169//Epstein-Barr virus infection;ko04144//Endocytosis;ko04530//Tight junction;ko04120//Ubiquitin mediated proteolysis	K10591;K10591;K10591;K10591	GO:0000785//chromatin;GO:0005737//cytoplasm;GO:0005794//Golgi apparatus;GO:0005886//plasma membrane;GO:0005938//cell cortex;GO:0032991//protein-containing complex;GO:0048471//perinuclear region of cytoplasm	GO:0004842//ubiquitin-protein transferase activity;GO:0005515//protein binding;GO:0019871//sodium channel inhibitor activity;GO:0019899//enzyme binding;GO:0019904//protein domain specific binding;GO:0031698//beta-2 adrenergic receptor binding;GO:0043130//ubiquitin binding;GO:0061630//ubiquitin protein ligase activity;GO:0070063//RNA polymerase binding;GO:0070064//proline-rich region binding	GO:0006511//ubiquitin-dependent protein catabolic process;GO:0006622//protein targeting to lysosome;GO:0007041//lysosomal transport;GO:0010766//negative regulation of sodium ion transport;GO:0010768//negative regulation of transcription from RNA polymerase II promoter in response to UV-induced DNA damage;GO:0014068//positive regulation of phosphatidylinositol 3-kinase signaling;GO:0016567//protei…
DHM-vs-DHBM	Fibro_adipogenic_progenitor_cells	ENSSSCG00000015567	NIBAN1	0.338151	1.64303	219	213	0.059	0.291	2.28028	2.71e-10	8.65e-06	up	NIBAN1	niban apoptosis regulator 1 [Source:VGNC Symbol;Acc:VGNC:90740]	-	-	-	-	GO:0005737//cytoplasm;GO:0005829//cytosol;GO:0005886//plasma membrane	-	GO:0001933//negative regulation of protein phosphorylation;GO:0001934//positive regulation of protein phosphorylation;GO:0034976//response to endoplasmic reticulum stress;GO:0045727//positive regulation of translation
DHM-vs-DHBM	Fibro_adipogenic_progenitor_cells	ENSSSCG00000035676	G3BP1	1.7193	0.335956	219	213	0.37	0.141	-2.35513	2.72e-10	8.69e-06	down	G3BP1	G3BP stress granule assembly factor 1 [Source:VGNC Symbol;Acc:VGNC:88288]	-	-	-	-	GO:0005737//cytoplasm;GO:0005829//cytosol;GO:0010494//cytoplasmic stress granule	GO:0003676//nucleic acid binding;GO:0003678//DNA helicase activity;GO:0003723//RNA binding;GO:0003724//RNA helicase activity;GO:0003729//mRNA binding;GO:0033677//DNA/RNA helicase activity	GO:0032481//positive regulation of type I interferon production;GO:0034063//stress granule assembly;GO:0045087//innate immune response;GO:0051607//defense response to virus;GO:0062029//positive regulation of stress granule assembly;GO:0090090//negative regulation of canonical Wnt signaling pathway
DHM-vs-DHBM	Fibro_adipogenic_progenitor_cells	ENSSSCG00000001958	BAZ1A	3.63774	1.30032	219	213	0.539	0.263	-1.48411	2.77e-10	8.84e-06	down	BAZ1A	bromodomain adjacent to zinc finger domain 1A [Source:VGNC Symbol;Acc:VGNC:85761]	-	-	-	-	GO:0000228//nuclear chromosome;GO:0005634//nucleus;GO:0008623//CHRAC	GO:0005515//protein binding;GO:0046872//metal ion binding	GO:0006261//DNA-dependent DNA replication;GO:0006338//chromatin remodeling
DHM-vs-DHBM	Fibro_adipogenic_progenitor_cells	ENSSSCG00000016117	CARF	0.0354975	0.628543	219	213	0.014	0.192	4.14239	2.79e-10	8.89e-06	up	CARF	calcium responsive transcription factor [Source:VGNC Symbol;Acc:VGNC:95615]	-	-	-	-	GO:0001652//granular component;GO:0005634//nucleus	GO:0000978//RNA polymerase II proximal promoter sequence-specific DNA binding;GO:0001228//DNA-binding transcription activator activity, RNA polymerase II-specific;GO:0003677//DNA binding;GO:0003700//DNA-binding transcription factor activity	GO:0035865//cellular response to potassium ion;GO:0045944//positive regulation of transcription by RNA polymerase II;GO:0051090//regulation of DNA-binding transcription factor activity;GO:0061400//positive regulation of transcription from RNA polymerase II promoter in response to calcium ion;GO:0071277//cellular response to calcium ion
DHM-vs-DHBM	Fibro_adipogenic_progenitor_cells	ENSSSCG00000011726	VEPH1	1.28007	0.0196642	219	213	0.164	0.005	-6.0173	2.85e-10	9.11e-06	down	VEPH1	ventricular zone expressed PH domain containing 1 [Source:VGNC Symbol;Acc:VGNC:94817]	-	-	-	-	-	-	GO:0030512//negative regulation of transforming growth factor beta receptor signaling pathway;GO:0060392//negative regulation of SMAD protein signal transduction
DHM-vs-DHBM	Fibro_adipogenic_progenitor_cells	ENSSSCG00000006206	ENSSSCG00000006206	2.33168	0.537338	219	213	0.397	0.155	-2.11726	2.88e-10	9.18e-06	down	ENSSSCG00000006206	-	Environmental Information Processing;Environmental Information Processing	Signal transduction;Signal transduction	ko04151//PI3K-Akt signaling pathway;ko04068//FoxO signaling pathway	K13304;K13304	GO:0031410//cytoplasmic vesicle	GO:0004672//protein kinase activity;GO:0004674//protein serine/threonine kinase activity;GO:0005524//ATP binding;GO:0035091//phosphatidylinositol binding	GO:0006468//protein phosphorylation;GO:2001240//negative regulation of extrinsic apoptotic signaling pathway in absence of ligand
DHM-vs-DHBM	Fibro_adipogenic_progenitor_cells	ENSSSCG00000009526	ITGBL1	10.4073	3.59245	219	213	0.653	0.568	-1.53453	2.9e-10	9.27e-06	down	ITGBL1	integrin subunit beta like 1 [Source:VGNC Symbol;Acc:VGNC:89247]	-	-	-	-	-	-	-
DHM-vs-DHBM	Fibro_adipogenic_progenitor_cells	ENSSSCG00000034607	OGN	0.500062	1.93746	219	213	0.119	0.39	1.95378	2.97e-10	9.48e-06	up	OGN	osteoglycin [Source:VGNC Symbol;Acc:VGNC:91028]	-	-	-	-	-	GO:0005515//protein binding	-
DHM-vs-DHBM	Fibro_adipogenic_progenitor_cells	ENSSSCG00000005720	MED27	2.51879	0.771979	219	213	0.489	0.211	-1.70597	2.97e-10	9.48e-06	down	MED27	mediator complex subunit 27 [Source:VGNC Symbol;Acc:VGNC:90117]	Organismal Systems	Endocrine system	ko04919//Thyroid hormone signaling pathway	K15170	GO:0005634//nucleus;GO:0005654//nucleoplasm;GO:0005667//transcription factor complex;GO:0005730//nucleolus;GO:0005829//cytosol;GO:0016592//mediator complex	GO:0003713//transcription coactivator activity	GO:0006357//regulation of transcription by RNA polymerase II;GO:0019827//stem cell population maintenance
DHM-vs-DHBM	Fibro_adipogenic_progenitor_cells	ENSSSCG00000028759	ASAP1	6.5722	2.88981	219	213	0.749	0.54	-1.18537	3.09e-10	9.87e-06	down	ASAP1	ArfGAP with SH3 domain, ankyrin repeat and PH domain 1 [Source:VGNC Symbol;Acc:VGNC:98734]	Cellular Processes;Organismal Systems	Transport and catabolism;Immune system	ko04144//Endocytosis;ko04666//Fc gamma R-mediated phagocytosis	K12488;K12488	GO:0002102//podosome;GO:0043197//dendritic spine	GO:0001786//phosphatidylserine binding;GO:0005096//GTPase activator activity;GO:0005515//protein binding;GO:0005546//phosphatidylinositol-4,5-bisphosphate binding;GO:0005547//phosphatidylinositol-3,4,5-trisphosphate binding	GO:0043547//positive regulation of GTPase activity;GO:0060271//cilium assembly;GO:0061000//negative regulation of dendritic spine development;GO:1903527//positive regulation of membrane tubulation
DHM-vs-DHBM	Fibro_adipogenic_progenitor_cells	ENSSSCG00000015480	PRRC2C	5.78109	2.75779	219	213	0.676	0.531	-1.0678	3.37e-10	1.08e-05	down	PRRC2C	proline rich coiled-coil 2C [Source:VGNC Symbol;Acc:VGNC:91867]	-	-	-	-	-	-	-
DHM-vs-DHBM	Fibro_adipogenic_progenitor_cells	ENSSSCG00000003798	SERBP1	2.22911	0.669152	219	213	0.452	0.192	-1.73591	3.52e-10	1.12e-05	down	SERBP1	SERPINE1 mRNA binding protein 1 [Source:VGNC Symbol;Acc:VGNC:92727]	-	-	-	-	GO:0005634//nucleus;GO:0005737//cytoplasm;GO:0005829//cytosol	GO:0003723//RNA binding;GO:0003730//mRNA 3'-UTR binding;GO:0032183//SUMO binding;GO:0043022//ribosome binding	GO:0030578//PML body organization
DHM-vs-DHBM	Fibro_adipogenic_progenitor_cells	ENSSSCG00000034630	ABI2	0.362833	2.00216	219	213	0.114	0.362	2.46385	3.71e-10	1.18e-05	up	ABI2	abl interactor 2 [Source:VGNC Symbol;Acc:VGNC:96027]	Cellular Processes	Cell motility	ko04810//Regulation of actin cytoskeleton	K05751	GO:0005654//nucleoplasm;GO:0005829//cytosol;GO:0043231//intracellular membrane-bounded organelle	GO:0005515//protein binding	GO:0008154//actin polymerization or depolymerization
DHM-vs-DHBM	Fibro_adipogenic_progenitor_cells	ENSSSCG00000000696	NOP2	0.644623	0.0211724	219	213	0.178	0.009	-4.92162	3.76e-10	1.2e-05	down	NOP2	NOP2 nucleolar protein [Source:VGNC Symbol;Acc:VGNC:103306]	-	-	-	-	GO:0005730//nucleolus	GO:0003723//RNA binding;GO:0008168//methyltransferase activity;GO:0008757//S-adenosylmethionine-dependent methyltransferase activity	GO:0000027//ribosomal large subunit assembly;GO:0001510//RNA methylation;GO:0006396//RNA processing;GO:0008284//positive regulation of cell proliferation;GO:1901796//regulation of signal transduction by p53 class mediator
DHM-vs-DHBM	Fibro_adipogenic_progenitor_cells	ENSSSCG00000032367	CEBPD	3.08111	0.677605	219	213	0.434	0.216	-2.18477	4e-10	1.28e-05	down	CEBPD	CCAAT enhancer binding protein delta [Source:VGNC Symbol;Acc:VGNC:86532]	-	-	-	-	GO:0005634//nucleus	GO:0000976//transcription regulatory region sequence-specific DNA binding;GO:0000978//RNA polymerase II proximal promoter sequence-specific DNA binding;GO:0001228//DNA-binding transcription activator activity, RNA polymerase II-specific;GO:0003677//DNA binding;GO:0003700//DNA-binding transcription factor activity;GO:0042802//identical protein binding;GO:1990837//sequence-specific double-stranded …	GO:0002244//hematopoietic progenitor cell differentiation;GO:0006355//regulation of transcription, DNA-templated;GO:0006357//regulation of transcription by RNA polymerase II;GO:0045444//fat cell differentiation;GO:0045669//positive regulation of osteoblast differentiation;GO:0045892//negative regulation of transcription, DNA-templated;GO:0045944//positive regulation of transcription by RNA polyme…
DHM-vs-DHBM	Fibro_adipogenic_progenitor_cells	ENSSSCG00000011522	CNTN3	1.83433	4.22341	219	213	0.269	0.577	1.20311	4.01e-10	1.28e-05	up	CNTN3	contactin 3 [Source:HGNC Symbol;Acc:HGNC:2173]	-	-	-	-	-	GO:0005515//protein binding	-
DHM-vs-DHBM	Fibro_adipogenic_progenitor_cells	ENSSSCG00000048263	ENSSSCG00000048263	2.68198	6.54382	219	213	0.402	0.662	1.2868	4.09e-10	1.31e-05	up	ENSSSCG00000048263	-	-	-	-	-	-	-	-
DHM-vs-DHBM	Fibro_adipogenic_progenitor_cells	ENSSSCG00000014196	TMEM232	0.0264583	1.33391	219	213	0.009	0.174	5.65046	4.21e-10	1.34e-05	up	TMEM232	transmembrane protein 232 [Source:VGNC Symbol;Acc:VGNC:94147]	-	-	-	-	-	-	-
DHM-vs-DHBM	Fibro_adipogenic_progenitor_cells	ENSSSCG00000010522	ANKRD2	1.29678	0.118139	219	213	0.251	0.042	-3.45526	4.43e-10	1.41e-05	down	ANKRD2	ankyrin repeat domain 2 [Source:HGNC Symbol;Acc:HGNC:495]	-	-	-	-	GO:0043231//intracellular membrane-bounded organelle	GO:0005515//protein binding	-
DHM-vs-DHBM	Fibro_adipogenic_progenitor_cells	ENSSSCG00000013335	LGR4	0.428049	1.64017	219	213	0.082	0.329	1.93775	4.57e-10	1.46e-05	up	LGR4	leucine rich repeat containing G protein-coupled receptor 4 [Source:VGNC Symbol;Acc:VGNC:89703]	Environmental Information Processing	Signal transduction	ko04310//Wnt signaling pathway	K04309	GO:0005887//integral component of plasma membrane;GO:0016021//integral component of membrane	GO:0004888//transmembrane signaling receptor activity;GO:0004930//G protein-coupled receptor activity;GO:0005515//protein binding;GO:0016500//protein-hormone receptor activity	GO:0001649//osteoblast differentiation;GO:0001818//negative regulation of cytokine production;GO:0001942//hair follicle development;GO:0007186//G protein-coupled receptor signaling pathway;GO:0007283//spermatogenesis;GO:0007623//circadian rhythm;GO:0030282//bone mineralization;GO:0030539//male genitalia development;GO:0032922//circadian regulation of gene expression;GO:0034122//negative regulatio…
DHM-vs-DHBM	Fibro_adipogenic_progenitor_cells	ENSSSCG00000011056	FRMD4A	1.5887	3.75851	219	213	0.265	0.573	1.24226	4.62e-10	1.48e-05	up	FRMD4A	FERM domain containing 4A [Source:VGNC Symbol;Acc:VGNC:96088]	-	-	-	-	GO:0005737//cytoplasm;GO:0005856//cytoskeleton;GO:0005923//bicellular tight junction	GO:0030674//protein binding, bridging	GO:0050709//negative regulation of protein secretion;GO:0050714//positive regulation of protein secretion;GO:0090162//establishment of epithelial cell polarity
DHM-vs-DHBM	Fibro_adipogenic_progenitor_cells	ENSSSCG00000002670	USP10	2.14352	0.705962	219	213	0.489	0.225	-1.60218	4.97e-10	1.59e-05	down	USP10	ubiquitin specific peptidase 10 [Source:VGNC Symbol;Acc:VGNC:94743]	-	-	-	-	GO:0005634//nucleus;GO:0005654//nucleoplasm;GO:0005737//cytoplasm;GO:0005769//early endosome;GO:0005829//cytosol;GO:0032991//protein-containing complex;GO:0045111//intermediate filament cytoskeleton	GO:0002039//p53 binding;GO:0004197//cysteine-type endopeptidase activity;GO:0004843//thiol-dependent ubiquitin-specific protease activity;GO:0044325//ion channel binding	GO:0006511//ubiquitin-dependent protein catabolic process;GO:0006974//cellular response to DNA damage stimulus;GO:0010506//regulation of autophagy;GO:0016579//protein deubiquitination;GO:0030330//DNA damage response, signal transduction by p53 class mediator;GO:0043124//negative regulation of I-kappaB kinase/NF-kappaB signaling;GO:0071347//cellular response to interleukin-1
DHM-vs-DHBM	Fibro_adipogenic_progenitor_cells	ENSSSCG00000013022	PYGM	2.11551	4.90181	219	213	0.475	0.751	1.21227	5.18e-10	1.65e-05	up	PYGM	glycogen phosphorylase, muscle associated [Source:VGNC Symbol;Acc:VGNC:92020]	Metabolism;Cellular Processes;Organismal Systems;Human Diseases;Organismal Systems;Metabolism	Global and overview maps;Cell growth and death;Endocrine system;Endocrine and metabolic diseases;Endocrine system;Carbohydrate metabolism	ko01100//Metabolic pathways;ko04217//Necroptosis;ko04910//Insulin signaling pathway;ko04931//Insulin resistance;ko04922//Glucagon signaling pathway;ko00500//Starch and sucrose metabolism	K00688;K00688;K00688;K00688;K00688;K00688	GO:0005634//nucleus;GO:0005681//spliceosomal complex	GO:0003676//nucleic acid binding;GO:0003723//RNA binding;GO:0004645//phosphorylase activity;GO:0008184//glycogen phosphorylase activity;GO:0008270//zinc ion binding;GO:0030170//pyridoxal phosphate binding;GO:0045131//pre-mRNA branch point binding;GO:0046872//metal ion binding	GO:0000398//mRNA splicing, via spliceosome;GO:0005975//carbohydrate metabolic process;GO:0006397//mRNA processing;GO:0008380//RNA splicing
DHM-vs-DHBM	Fibro_adipogenic_progenitor_cells	ENSSSCG00000004603	RFX7	0.981862	3.27303	219	213	0.201	0.488	1.73693	5.26e-10	1.68e-05	up	RFX7	regulatory factor X7 [Source:VGNC Symbol;Acc:VGNC:92248]	-	-	-	-	-	GO:0003677//DNA binding;GO:0003700//DNA-binding transcription factor activity;GO:1990837//sequence-specific double-stranded DNA binding	GO:0006355//regulation of transcription, DNA-templated
DHM-vs-DHBM	Fibro_adipogenic_progenitor_cells	ENSSSCG00000014219	CDO1	0.0395388	0.647126	219	213	0.009	0.174	4.02929	5.52e-10	1.76e-05	up	CDO1	cysteine dioxygenase type 1 [Source:VGNC Symbol;Acc:VGNC:86518]	Metabolism;Metabolism;Metabolism	Global and overview maps;Amino acid metabolism;Metabolism of other amino acids	ko01100//Metabolic pathways;ko00270//Cysteine and methionine metabolism;ko00430//Taurine and hypotaurine metabolism	K00456;K00456;K00456	GO:0005829//cytosol	GO:0005506//iron ion binding;GO:0016702//oxidoreductase activity, acting on single donors with incorporation of molecular oxygen, incorporation of two atoms of oxygen	GO:0055114//oxidation-reduction process
DHM-vs-DHBM	Fibro_adipogenic_progenitor_cells	ENSSSCG00000051070	ENSSSCG00000051070	3.55627	1.70785	219	213	0.671	0.484	-1.05814	6.02e-10	1.92e-05	down	ENSSSCG00000051070	-	-	-	-	-	-	-	-
DHM-vs-DHBM	Fibro_adipogenic_progenitor_cells	ENSSSCG00000032444	PLXDC2	21.1363	10.1484	219	213	0.772	0.756	-1.05847	6.09e-10	1.94e-05	down	PLXDC2	plexin domain containing 2 [Source:VGNC Symbol;Acc:VGNC:95958]	-	-	-	-	-	-	-
DHM-vs-DHBM	Fibro_adipogenic_progenitor_cells	ENSSSCG00000003667	TRIT1	1.46189	0.334004	219	213	0.342	0.164	-2.12956	6.13e-10	1.96e-05	down	TRIT1	tRNA isopentenyltransferase 1 [Source:HGNC Symbol;Acc:HGNC:20286]	Metabolism	Global and overview maps	ko01100//Metabolic pathways	K00791	GO:0005739//mitochondrion	GO:0005524//ATP binding;GO:0046872//metal ion binding;GO:0052381//tRNA dimethylallyltransferase activity	GO:0008033//tRNA processing
DHM-vs-DHBM	Fibro_adipogenic_progenitor_cells	ENSSSCG00000011521	PDZRN3	5.98793	10.8934	219	213	0.416	0.714	0.863314	6.25e-10	2e-05	up	PDZRN3	PDZ domain containing ring finger 3 [Source:VGNC Symbol;Acc:VGNC:91298]	-	-	-	-	GO:0031594//neuromuscular junction	GO:0004842//ubiquitin-protein transferase activity;GO:0005515//protein binding;GO:0008270//zinc ion binding;GO:0061630//ubiquitin protein ligase activity	GO:0007528//neuromuscular junction development;GO:0016567//protein ubiquitination
DHM-vs-DHBM	Fibro_adipogenic_progenitor_cells	ENSSSCG00000003973	CTPS1	0.610397	0.0217983	219	213	0.174	0.009	-4.8011	6.84e-10	2.18e-05	down	CTPS1	CTP synthase 1 [Source:VGNC Symbol;Acc:VGNC:87070]	Metabolism;Metabolism	Global and overview maps;Nucleotide metabolism	ko01100//Metabolic pathways;ko00240//Pyrimidine metabolism	K01937;K01937	GO:0097268//cytoophidium	GO:0003883//CTP synthase activity;GO:0042802//identical protein binding	GO:0006221//pyrimidine nucleotide biosynthetic process;GO:0006241//CTP biosynthetic process;GO:0042098//T cell proliferation;GO:0042100//B cell proliferation
DHM-vs-DHBM	Fibro_adipogenic_progenitor_cells	ENSSSCG00000004050	WTAP	1.89225	0.425077	219	213	0.384	0.136	-2.15404	6.86e-10	2.19e-05	down	WTAP	WT1 associated protein [Source:VGNC Symbol;Acc:VGNC:94984]	-	-	-	-	GO:0005634//nucleus	-	GO:0000381//regulation of alternative mRNA splicing, via spliceosome;GO:0006397//mRNA processing;GO:0008380//RNA splicing;GO:0080009//mRNA methylation
DHM-vs-DHBM	Fibro_adipogenic_progenitor_cells	ENSSSCG00000016522	PTN	0.77826	0.0053121	219	213	0.151	0.005	-7.1681	6.86e-10	2.19e-05	down	PTN	pleiotrophin [Source:VGNC Symbol;Acc:VGNC:91965]	-	-	-	-	GO:0005576//extracellular region;GO:0005615//extracellular space;GO:0005783//endoplasmic reticulum;GO:0032991//protein-containing complex	GO:0004864//protein phosphatase inhibitor activity;GO:0005178//integrin binding;GO:0008083//growth factor activity;GO:0008201//heparin binding;GO:0019901//protein kinase binding;GO:0035374//chondroitin sulfate binding	GO:0001503//ossification;GO:0002232//leukocyte chemotaxis involved in inflammatory response;GO:0002690//positive regulation of leukocyte chemotaxis;GO:0007229//integrin-mediated signaling pathway;GO:0007406//negative regulation of neuroblast proliferation;GO:0007612//learning;GO:0007613//memory;GO:0008284//positive regulation of cell proliferation;GO:0010996//response to auditory stimulus;GO:0030…
DHM-vs-DHBM	Fibro_adipogenic_progenitor_cells	ENSSSCG00000046461	ENSSSCG00000046461	1.03375	0.126357	219	213	0.242	0.038	-3.03131	7.03e-10	2.24e-05	down	ENSSSCG00000046461	-	-	-	-	-	-	-	-
DHM-vs-DHBM	Fibro_adipogenic_progenitor_cells	ENSSSCG00000007272	CHMP4B	2.23682	0.671428	219	213	0.461	0.23	-1.73599	7.11e-10	2.27e-05	down	CHMP4B	charged multivesicular body protein 4B [Source:HGNC Symbol;Acc:HGNC:16171]	Cellular Processes;Cellular Processes	Transport and catabolism;Cell growth and death	ko04144//Endocytosis;ko04217//Necroptosis	K12194;K12194	GO:0000815//ESCRT III complex;GO:0005634//nucleus;GO:0005635//nuclear envelope;GO:0005737//cytoplasm;GO:0005768//endosome;GO:0005829//cytosol;GO:0009898//cytoplasmic side of plasma membrane;GO:0016020//membrane;GO:0030117//membrane coat;GO:0030496//midbody;GO:0031982//vesicle	GO:0042802//identical protein binding;GO:0042803//protein homodimerization activity	GO:0000281//mitotic cytokinesis;GO:0006620//posttranslational protein targeting to endoplasmic reticulum membrane;GO:0006914//autophagy;GO:0006997//nucleus organization;GO:0007034//vacuolar transport;GO:0007080//mitotic metaphase plate congression;GO:0010458//exit from mitosis;GO:0010506//regulation of autophagy;GO:0010824//regulation of centrosome duplication;GO:0031468//nuclear envelope reassem…
DHM-vs-DHBM	Fibro_adipogenic_progenitor_cells	ENSSSCG00000005494	TNC	4.81428	0.146658	219	213	0.201	0.019	-5.03584	7.23e-10	2.31e-05	down	TNC	tenascin C [Source:VGNC Symbol;Acc:VGNC:103192]	Environmental Information Processing;Human Diseases;Cellular Processes;Human Diseases;Environmental Information Processing	Signal transduction;Infectious diseases;Cellular community - eukaryotes;Cancers;Signaling molecules and interaction	ko04151//PI3K-Akt signaling pathway;ko05165//Human papillomavirus infection;ko04510//Focal adhesion;ko05206//MicroRNAs in cancer;ko04512//ECM-receptor interaction	K06252;K06252;K06252;K06252;K06252	GO:0005576//extracellular region;GO:0005604//basement membrane;GO:0005614//interstitial matrix;GO:0062023//collagen-containing extracellular matrix;GO:0098966//perisynaptic extracellular matrix	GO:0005515//protein binding;GO:0045545//syndecan binding	GO:0007155//cell adhesion;GO:0007528//neuromuscular junction development;GO:0008284//positive regulation of cell proliferation;GO:0009611//response to wounding;GO:0010628//positive regulation of gene expression;GO:0014012//peripheral nervous system axon regeneration;GO:0042127//regulation of cell proliferation;GO:0060739//mesenchymal-epithelial cell signaling involved in prostate gland developmen…
DHM-vs-DHBM	Fibro_adipogenic_progenitor_cells	ENSSSCG00000015432	ATXN7L1	1.02278	2.83912	219	213	0.205	0.498	1.47285	7.54e-10	2.4e-05	up	ATXN7L1	ataxin 7 like 1 [Source:VGNC Symbol;Acc:VGNC:85692]	-	-	-	-	-	-	-
DHM-vs-DHBM	Fibro_adipogenic_progenitor_cells	ENSSSCG00000022177	DIS3L2	1.41816	3.57687	219	213	0.306	0.601	1.33462	7.9e-10	2.52e-05	up	DIS3L2	DIS3 like 3'-5' exoribonuclease 2 [Source:VGNC Symbol;Acc:VGNC:96183]	-	-	-	-	GO:0000932//P-body;GO:0005737//cytoplasm	GO:0000175//3'-5'-exoribonuclease activity;GO:0000287//magnesium ion binding;GO:0003723//RNA binding;GO:0004540//ribonuclease activity;GO:0008266//poly(U) RNA binding	GO:0000278//mitotic cell cycle;GO:0000291//nuclear-transcribed mRNA catabolic process, exonucleolytic;GO:0008285//negative regulation of cell proliferation;GO:0010587//miRNA catabolic process;GO:0019827//stem cell population maintenance;GO:0034427//nuclear-transcribed mRNA catabolic process, exonucleolytic, 3'-5';GO:0051306//mitotic sister chromatid separation
DHM-vs-DHBM	Fibro_adipogenic_progenitor_cells	ENSSSCG00000025344	PHC2	2.12694	0.471895	219	213	0.379	0.174	-2.172	7.97e-10	2.54e-05	down	PHC2	polyhomeotic homolog 2 [Source:VGNC Symbol;Acc:VGNC:91371]	-	-	-	-	GO:0000792//heterochromatin;GO:0005634//nucleus;GO:0031519//PcG protein complex	GO:0005515//protein binding;GO:0008270//zinc ion binding	GO:0007283//spermatogenesis
DHM-vs-DHBM	Fibro_adipogenic_progenitor_cells	ENSSSCG00000000607	ART4	0.0943317	0.802275	219	213	0.009	0.169	3.08693	8.11e-10	2.59e-05	up	ART4	ADP-ribosyltransferase 4 [Source:VGNC Symbol;Acc:VGNC:103218]	-	-	-	-	-	GO:0003956//NAD(P)+-protein-arginine ADP-ribosyltransferase activity	GO:0006471//protein ADP-ribosylation
DHM-vs-DHBM	Fibro_adipogenic_progenitor_cells	ENSSSCG00000037236	RPSA	2.65023	0.98101	219	213	0.498	0.216	-1.43369	8.2e-10	2.62e-05	down	RPSA	ribosomal protein SA [Source:NCBI gene (formerly Entrezgene);Acc:641351]	Genetic Information Processing	Translation	ko03010//Ribosome	K02998	GO:0005737//cytoplasm;GO:0005840//ribosome;GO:0005886//plasma membrane;GO:0015935//small ribosomal subunit;GO:0022626//cytosolic ribosome;GO:0022627//cytosolic small ribosomal subunit	GO:0003735//structural constituent of ribosome;GO:0005055//laminin receptor activity;GO:0043022//ribosome binding	GO:0006412//translation
DHM-vs-DHBM	Fibro_adipogenic_progenitor_cells	ENSSSCG00000014156	ARRDC3	2.37883	0.682971	219	213	0.406	0.16	-1.80021	8.38e-10	2.67e-05	down	ARRDC3	arrestin domain containing 3 [Source:VGNC Symbol;Acc:VGNC:85546]	-	-	-	-	GO:0005768//endosome;GO:0005886//plasma membrane	GO:0031699//beta-3 adrenergic receptor binding	GO:0001659//temperature homeostasis;GO:0031651//negative regulation of heat generation;GO:0043588//skin development;GO:0051443//positive regulation of ubiquitin-protein transferase activity;GO:0060613//fat pad development;GO:0071878//negative regulation of adenylate cyclase-activating adrenergic receptor signaling pathway;GO:0090327//negative regulation of locomotion involved in locomotory behavi…
DHM-vs-DHBM	Fibro_adipogenic_progenitor_cells	ENSSSCG00000010203	ENSSSCG00000010203	3.47459	1.49649	219	213	0.594	0.413	-1.21521	8.61e-10	2.75e-05	down	ENSSSCG00000010203	-	-	-	-	-	-	GO:0003676//nucleic acid binding	-
DHM-vs-DHBM	Fibro_adipogenic_progenitor_cells	ENSSSCG00000029785	RPS9	3.12033	1.18769	219	213	0.553	0.31	-1.39347	8.73e-10	2.78e-05	down	RPS9	ribosomal protein S9 [Source:VGNC Symbol;Acc:VGNC:92449]	Genetic Information Processing	Translation	ko03010//Ribosome	K02997	GO:0005730//nucleolus;GO:0005737//cytoplasm;GO:0015935//small ribosomal subunit;GO:0022626//cytosolic ribosome;GO:0022627//cytosolic small ribosomal subunit;GO:1990904//ribonucleoprotein complex	GO:0003723//RNA binding;GO:0003735//structural constituent of ribosome;GO:0019843//rRNA binding;GO:0045182//translation regulator activity	GO:0006412//translation;GO:0008284//positive regulation of cell proliferation
DHM-vs-DHBM	Fibro_adipogenic_progenitor_cells	ENSSSCG00000010621	ADD3	1.84684	4.77713	219	213	0.233	0.531	1.37104	9.53e-10	3.04e-05	up	ADD3	adducin 3 [Source:VGNC Symbol;Acc:VGNC:85118]	-	-	-	-	GO:0000794//condensed nuclear chromosome;GO:0005737//cytoplasm;GO:0005856//cytoskeleton;GO:0005903//brush border;GO:0005911//cell-cell junction;GO:0005938//cell cortex;GO:0014069//postsynaptic density;GO:0016020//membrane	GO:0005200//structural constituent of cytoskeleton	-
DHM-vs-DHBM	Fibro_adipogenic_progenitor_cells	ENSSSCG00000012546	NRK	0.0145421	0.447897	219	213	0.005	0.155	4.9353	9.54e-10	3.04e-05	up	NRK	Nik related kinase [Source:VGNC Symbol;Acc:VGNC:98161]	-	-	-	-	-	GO:0000166//nucleotide binding;GO:0004672//protein kinase activity;GO:0005524//ATP binding	GO:0006468//protein phosphorylation
DHM-vs-DHBM	Fibro_adipogenic_progenitor_cells	ENSSSCG00000040550	CFAP94	0.208115	0.910936	219	213	0.05	0.263	2.12943	9.59e-10	3.06e-05	up	CFAP94	cilia and flagella associated protein 94 [Source:VGNC Symbol;Acc:VGNC:99772]	-	-	-	-	GO:0005858//axonemal dynein complex	-	-
DHM-vs-DHBM	Fibro_adipogenic_progenitor_cells	ENSSSCG00000048057	ENSSSCG00000048057	1.8078	0.232882	219	213	0.279	0.094	-2.95602	1.05e-09	3.36e-05	down	ENSSSCG00000048057	-	-	-	-	-	-	-	-
DHM-vs-DHBM	Fibro_adipogenic_progenitor_cells	ENSSSCG00000016976	ZNF366	0.155994	0.983296	219	213	0.037	0.239	2.65536	1.05e-09	3.36e-05	up	ZNF366	zinc finger protein 366 [Source:VGNC Symbol;Acc:VGNC:95231]	-	-	-	-	GO:0005634//nucleus	GO:0003714//transcription corepressor activity;GO:0030331//estrogen receptor binding	GO:0000122//negative regulation of transcription by RNA polymerase II;GO:0033147//negative regulation of intracellular estrogen receptor signaling pathway;GO:0043627//response to estrogen
DHM-vs-DHBM	Fibro_adipogenic_progenitor_cells	ENSSSCG00000035371	ENSSSCG00000035371	0	0.356351	219	213	0	0.122	11.7995	1.07e-09	3.4e-05	up	ENSSSCG00000035371	-	Metabolism;Metabolism	Global and overview maps;Glycan biosynthesis and metabolism	ko01100//Metabolic pathways;ko00532//Glycosaminoglycan biosynthesis - chondroitin sulfate / dermatan sulfate	K00746;K00746	GO:0032580//Golgi cisterna membrane	GO:0008376//acetylgalactosaminyltransferase activity	-
DHM-vs-DHBM	Fibro_adipogenic_progenitor_cells	ENSSSCG00000016665	BMPER	3.87073	7.47498	219	213	0.406	0.695	0.949448	1.08e-09	3.44e-05	up	BMPER	BMP binding endothelial regulator [Source:VGNC Symbol;Acc:VGNC:97902]	-	-	-	-	GO:0005576//extracellular region;GO:0005615//extracellular space	GO:0005515//protein binding	GO:0001657//ureteric bud development;GO:0002043//blood vessel endothelial cell proliferation involved in sprouting angiogenesis;GO:0010594//regulation of endothelial cell migration;GO:0030514//negative regulation of BMP signaling pathway;GO:0042118//endothelial cell activation;GO:0048839//inner ear development;GO:0060393//regulation of pathway-restricted SMAD protein phosphorylation;GO:0070374//p…
DHM-vs-DHBM	Fibro_adipogenic_progenitor_cells	ENSSSCG00000017282	SCN4A	0.0211304	0.580967	219	213	0.009	0.169	4.7745	1.1e-09	3.5e-05	up	SCN4A	sodium voltage-gated channel alpha subunit 4 [Source:VGNC Symbol;Acc:VGNC:92635]	-	-	-	-	GO:0001518//voltage-gated sodium channel complex;GO:0005886//plasma membrane;GO:0005887//integral component of plasma membrane;GO:0016020//membrane	GO:0005216//ion channel activity;GO:0005248//voltage-gated sodium channel activity;GO:0005261//cation channel activity;GO:0005515//protein binding	GO:0006811//ion transport;GO:0006814//sodium ion transport;GO:0035725//sodium ion transmembrane transport;GO:0055085//transmembrane transport;GO:0100001//regulation of skeletal muscle contraction by action potential
DHM-vs-DHBM	Fibro_adipogenic_progenitor_cells	ENSSSCG00000004291	NT5E	0.0695531	0.703656	219	213	0.032	0.225	3.33682	1.15e-09	3.66e-05	up	NT5E	5'-nucleotidase ecto [Source:VGNC Symbol;Acc:VGNC:90925]	Metabolism;Metabolism;Metabolism;Metabolism	Global and overview maps;Nucleotide metabolism;Nucleotide metabolism;Metabolism of cofactors and vitamins	ko01100//Metabolic pathways;ko00230//Purine metabolism;ko00240//Pyrimidine metabolism;ko00760//Nicotinate and nicotinamide metabolism	K19970;K19970;K19970;K19970	GO:0005654//nucleoplasm;GO:0005829//cytosol;GO:0005886//plasma membrane;GO:0009897//external side of plasma membrane;GO:0016020//membrane	GO:0000166//nucleotide binding;GO:0008253//5'-nucleotidase activity;GO:0016787//hydrolase activity;GO:0016788//hydrolase activity, acting on ester bonds;GO:0046872//metal ion binding	GO:0006196//AMP catabolic process;GO:0007159//leukocyte cell-cell adhesion;GO:0009166//nucleotide catabolic process;GO:0046032//ADP catabolic process;GO:0046086//adenosine biosynthetic process;GO:0050728//negative regulation of inflammatory response
DHM-vs-DHBM	Fibro_adipogenic_progenitor_cells	ENSSSCG00000002333	DPF3	0.214522	1.58493	219	213	0.068	0.286	2.88464	1.19e-09	3.78e-05	up	DPF3	double PHD fingers 3 [Source:VGNC Symbol;Acc:VGNC:87414]	Organismal Systems;Human Diseases	Environmental adaptation;Cancers	ko04714//Thermogenesis;ko05225//Hepatocellular carcinoma	K22198;K22198	GO:0005654//nucleoplasm;GO:0071565//nBAF complex	GO:0008270//zinc ion binding	GO:0007399//nervous system development
DHM-vs-DHBM	Fibro_adipogenic_progenitor_cells	ENSSSCG00000009331	MEDAG	1.94423	0.443639	219	213	0.361	0.117	-2.13149	1.2e-09	3.81e-05	down	MEDAG	mesenteric estrogen dependent adiposis [Source:VGNC Symbol;Acc:VGNC:90126]	-	-	-	-	GO:0005737//cytoplasm	-	GO:0045600//positive regulation of fat cell differentiation
DHM-vs-DHBM	Fibro_adipogenic_progenitor_cells	ENSSSCG00000017260	WIPI1	0.316314	1.19189	219	213	0.091	0.338	1.91348	1.21e-09	3.87e-05	up	WIPI1	WD repeat domain, phosphoinositide interacting 1 [Source:VGNC Symbol;Acc:VGNC:94959]	Human Diseases;Human Diseases;Human Diseases;Cellular Processes;Human Diseases;Cellular Processes	Neurodegenerative diseases;Neurodegenerative diseases;Infectious diseases;Transport and catabolism;Neurodegenerative disease;Transport and catabolism	ko05010//Alzheimer disease;ko05016//Huntington disease;ko05131//Shigellosis;ko04140//Autophagy - animal;ko05017//Spinocerebellar ataxia;ko04136//Autophagy - other eukaryotes	K17908;K17908;K17908;K17908;K17908;K17908	GO:0000407//phagophore assembly site;GO:0000421//autophagosome membrane;GO:0005737//cytoplasm;GO:0005802//trans-Golgi network;GO:0010008//endosome membrane;GO:0034045//phagophore assembly site membrane	GO:0005102//signaling receptor binding;GO:0005515//protein binding;GO:0030331//estrogen receptor binding;GO:0032266//phosphatidylinositol-3-phosphate binding;GO:0050681//androgen receptor binding;GO:0080025//phosphatidylinositol-3,5-bisphosphate binding	GO:0000045//autophagosome assembly;GO:0006914//autophagy;GO:0009267//cellular response to starvation;GO:0048203//vesicle targeting, trans-Golgi to endosome
DHM-vs-DHBM	Fibro_adipogenic_progenitor_cells	ENSSSCG00000022168	APBB2	13.4974	6.91456	219	213	0.808	0.793	-0.96496	1.26e-09	4.02e-05	down	APBB2	amyloid beta protein binding family B member 2 [Source:VGNC Symbol;Acc:VGNC:85403]	-	-	-	-	-	GO:0001540//amyloid-beta binding;GO:0005515//protein binding	-
DHM-vs-DHBM	Fibro_adipogenic_progenitor_cells	ENSSSCG00000002257	MCTP2	0.0677428	0.735173	219	213	0.023	0.207	3.43801	1.28e-09	4.09e-05	up	MCTP2	multiple C2 and transmembrane domain containing 2 [Source:VGNC Symbol;Acc:VGNC:90084]	-	-	-	-	GO:0005654//nucleoplasm;GO:0005829//cytosol;GO:0016020//membrane;GO:0016021//integral component of membrane	GO:0005509//calcium ion binding	-
DHM-vs-DHBM	Fibro_adipogenic_progenitor_cells	ENSSSCG00000013316	WT1	0.637108	0.00777677	219	213	0.151	0.005	-6.33802	1.35e-09	4.29e-05	down	WT1	WT1 transcription factor [Source:VGNC Symbol;Acc:VGNC:100884]	Human Diseases	Cancers	ko05202//Transcriptional misregulation in cancers	K09234	GO:0005634//nucleus;GO:0005654//nucleoplasm;GO:0005829//cytosol	-	GO:0006355//regulation of transcription, DNA-templated
DHM-vs-DHBM	Fibro_adipogenic_progenitor_cells	ENSSSCG00000004071	ENSSSCG00000004071	1.60921	0.159003	219	213	0.251	0.061	-3.33841	1.37e-09	4.37e-05	down	ENSSSCG00000004071	CNKSR family member 3 [Source:VGNC Symbol;Acc:VGNC:86823]	-	-	-	-	GO:0005737//cytoplasm;GO:0016020//membrane	GO:0005515//protein binding	GO:0009966//regulation of signal transduction
DHM-vs-DHBM	Fibro_adipogenic_progenitor_cells	ENSSSCG00000029651	SLN	4.42444	8.9731	219	213	0.603	0.845	1.02009	1.44e-09	4.59e-05	up	SLN	sarcolipin [Source:NCBI gene (formerly Entrezgene);Acc:733627]	-	-	-	-	GO:0016020//membrane	GO:0030234//enzyme regulator activity	-
DHM-vs-DHBM	Fibro_adipogenic_progenitor_cells	ENSSSCG00000016266	CAB39	2.66789	1.01045	219	213	0.47	0.333	-1.40061	1.52e-09	4.85e-05	down	CAB39	calcium binding protein 39 [Source:VGNC Symbol;Acc:VGNC:95936]	Environmental Information Processing;Environmental Information Processing	Signal transduction;Signal transduction	ko04150//mTOR signaling pathway;ko04152//AMPK signaling pathway	K08272;K08272	-	GO:0019900//kinase binding;GO:0030295//protein kinase activator activity;GO:0043539//protein serine/threonine kinase activator activity	GO:0007165//signal transduction;GO:0010800//positive regulation of peptidyl-threonine phosphorylation;GO:0018105//peptidyl-serine phosphorylation;GO:0032147//activation of protein kinase activity;GO:0035556//intracellular signal transduction;GO:0071902//positive regulation of protein serine/threonine kinase activity
DHM-vs-DHBM	Fibro_adipogenic_progenitor_cells	ENSSSCG00000000915	DCN	22.6917	47.7572	219	213	0.808	0.939	1.07355	1.53e-09	4.88e-05	up	DCN	decorin [Source:VGNC Symbol;Acc:VGNC:103228]	Human Diseases;Environmental Information Processing	Cancers;Signal transduction	ko05205//Proteoglycans in cancer;ko04350//TGF-beta signaling pathway	K04660;K04660	-	GO:0005515//protein binding;GO:0005518//collagen binding;GO:0030021//extracellular matrix structural constituent conferring compression resistance	GO:0010508//positive regulation of autophagy;GO:0010596//negative regulation of endothelial cell migration;GO:0014068//positive regulation of phosphatidylinositol 3-kinase signaling;GO:0016239//positive regulation of macroautophagy;GO:0016525//negative regulation of angiogenesis;GO:0045944//positive regulation of transcription by RNA polymerase II;GO:0051901//positive regulation of mitochondrial …
DHM-vs-DHBM	Fibro_adipogenic_progenitor_cells	ENSSSCG00000020830	ENSSSCG00000020830	2.35346	0.665228	219	213	0.438	0.216	-1.82271	1.6e-09	5.1e-05	down	ENSSSCG00000020830	-	Organismal Systems	Endocrine system	ko04928//Parathyroid hormone synthesis, secretion and action	K03626	GO:0005854//nascent polypeptide-associated complex	-	-
DHM-vs-DHBM	Fibro_adipogenic_progenitor_cells	ENSSSCG00000041478	ENSSSCG00000041478	0.0625941	0.884236	219	213	0.027	0.207	3.81819	1.7e-09	5.41e-05	up	ENSSSCG00000041478	-	-	-	-	-	-	-	-
DHM-vs-DHBM	Fibro_adipogenic_progenitor_cells	ENSSSCG00000023818	MRPS27	1.84158	0.583422	219	213	0.411	0.197	-1.65816	1.71e-09	5.45e-05	down	MRPS27	mitochondrial ribosomal protein S27 [Source:HGNC Symbol;Acc:HGNC:14512]	-	-	-	-	GO:0005730//nucleolus;GO:0005737//cytoplasm;GO:0005739//mitochondrion;GO:0005763//mitochondrial small ribosomal subunit	GO:0000049//tRNA binding;GO:0005515//protein binding;GO:0019843//rRNA binding;GO:0097177//mitochondrial ribosome binding	GO:0008283//cell proliferation;GO:0070131//positive regulation of mitochondrial translation
DHM-vs-DHBM	Fibro_adipogenic_progenitor_cells	ENSSSCG00000010575	PPRC1	0.770984	0.0727561	219	213	0.215	0.028	-3.40377	1.77e-09	5.66e-05	down	PPRC1	PPARG related coactivator 1 [Source:VGNC Symbol;Acc:VGNC:91763]	-	-	-	-	GO:0005654//nucleoplasm	GO:0003676//nucleic acid binding;GO:0003712//transcription coregulator activity;GO:0008134//transcription factor binding	-
DHM-vs-DHBM	Fibro_adipogenic_progenitor_cells	ENSSSCG00000030681	MYBPH	0.253681	1.31688	219	213	0.078	0.31	2.37558	1.77e-09	5.66e-05	up	MYBPH	myosin binding protein H [Source:VGNC Symbol;Acc:VGNC:98144]	-	-	-	-	-	GO:0005515//protein binding	-
DHM-vs-DHBM	Fibro_adipogenic_progenitor_cells	ENSSSCG00000031424	NECAB1	0.00917278	0.5939	219	213	0.005	0.15	6.00132	1.92e-09	6.12e-05	up	NECAB1	N-terminal EF-hand calcium binding protein 1 [Source:VGNC Symbol;Acc:VGNC:90659]	-	-	-	-	GO:0005654//nucleoplasm;GO:0005829//cytosol	GO:0005509//calcium ion binding;GO:0042802//identical protein binding	GO:0001835//blastocyst hatching
DHM-vs-DHBM	Fibro_adipogenic_progenitor_cells	ENSSSCG00000043662	ENSSSCG00000043662	0.00917278	0.458006	219	213	0.005	0.15	5.62654	1.98e-09	6.31e-05	up	ENSSSCG00000043662	-	-	-	-	-	-	-	-
DHM-vs-DHBM	Fibro_adipogenic_progenitor_cells	ENSSSCG00000009172	PPP3CA	1.69896	4.42805	219	213	0.274	0.549	1.38197	2.02e-09	6.46e-05	up	PPP3CA	protein phosphatase 3 catalytic subunit alpha [Source:VGNC Symbol;Acc:VGNC:98218]	Human Diseases;Human Diseases;Environmental Information Processing;Human Diseases;Human Diseases;Environmental Information Processing;Human Diseases;Organismal Systems;Human Diseases;Organismal Systems;Environmental Information Processing;Cellular Processes;Organismal Systems;Environmental Information Processing;Organismal Systems;Organismal Systems;Organismal Systems;Human Diseases;Organismal Sy…	Infectious diseases;Neurodegenerative diseases;Signal transduction;Infectious diseases;Infectious disease: viral;Signal transduction;Infectious diseases;Immune system;Infectious diseases;Development;Signal transduction;Cell growth and death;Immune system;Signal transduction;Endocrine system;Immune system;Nervous system;Cancer: overview;Immune system;Development;Cell growth and death;Immune system…	ko05166//HTLV-I infection;ko05010//Alzheimer disease;ko04010//MAPK signaling pathway;ko05152//Tuberculosis;ko05170//Human immunodeficiency virus 1 infection;ko04020//Calcium signaling pathway;ko05163//Human cytomegalovirus infection;ko04650//Natural killer cell mediated cytotoxicity;ko05167//Kaposi sarcoma-associated herpesvirus infection;ko04360//Axon guidance;ko04022//cGMP - PKG signaling pathw…	K04348;K04348;K04348;K04348;K04348;K04348;K04348;K04348;K04348;K04348;K04348;K04348;K04348;K04348;K04348;K04348;K04348;K04348;K04348;K04348;K04348;K04348;K04348;K04348;K04348;K04348;K04348;K04348;K04348;K04348	GO:0005634//nucleus;GO:0005654//nucleoplasm;GO:0005737//cytoplasm;GO:0005739//mitochondrion;GO:0005829//cytosol;GO:0005886//plasma membrane;GO:0005955//calcineurin complex;GO:0009898//cytoplasmic side of plasma membrane;GO:0030018//Z disc;GO:0043197//dendritic spine;GO:0098685//Schaffer collateral - CA1 synapse;GO:0098978//glutamatergic synapse	GO:0004721//phosphoprotein phosphatase activity;GO:0004722//protein serine/threonine phosphatase activity;GO:0005516//calmodulin binding;GO:0016018//cyclosporin A binding;GO:0016787//hydrolase activity;GO:0019899//enzyme binding;GO:0033192//calmodulin-dependent protein phosphatase activity;GO:0046983//protein dimerization activity;GO:0051117//ATPase binding	GO:0000082//G1/S transition of mitotic cell cycle;GO:0006470//protein dephosphorylation;GO:0006606//protein import into nucleus;GO:0006816//calcium ion transport;GO:0010613//positive regulation of cardiac muscle hypertrophy;GO:0010628//positive regulation of gene expression;GO:0010629//negative regulation of gene expression;GO:0014883//transition between fast and slow fiber;GO:0014898//cardiac mu…
DHM-vs-DHBM	Fibro_adipogenic_progenitor_cells	ENSSSCG00000005621	CDK9	1.73128	0.397619	219	213	0.37	0.15	-2.1221	2.04e-09	6.51e-05	down	CDK9	cyclin dependent kinase 9 [Source:VGNC Symbol;Acc:VGNC:86508]	Human Diseases	Cancers	ko05202//Transcriptional misregulation in cancers	K02211	GO:0005634//nucleus;GO:0005654//nucleoplasm;GO:0008023//transcription elongation factor complex;GO:0008024//cyclin/CDK positive transcription elongation factor complex;GO:0016605//PML body;GO:0036464//cytoplasmic ribonucleoprotein granule;GO:0070691//P-TEFb complex	GO:0000166//nucleotide binding;GO:0000976//transcription regulatory region sequence-specific DNA binding;GO:0000978//RNA polymerase II proximal promoter sequence-specific DNA binding;GO:0001223//transcription coactivator binding;GO:0003677//DNA binding;GO:0003682//chromatin binding;GO:0004672//protein kinase activity;GO:0004674//protein serine/threonine kinase activity;GO:0004693//cyclin-dependen…	GO:0006282//regulation of DNA repair;GO:0006468//protein phosphorylation;GO:0031056//regulation of histone modification;GO:0031297//replication fork processing;GO:0033129//positive regulation of histone phosphorylation;GO:0045944//positive regulation of transcription by RNA polymerase II;GO:0051147//regulation of muscle cell differentiation;GO:0070816//phosphorylation of RNA polymerase II C-termi…
DHM-vs-DHBM	Fibro_adipogenic_progenitor_cells	ENSSSCG00000015410	PHTF2	0.50528	2.31474	219	213	0.105	0.347	2.19548	2.1e-09	6.72e-05	up	PHTF2	putative homeodomain transcription factor 2 [Source:VGNC Symbol;Acc:VGNC:91405]	-	-	-	-	GO:0005783//endoplasmic reticulum	-	-
DHM-vs-DHBM	Fibro_adipogenic_progenitor_cells	ENSSSCG00000011171	CTSV	4.30996	1.47557	219	213	0.566	0.352	-1.54634	2.13e-09	6.78e-05	down	CTSV	cathepsin V [Source:NCBI gene (formerly Entrezgene);Acc:396926]	Cellular Processes;Human Diseases;Human Diseases;Human Diseases;Cellular Processes;Cellular Processes;Cellular Processes;Organismal Systems	Transport and catabolism;Immune diseases;Cancers;Cardiovascular diseases;Transport and catabolism;Cell growth and death;Transport and catabolism;Immune system	ko04145//Phagosome;ko05323//Rheumatoid arthritis;ko05205//Proteoglycans in cancer;ko05418//Fluid shear stress and atherosclerosis;ko04140//Autophagy - animal;ko04210//Apoptosis;ko04142//Lysosome;ko04612//Antigen processing and presentation	K01365;K01365;K01365;K01365;K01365;K01365;K01365;K01365	-	GO:0008234//cysteine-type peptidase activity	GO:0006508//proteolysis
DHM-vs-DHBM	Fibro_adipogenic_progenitor_cells	ENSSSCG00000003721	CHST9	0.0550346	0.808236	219	213	0.009	0.164	3.87393	2.24e-09	7.16e-05	up	CHST9	carbohydrate sulfotransferase 9 [Source:VGNC Symbol;Acc:VGNC:86683]	Metabolism;Metabolism	Global and overview maps;Glycan biosynthesis and metabolism	ko01100//Metabolic pathways;ko00513//Various types of N-glycan biosynthesis	K09673;K09673	GO:0016021//integral component of membrane	GO:0001537//N-acetylgalactosamine 4-O-sulfotransferase activity;GO:0008146//sulfotransferase activity	GO:0006790//sulfur compound metabolic process;GO:0016051//carbohydrate biosynthetic process
DHM-vs-DHBM	Fibro_adipogenic_progenitor_cells	ENSSSCG00000047910	ENSSSCG00000047910	0.513163	1.61504	219	213	0.11	0.362	1.65389	2.28e-09	7.28e-05	up	ENSSSCG00000047910	-	-	-	-	-	-	-	-
DHM-vs-DHBM	Fibro_adipogenic_progenitor_cells	ENSSSCG00000010517	PGAM1	0.954503	0.176532	219	213	0.247	0.042	-2.43416	2.32e-09	7.41e-05	down	PGAM1	phosphoglycerate mutase 1 [Source:HGNC Symbol;Acc:HGNC:8888]	Metabolism;Metabolism;Organismal Systems;Metabolism;Human Diseases;Metabolism;Metabolism	Global and overview maps;Global and overview maps;Endocrine system;Global and overview maps;Cancers;Carbohydrate metabolism;Amino acid metabolism	ko01100//Metabolic pathways;ko01200//Carbon metabolism;ko04922//Glucagon signaling pathway;ko01230//Biosynthesis of amino acids;ko05230//Central carbon metabolism in cancer;ko00010//Glycolysis / Gluconeogenesis;ko00260//Glycine, serine and threonine metabolism	K01834;K01834;K01834;K01834;K01834;K01834;K01834	GO:0005737//cytoplasm;GO:0005829//cytosol	GO:0003824//catalytic activity;GO:0004619//phosphoglycerate mutase activity;GO:0016868//intramolecular transferase activity, phosphotransferases;GO:0019901//protein kinase binding	GO:0006096//glycolytic process;GO:0006110//regulation of glycolytic process;GO:0043456//regulation of pentose-phosphate shunt;GO:0045730//respiratory burst
DHM-vs-DHBM	Fibro_adipogenic_progenitor_cells	ENSSSCG00000009794	MLXIP	2.09189	0.543819	219	213	0.402	0.155	-1.94341	2.33e-09	7.44e-05	down	MLXIP	MLX interacting protein [Source:VGNC Symbol;Acc:VGNC:90262]	Human Diseases;Human Diseases	Endocrine and metabolic diseases;Endocrine and metabolic diseases	ko04932//Non-alcoholic fatty liver disease (NAFLD);ko04931//Insulin resistance	K09113;K09113	-	GO:0000977//RNA polymerase II regulatory region sequence-specific DNA binding;GO:0000981//DNA-binding transcription factor activity, RNA polymerase II-specific;GO:0001228//DNA-binding transcription activator activity, RNA polymerase II-specific;GO:0046983//protein dimerization activity	GO:0006355//regulation of transcription, DNA-templated;GO:0045944//positive regulation of transcription by RNA polymerase II
DHM-vs-DHBM	Fibro_adipogenic_progenitor_cells	ENSSSCG00000008101	FBLN7	0.0169319	0.443642	219	213	0.009	0.164	4.70341	2.35e-09	7.51e-05	up	FBLN7	fibulin 7 [Source:VGNC Symbol;Acc:VGNC:97999]	-	-	-	-	GO:0005615//extracellular space;GO:0031012//extracellular matrix	GO:0005509//calcium ion binding;GO:0008201//heparin binding;GO:0043395//heparan sulfate proteoglycan binding	-
DHM-vs-DHBM	Fibro_adipogenic_progenitor_cells	ENSSSCG00000008180	EIF5B	2.55883	0.886085	219	213	0.484	0.239	-1.52986	2.57e-09	8.21e-05	down	EIF5B	eukaryotic translation initiation factor 5B [Source:VGNC Symbol;Acc:VGNC:87634]	Genetic Information Processing	Translation	ko03013//RNA transport	K03243	GO:0005737//cytoplasm	GO:0003743//translation initiation factor activity;GO:0003924//GTPase activity;GO:0005525//GTP binding	GO:0006446//regulation of translational initiation
DHM-vs-DHBM	Fibro_adipogenic_progenitor_cells	ENSSSCG00000022986	CCSER1	1.65874	0.0854581	219	213	0.205	0.038	-4.27713	2.59e-09	8.27e-05	down	CCSER1	coiled-coil serine rich protein 1 [Source:VGNC Symbol;Acc:VGNC:86378]	-	-	-	-	-	-	-
DHM-vs-DHBM	Fibro_adipogenic_progenitor_cells	ENSSSCG00000029633	USP24	5.12221	2.71335	219	213	0.726	0.577	-0.916667	2.63e-09	8.39e-05	down	USP24	ubiquitin specific peptidase 24 [Source:VGNC Symbol;Acc:VGNC:94754]	-	-	-	-	-	GO:0004843//thiol-dependent ubiquitin-specific protease activity;GO:0005515//protein binding	GO:0006511//ubiquitin-dependent protein catabolic process;GO:0016579//protein deubiquitination
DHM-vs-DHBM	Fibro_adipogenic_progenitor_cells	ENSSSCG00000051610	ENSSSCG00000051610	1.58261	3.63024	219	213	0.265	0.559	1.19771	2.64e-09	8.43e-05	up	ENSSSCG00000051610	-	-	-	-	-	-	-	-
DHM-vs-DHBM	Fibro_adipogenic_progenitor_cells	ENSSSCG00000005994	SNTB1	0.0964189	0.766798	219	213	0.023	0.202	2.99015	2.7e-09	8.6e-05	up	SNTB1	syntrophin beta 1 [Source:VGNC Symbol;Acc:VGNC:93297]	-	-	-	-	GO:0032991//protein-containing complex;GO:0045202//synapse	GO:0005198//structural molecule activity;GO:0005515//protein binding	-
DHM-vs-DHBM	Fibro_adipogenic_progenitor_cells	ENSSSCG00000022506	COL6A1	3.87798	11.1072	219	213	0.548	0.746	1.5181	2.82e-09	8.98e-05	up	COL6A1	collagen type VI alpha 1 chain [Source:HGNC Symbol;Acc:HGNC:2211]	Environmental Information Processing;Human Diseases;Cellular Processes;Organismal Systems;Environmental Information Processing	Signal transduction;Infectious diseases;Cellular community - eukaryotes;Digestive system;Signaling molecules and interaction	ko04151//PI3K-Akt signaling pathway;ko05165//Human papillomavirus infection;ko04510//Focal adhesion;ko04974//Protein digestion and absorption;ko04512//ECM-receptor interaction	K06238;K06238;K06238;K06238;K06238	GO:0005576//extracellular region;GO:0032991//protein-containing complex	GO:0005518//collagen binding;GO:0048407//platelet-derived growth factor binding	GO:0035987//endodermal cell differentiation
DHM-vs-DHBM	Fibro_adipogenic_progenitor_cells	ENSSSCG00000004392	AMD1	1.91178	0.366657	219	213	0.352	0.141	-2.3821	2.86e-09	9.12e-05	down	AMD1	adenosylmethionine decarboxylase 1 [Source:VGNC Symbol;Acc:VGNC:103024]	Metabolism;Metabolism;Metabolism	Global and overview maps;Amino acid metabolism;Amino acid metabolism	ko01100//Metabolic pathways;ko00330//Arginine and proline metabolism;ko00270//Cysteine and methionine metabolism	K01611;K01611;K01611	-	GO:0004014//adenosylmethionine decarboxylase activity	GO:0006597//spermine biosynthetic process;GO:0008295//spermidine biosynthetic process
DHM-vs-DHBM	Fibro_adipogenic_progenitor_cells	ENSSSCG00000011195	GALNT15	1.69812	0.289948	219	213	0.269	0.056	-2.54966	2.9e-09	9.25e-05	down	GALNT15	polypeptide N-acetylgalactosaminyltransferase 15 [Source:VGNC Symbol;Acc:VGNC:88331]	Metabolism;Metabolism;Metabolism	Global and overview maps;Glycan biosynthesis and metabolism;Glycan biosynthesis and metabolism	ko01100//Metabolic pathways;ko00514//Other types of O-glycan biosynthesis;ko00512//Mucin type O-glycan biosynthesis	K00710;K00710;K00710	GO:0030133//transport vesicle	-	-
DHM-vs-DHBM	Fibro_adipogenic_progenitor_cells	ENSSSCG00000040397	COLEC12	1.72927	3.95859	219	213	0.274	0.568	1.19478	3.05e-09	9.72e-05	up	COLEC12	collectin subfamily member 12 [Source:VGNC Symbol;Acc:VGNC:96956]	Cellular Processes	Transport and catabolism	ko04145//Phagosome	K10062	-	GO:0005044//scavenger receptor activity;GO:0030169//low-density lipoprotein particle binding;GO:0038187//pattern recognition receptor activity	GO:0006910//phagocytosis, recognition;GO:0034138//toll-like receptor 3 signaling pathway;GO:0042742//defense response to bacterium;GO:0060355//positive regulation of cell adhesion molecule production;GO:0071360//cellular response to exogenous dsRNA
DHM-vs-DHBM	Fibro_adipogenic_progenitor_cells	ENSSSCG00000015015	ARHGAP20	0.199565	1.37682	219	213	0.05	0.258	2.78579	3.18e-09	0.000101399	up	ARHGAP20	Rho GTPase activating protein 20 [Source:VGNC Symbol;Acc:VGNC:97884]	-	-	-	-	-	-	GO:0007165//signal transduction
DHM-vs-DHBM	Fibro_adipogenic_progenitor_cells	ENSSSCG00000007109	XRN2	2.70036	0.858968	219	213	0.479	0.254	-1.65236	3.26e-09	0.000104028	down	XRN2	5'-3' exoribonuclease 2 [Source:VGNC Symbol;Acc:VGNC:95571]	Genetic Information Processing;Genetic Information Processing	Translation;Folding, sorting and degradation	ko03008//Ribosome biogenesis in eukaryotes;ko03018//RNA degradation	K12619;K12619	GO:0005634//nucleus;GO:0005654//nucleoplasm;GO:0005730//nucleolus;GO:0016235//aggresome	GO:0001147//transcription termination site sequence-specific DNA binding;GO:0003676//nucleic acid binding;GO:0004518//nuclease activity;GO:0004527//exonuclease activity;GO:0004534//5'-3' exoribonuclease activity;GO:0008409//5'-3' exonuclease activity;GO:0016787//hydrolase activity;GO:0042802//identical protein binding	GO:0000738//DNA catabolic process, exonucleolytic;GO:0006139//nucleobase-containing compound metabolic process;GO:0006353//DNA-templated transcription, termination;GO:0006397//mRNA processing;GO:0007283//spermatogenesis;GO:0016070//RNA metabolic process;GO:0090305//nucleic acid phosphodiester bond hydrolysis;GO:0090503//RNA phosphodiester bond hydrolysis, exonucleolytic
DHM-vs-DHBM	Fibro_adipogenic_progenitor_cells	ENSSSCG00000023974	PHF21A	0.536239	1.95333	219	213	0.123	0.371	1.86479	3.3e-09	0.000105155	up	PHF21A	PHD finger protein 21A [Source:VGNC Symbol;Acc:VGNC:91384]	-	-	-	-	-	-	-
DHM-vs-DHBM	Fibro_adipogenic_progenitor_cells	ENSSSCG00000023328	GPM6A	0.413881	1.63071	219	213	0.055	0.268	1.97795	3.33e-09	0.000106218	up	GPM6A	glycoprotein M6A [Source:VGNC Symbol;Acc:VGNC:98025]	-	-	-	-	GO:0016021//integral component of membrane	-	GO:0001764//neuron migration;GO:0048863//stem cell differentiation
DHM-vs-DHBM	Fibro_adipogenic_progenitor_cells	ENSSSCG00000006767	MAGI3	2.23285	4.86034	219	213	0.297	0.592	1.12213	3.35e-09	0.000106841	up	MAGI3	membrane associated guanylate kinase, WW and PDZ domain containing 3 [Source:VGNC Symbol;Acc:VGNC:89956]	Environmental Information Processing	Signal transduction	ko04015//Rap1 signaling pathway	K06112	GO:0005911//cell-cell junction;GO:0030054//cell junction	GO:0005515//protein binding;GO:0060090//molecular adaptor activity	GO:0007165//signal transduction;GO:0046328//regulation of JNK cascade
DHM-vs-DHBM	Fibro_adipogenic_progenitor_cells	ENSSSCG00000024784	CACNA1S	0.117405	0.893387	219	213	0.032	0.221	2.92672	3.37e-09	0.000107505	up	CACNA1S	calcium voltage-gated channel subunit alpha1 S [Source:VGNC Symbol;Acc:VGNC:95598]	Human Diseases;Environmental Information Processing;Environmental Information Processing;Environmental Information Processing;Environmental Information Processing;Human Diseases;Organismal Systems;Organismal Systems;Organismal Systems;Organismal Systems;Organismal Systems;Organismal Systems;Organismal Systems;Organismal Systems;Human Diseases;Organismal Systems;Organismal Systems;Human Diseases;O…	Neurodegenerative diseases;Signal transduction;Signal transduction;Signal transduction;Signal transduction;Endocrine and metabolic diseases;Endocrine system;Nervous system;Circulatory system;Circulatory system;Endocrine system;Nervous system;Nervous system;Endocrine system;Cardiovascular diseases;Nervous system;Endocrine system;Cardiovascular diseases;Circulatory system;Endocrine system;Cardiovas…	ko05010//Alzheimer disease;ko04010//MAPK signaling pathway;ko04020//Calcium signaling pathway;ko04024//cAMP signaling pathway;ko04022//cGMP - PKG signaling pathway;ko04934//Cushing syndrome;ko04921//Oxytocin signaling pathway;ko04723//Retrograde endocannabinoid signaling;ko04261//Adrenergic signaling in cardiomyocytes;ko04270//Vascular smooth muscle contraction;ko04935//Growth hormone synthesis, …	K04857;K04857;K04857;K04857;K04857;K04857;K04857;K04857;K04857;K04857;K04857;K04857;K04857;K04857;K04857;K04857;K04857;K04857;K04857;K04857;K04857;K04857;K04857;K04857	GO:0005737//cytoplasm;GO:0005886//plasma membrane;GO:0005891//voltage-gated calcium channel complex;GO:0016020//membrane;GO:0030315//T-tubule;GO:0031674//I band	GO:0005216//ion channel activity;GO:0005245//voltage-gated calcium channel activity;GO:0008331//high voltage-gated calcium channel activity	GO:0006811//ion transport;GO:0006816//calcium ion transport;GO:0006936//muscle contraction;GO:0055085//transmembrane transport;GO:0070588//calcium ion transmembrane transport
DHM-vs-DHBM	Fibro_adipogenic_progenitor_cells	ENSSSCG00000002467	ASB2	0.301414	1.85264	219	213	0.068	0.286	2.61937	3.43e-09	0.000109468	up	ASB2	ankyrin repeat and SOCS box containing 2 [Source:VGNC Symbol;Acc:VGNC:85564]	-	-	-	-	GO:0000151//ubiquitin ligase complex	GO:0005515//protein binding;GO:0061630//ubiquitin protein ligase activity	GO:0016567//protein ubiquitination;GO:0035914//skeletal muscle cell differentiation
DHM-vs-DHBM	Fibro_adipogenic_progenitor_cells	ENSSSCG00000017330	MAP3K14	0.559315	1.68383	219	213	0.128	0.385	1.58984	3.49e-09	0.0001112	up	MAP3K14	mitogen-activated protein kinase kinase kinase 14 [Source:VGNC Symbol;Acc:VGNC:98105]	Human Diseases;Environmental Information Processing;Human Diseases;Environmental Information Processing;Organismal Systems;Cellular Processes;Organismal Systems;Environmental Information Processing;Organismal Systems;Organismal Systems;Human Diseases	Infectious diseases;Signal transduction;Infectious diseases;Signal transduction;Immune system;Cell growth and death;Development;Signal transduction;Immune system;Immune system;Infectious diseases	ko05166//HTLV-I infection;ko04010//MAPK signaling pathway;ko05169//Epstein-Barr virus infection;ko04064//NF-kappa B signaling pathway;ko04660//T cell receptor signaling pathway;ko04210//Apoptosis;ko04380//Osteoclast differentiation;ko04668//TNF signaling pathway;ko04625//C-type lectin receptor signaling pathway;ko04672//Intestinal immune network for IgA production;ko05120//Epithelial cell signali…	K04466;K04466;K04466;K04466;K04466;K04466;K04466;K04466;K04466;K04466;K04466	GO:0001650//fibrillar center;GO:0005654//nucleoplasm;GO:0005829//cytosol;GO:0043231//intracellular membrane-bounded organelle	GO:0004672//protein kinase activity;GO:0004674//protein serine/threonine kinase activity;GO:0004704//NF-kappaB-inducing kinase activity;GO:0005524//ATP binding	GO:0006468//protein phosphorylation;GO:0006955//immune response;GO:0007249//I-kappaB kinase/NF-kappaB signaling;GO:0043123//positive regulation of I-kappaB kinase/NF-kappaB signaling;GO:0051607//defense response to virus;GO:0071260//cellular response to mechanical stimulus
DHM-vs-DHBM	Fibro_adipogenic_progenitor_cells	ENSSSCG00000025984	TTLL5	1.91005	0.464629	219	213	0.384	0.155	-2.03923	3.54e-09	0.00011309	down	TTLL5	tubulin tyrosine ligase like 5 [Source:VGNC Symbol;Acc:VGNC:94569]	-	-	-	-	GO:0005813//centrosome;GO:0005829//cytosol;GO:0005886//plasma membrane	GO:0005524//ATP binding	GO:0006464//cellular protein modification process;GO:0060041//retina development in camera-type eye
DHM-vs-DHBM	Fibro_adipogenic_progenitor_cells	ENSSSCG00000029805	RHOBTB3	4.67266	0.999636	219	213	0.447	0.244	-2.22466	3.57e-09	0.000113965	down	RHOBTB3	Rho related BTB domain containing 3 [Source:VGNC Symbol;Acc:VGNC:92286]	-	-	-	-	GO:0005737//cytoplasm	GO:0003924//GTPase activity;GO:0005515//protein binding;GO:0005524//ATP binding;GO:0005525//GTP binding;GO:0016887//ATPase activity;GO:0031267//small GTPase binding	GO:0008584//male gonad development;GO:0016192//vesicle-mediated transport;GO:0042147//retrograde transport, endosome to Golgi
DHM-vs-DHBM	Fibro_adipogenic_progenitor_cells	ENSSSCG00000040638	DIO2	1.52847	0.263322	219	213	0.187	0.019	-2.53674	3.6e-09	0.000114861	down	DIO2	iodothyronine deiodinase 2 [Source:NCBI gene (formerly Entrezgene);Acc:414379]	-	-	-	-	GO:0016020//membrane	GO:0004800//thyroxine 5'-deiodinase activity;GO:0016491//oxidoreductase activity;GO:0031625//ubiquitin protein ligase binding;GO:0033798//thyroxine 5-deiodinase activity	GO:0042403//thyroid hormone metabolic process;GO:0042404//thyroid hormone catabolic process;GO:0042446//hormone biosynthetic process;GO:0050873//brown fat cell differentiation;GO:0055114//oxidation-reduction process;GO:0120162//positive regulation of cold-induced thermogenesis
DHM-vs-DHBM	Fibro_adipogenic_progenitor_cells	ENSSSCG00000017272	HELZ	5.11447	2.02372	219	213	0.612	0.484	-1.33754	3.67e-09	0.000116998	down	HELZ	helicase with zinc finger [Source:VGNC Symbol;Acc:VGNC:88840]	-	-	-	-	-	GO:0004386//helicase activity;GO:0005515//protein binding;GO:0046872//metal ion binding	-
DHM-vs-DHBM	Fibro_adipogenic_progenitor_cells	ENSSSCG00000004728	CAPN3	0.253723	1.61606	219	213	0.068	0.282	2.67068	3.89e-09	0.000124174	up	CAPN3	calpain 3 [Source:VGNC Symbol;Acc:VGNC:103042]	-	-	-	-	GO:0005634//nucleus;GO:0005737//cytoplasm;GO:0005829//cytosol;GO:0005886//plasma membrane;GO:0032991//protein-containing complex	GO:0003824//catalytic activity;GO:0004198//calcium-dependent cysteine-type endopeptidase activity;GO:0005509//calcium ion binding;GO:0008233//peptidase activity;GO:0008307//structural constituent of muscle;GO:0031402//sodium ion binding;GO:0031432//titin binding;GO:0055103//ligase regulator activity;GO:0060090//molecular adaptor activity	GO:0006508//proteolysis;GO:0012501//programmed cell death;GO:0014718//positive regulation of satellite cell activation involved in skeletal muscle regeneration;GO:0030163//protein catabolic process;GO:0030239//myofibril assembly;GO:0031648//protein destabilization;GO:0033234//negative regulation of protein sumoylation;GO:0043066//negative regulation of apoptotic process;GO:0043122//regulation of …
DHM-vs-DHBM	Fibro_adipogenic_progenitor_cells	ENSSSCG00000006156	TPD52	0.0607893	0.788026	219	213	0.018	0.188	3.69416	4.1e-09	0.000130847	up	TPD52	tumor protein D52 [Source:VGNC Symbol;Acc:VGNC:98383]	-	-	-	-	GO:0005737//cytoplasm;GO:0005783//endoplasmic reticulum;GO:0048471//perinuclear region of cytoplasm	GO:0005509//calcium ion binding;GO:0042803//protein homodimerization activity	GO:0030183//B cell differentiation
DHM-vs-DHBM	Fibro_adipogenic_progenitor_cells	ENSSSCG00000001499	DST	3.14238	6.57851	219	213	0.475	0.737	1.06588	4.14e-09	0.00013202	up	DST	dystonin [Source:HGNC Symbol;Acc:HGNC:1090]	-	-	-	-	GO:0005856//cytoskeleton	GO:0005509//calcium ion binding;GO:0005515//protein binding;GO:0008017//microtubule binding	GO:0045104//intermediate filament cytoskeleton organization
DHM-vs-DHBM	Fibro_adipogenic_progenitor_cells	ENSSSCG00000007355	TOP1	6.24075	3.20866	219	213	0.726	0.587	-0.959725	4.3e-09	0.000137068	down	TOP1	DNA topoisomerase I [Source:HGNC Symbol;Acc:HGNC:11986]	-	-	-	-	GO:0000228//nuclear chromosome;GO:0000932//P-body;GO:0001650//fibrillar center;GO:0005634//nucleus;GO:0005654//nucleoplasm;GO:0005694//chromosome;GO:0005730//nucleolus;GO:0005737//cytoplasm;GO:0032993//protein-DNA complex;GO:0043204//perikaryon	GO:0000978//RNA polymerase II proximal promoter sequence-specific DNA binding;GO:0003677//DNA binding;GO:0003682//chromatin binding;GO:0003690//double-stranded DNA binding;GO:0003697//single-stranded DNA binding;GO:0003917//DNA topoisomerase type I activity;GO:0004674//protein serine/threonine kinase activity;GO:0005524//ATP binding;GO:0019904//protein domain specific binding;GO:0097100//supercoi…	GO:0006260//DNA replication;GO:0006265//DNA topological change;GO:0006338//chromatin remodeling;GO:0007623//circadian rhythm;GO:0018105//peptidyl-serine phosphorylation;GO:0032922//circadian regulation of gene expression;GO:0040016//embryonic cleavage;GO:0042493//response to drug
DHM-vs-DHBM	Fibro_adipogenic_progenitor_cells	ENSSSCG00000006231	CHD7	1.87783	0.493058	219	213	0.361	0.117	-1.92902	4.32e-09	0.000137695	down	CHD7	chromodomain helicase DNA binding protein 7 [Source:VGNC Symbol;Acc:VGNC:86633]	-	-	-	-	GO:0005634//nucleus;GO:0005654//nucleoplasm;GO:0005730//nucleolus	GO:0000978//RNA polymerase II proximal promoter sequence-specific DNA binding;GO:0005515//protein binding;GO:0005524//ATP binding;GO:1990841//promoter-specific chromatin binding	GO:0001501//skeletal system development;GO:0001568//blood vessel development;GO:0001701//in utero embryonic development;GO:0001974//blood vessel remodeling;GO:0003007//heart morphogenesis;GO:0003222//ventricular trabecula myocardium morphogenesis;GO:0003226//right ventricular compact myocardium morphogenesis;GO:0006338//chromatin remodeling;GO:0007417//central nervous system development;GO:000751…
DHM-vs-DHBM	Fibro_adipogenic_progenitor_cells	ENSSSCG00000017551	FAM117A	0.0093055	0.431502	219	213	0.005	0.146	5.52005	4.34e-09	0.000138356	up	FAM117A	family with sequence similarity 117 member A [Source:VGNC Symbol;Acc:VGNC:87892]	-	-	-	-	-	-	-
[truncated: 2,601 more rows]

## Sheet: adipocytes
Additional file 3-2 Differentially expressed genes in adipocytes of DHM and DHBM
[truncated: 916 more rows]

## Sheet: Myocytes
Additional file 3-3 Differentially expressed genes in myocytes of DHM and DHBM
[truncated: 3,169 more rows]

[truncated: 4 more sheets: Macrophage, Endothelial_cells, Satellite_cells, Pericytes]
