# Supplementary material for: Single-nucleus RNA sequencing and lipidomics reveal characteristics of transcriptional and lipid composition in porcine longissimus dorsi muscle
Source: BMC Genomics. 2024 Jun 20;25:622. doi: 10.1186/s12864-024-10488-8 (PMC11188186; doi:10.1186/s12864-024-10488-8)
Supplement: Supplementary file 4 — Supplementary Material 4. [file 12864_2024_10488_MOESM4_ESM.xlsx]

## Sheet: Feuil1
Additional file 4 Different lipid species between DHM and DHBM
Lipid class	Fatty acid composition	Lipid molecular formula	Theoretical mass-to-charge ratio	Retention time (minutes)	Relative standard deviation for quality control samples	log2 Fold Change	P-value	VIP	DHBM-843	DHBM-869	DHBM-873	DHBM-896	DHBM-897	DHBM-905	DHM-76	DHM-85	DHM-94	DHM-97	DHM-98	DHM-99	Quality control samples 1	Quality control samples 2	Quality control samples 3	DHBM mean-DHM mean
AcCa	(16:1)	C23 H44 O4 N1	398.326	1.59064	0.0500904	0.11095	0.0122948	1.90858	1.24443e+06	793903	1.19733e+06	1.66444e+06	890534	278355	5.64692e+06	879108	1.9158e+07	6.33665e+06	1.38589e+07	8.82041e+06	2.54186e+06	2.54053e+06	2.32692e+06	-8.10517e+06
AcCa	(18:1)	C25 H48 O4 N1	426.358	2.05509	0.0529889	0.110254	0.0091835	3.97713	4.34557e+06	4.12161e+06	4.97843e+06	7.41468e+06	3.63023e+06	1.06343e+06	2.50091e+07	3.27024e+06	7.59675e+07	2.54478e+07	5.76084e+07	4.44708e+07	159884	174750	159399	-3.437e+07
AcCa	(14:0)	C21 H42 O4 N1	372.311	1.51868	0.0503992	0.13535	0.042564	1.12985	842486	314065	614484	772000	263857	315761	2.52219e+06	437022	1.04335e+07	2.6507e+06	4.67886e+06	2.34877e+06	1.0953e+06	1.11285e+06	1.01163e+06	-3.32472e+06
Cer	(d18:1_18:0)	C37 H72 O5 N1	610.542	12.6005	0.00456927	1.36395	0.0409198	2.08173	1.18834e+07	1.37607e+07	1.53228e+07	1.72822e+07	1.74409e+07	1.37443e+07	9.26311e+06	1.17294e+07	1.70308e+07	1.12519e+07	6.42099e+06	9.87408e+06	6.67451e+06	6.73116e+06	6.68281e+06	3.97736e+06
CL	(81:5)	C90 H164 O17 P2	789.573	10.9869	0.0349344	1.25471	0.0382995	2.75122	3.15706e+07	2.50758e+07	3.76252e+07	3.931e+07	3.07198e+07	2.7451e+07	2.25501e+07	2.69269e+07	2.29986e+07	3.22336e+07	2.41271e+07	2.39903e+07	1.78224e+07	1.67659e+07	1.78237e+07	6.48762e+06
CL	(71:2)	C80 H150 O17 P2	722.518	10.3363	0.00287298	1.53147	0.000795153	1.00799	3.16002e+06	2.44031e+06	2.88735e+06	2.49114e+06	2.94307e+06	2.55889e+06	1.46183e+06	1.48542e+06	1.86293e+06	1.66153e+06	2.54289e+06	1.74684e+06	1.34321e+06	1.34323e+06	1.33655e+06	953223
CL	(75:6)	C84 H150 O17 P2	746.518	10.6512	0.0055003	2.29833	0.000191744	1.13212	2.71935e+06	2.16963e+06	2.68167e+06	3.38456e+06	2.54764e+06	2.41163e+06	1.60502e+06	531127	1.20611e+06	1.8303e+06	929362	822444	828467	837493	834375	1.49836e+06
DG	(4:0_18:2)	C25 H48 O5 N1	442.353	1.67313	0.0616663	0.1143	0.00642543	1.0076	326302	174015	340713	474472	144703	87454.4	1.83156e+06	153837	3.56745e+06	1.79981e+06	4.12864e+06	2.05902e+06	608106	607871	545283	-1.99878e+06
LPC	(18:1)	C26 H53 O7 N1 P1	522.355	1.57021	0.0664515	0.570127	0.0337004	1.29904	6.68885e+06	4.70102e+06	6.15151e+06	9.28417e+06	1.49914e+07	1.34822e+07	1.25882e+07	1.48807e+07	1.72959e+07	1.92035e+07	8.55809e+06	2.44678e+07	5.48634e+06	6.0874e+06	5.39583e+06	-6.9492e+06
LPC	(20:4)	C28 H51 O7 N1 P1	544.34	1.56601	0.0528506	0.495419	0.0154369	1.57066	6.10103e+06	3.73071e+06	5.61689e+06	8.15271e+06	1.11401e+07	1.02298e+07	1.20803e+07	1.23127e+07	1.62302e+07	1.83799e+07	7.67647e+06	2.40947e+07	5.40014e+06	5.40753e+06	4.92386e+06	-7.63383e+06
PC	(16:0_18:2)	C43 H81 O10 N1 P1	802.56	10.2517	0.00465709	1.20914	0.0145948	5.91724	1.40936e+08	1.3641e+08	1.41425e+08	1.50073e+08	1.75432e+08	1.55241e+08	1.27762e+08	1.02085e+08	1.39587e+08	1.3251e+08	1.36475e+08	1.05514e+08	8.57031e+07	8.5014e+07	8.57037e+07	2.59306e+07
PC	(18:0_18:2)	C45 H85 O10 N1 P1	830.592	11.4666	0.0165415	1.4129	0.000449989	3.73835	4.24434e+07	3.99672e+07	4.93283e+07	3.97706e+07	4.00058e+07	4.9504e+07	3.23435e+07	2.71323e+07	2.72982e+07	3.56373e+07	3.45845e+07	2.77438e+07	3.48441e+07	3.58566e+07	3.4853e+07	1.27133e+07
PC	(18:1e_18:1)	C45 H87 O9 N1 P1	816.612	12.9066	0.012259	0.405841	4.82536e-05	1.04119	1.20954e+06	979388	2.21629e+06	1.6594e+06	877422	1.65327e+06	3.01567e+06	2.84139e+06	3.74664e+06	3.40309e+06	4.37587e+06	3.79632e+06	1.09103e+06	1.11434e+06	1.09099e+06	-2.09728e+06
PC	(18:1e_18:2)	C45 H85 O9 N1 P1	814.597	12.0239	0.00356593	0.601276	0.000463247	1.6522	9.81199e+06	1.09941e+07	1.62557e+07	1.21754e+07	9.7575e+06	1.30189e+07	2.06505e+07	2.3021e+07	1.66546e+07	2.29878e+07	2.01082e+07	1.6346e+07	8.56792e+06	8.51511e+06	8.56792e+06	-7.95905e+06
PC	(18:2_18:2)	C45 H81 O10 N1 P1	826.56	9.379	0.0063325	1.56936	0.0191914	1.64022	6.28367e+06	6.36497e+06	1.03384e+07	5.15173e+06	8.03332e+06	1.09616e+07	5.23581e+06	4.36074e+06	4.01696e+06	5.34625e+06	6.36739e+06	4.70657e+06	3.45686e+06	3.42319e+06	3.46411e+06	2.85e+06
PC	(16:1e_20:4)	C45 H81 O9 N1 P1	810.565	10.5944	0.0160356	0.455623	2.59972e-07	3.09599	1.41737e+07	1.34657e+07	1.80928e+07	1.89216e+07	1.31504e+07	1.39881e+07	2.93966e+07	3.63532e+07	3.23453e+07	3.28175e+07	3.40605e+07	3.64927e+07	1.35613e+07	1.31915e+07	1.31916e+07	-1.82789e+07
PC	(8:1e_24:0)	C40 H81 O7 N1 P1	718.575	9.27225	0.0536864	1.3799	0.0434916	1.54409	9.43771e+06	6.23429e+06	8.19367e+06	1.02934e+07	9.38197e+06	6.38451e+06	4.68813e+06	4.07746e+06	5.98161e+06	7.04671e+06	5.49617e+06	8.89035e+06	184879	195197	175323	2.29085e+06
PC	(8:1e_24:1)	C40 H79 O7 N1 P1	716.559	8.31691	0.166383	1.32864	0.030627	1.19976	4.56867e+06	5.44701e+06	4.4368e+06	6.42824e+06	6.74593e+06	6.06966e+06	3.70697e+06	5.65541e+06	3.27288e+06	4.24879e+06	5.03535e+06	3.44201e+06	4161.61	5693.34	4537.73	1.38915e+06
PC	(33:3)	C41 H77 O8 N1 P1	742.538	9.28537	0.110956	0.656708	0.0019948	1.39744	1.17366e+07	9.00096e+06	1.13396e+07	1.41345e+07	7.54086e+06	7.84537e+06	1.44475e+07	1.34669e+07	1.50819e+07	1.75607e+07	1.82092e+07	1.50319e+07	122791	122918	100666	-5.36668e+06
PC	(23:0_11:2)	C42 H80 O8 N1 P1 Na1	780.551	6.97875	0.028459	3.66097	0.000295211	1.28742	2.19946e+06	1.91648e+06	3.96535e+06	1.91075e+06	3.20571e+06	3.35508e+06	984883	669525	442149	1.13881e+06	768258	517814	83182.5	83212.7	79163	2.00523e+06
PC	(16:1e_18:1)	C42 H82 O7 N1 P1 Na1	766.572	10.2942	0.0449899	0.324547	0.0197716	1.48752	2.96222e+06	1.97846e+06	2.59911e+06	4.14721e+06	1.35447e+06	1.50305e+06	3.1059e+06	1.03905e+07	3.95231e+06	1.03505e+07	3.83865e+06	1.3177e+07	9.92091e+07	9.91738e+07	9.16577e+07	-5.04505e+06
PC	(16:1e_18:3)	C42 H79 O7 N1 P1	740.559	8.49489	0.0630462	1.39393	0.0192268	2.86213	2.40508e+07	3.20864e+07	2.27581e+07	3.60423e+07	2.79918e+07	2.0158e+07	1.454e+07	1.79891e+07	2.25678e+07	1.90512e+07	2.24499e+07	2.04006e+07	114483	126862	113471	7.68146e+06
PC	(17:0_18:2)	C43 H83 O8 N1 P1	772.585	9.27835	0.0817255	1.44822	0.0046923	1.98761	1.60853e+07	1.20291e+07	1.3059e+07	1.41571e+07	1.16144e+07	1.04013e+07	9.90013e+06	6.42747e+06	9.39868e+06	1.09792e+07	9.72109e+06	6.98109e+06	206613	175368	192864	3.98975e+06
PC	(18:1e_18:1)	C44 H87 O7 N1 P1	772.621	10.6805	0.0831849	1.57561	0.0251826	6.15685	1.14084e+08	9.00534e+07	1.68457e+08	1.5705e+08	8.11065e+07	1.14283e+08	8.32029e+07	8.20266e+07	8.97347e+07	1.02896e+08	5.49904e+07	4.73115e+07	1.19669e+07	1.34331e+07	1.1466e+07	4.41455e+07
PC	(36:3e)	C44 H84 O7 N1 P1 Na1	792.588	9.09022	0.107861	0.615311	0.0266999	2.8837	4.35792e+07	2.61706e+07	5.50586e+07	5.12655e+07	2.2142e+07	2.59406e+07	5.60632e+07	3.59376e+07	5.79189e+07	8.69339e+07	5.88123e+07	6.86321e+07	46517.1	39367.7	38307.9	-2.33569e+07
PC	(18:2_18:2)	C44 H81 O8 N1 P1	782.569	7.88339	0.106333	1.98904	0.00391431	4.63787	3.83179e+07	3.75352e+07	5.83595e+07	3.26061e+07	5.67819e+07	7.1638e+07	2.6761e+07	2.41723e+07	1.82e+07	3.04571e+07	2.86959e+07	2.01465e+07	134220	160802	134635	2.44676e+07
PC	(18:3e_18:2)	C44 H81 O7 N1 P1	766.575	9.03654	0.068444	0.458848	4.72819e-06	8.33914	1.1028e+08	8.74915e+07	1.28356e+08	1.44863e+08	9.99651e+07	9.84886e+07	1.92606e+08	2.54953e+08	2.31213e+08	2.68663e+08	2.39593e+08	2.7194e+08	980097	1.09827e+06	975256	-1.31587e+08
PC	(18:3e_18:2)	C44 H81 O7 N1 P1	766.575	10.2274	0.0409108	0.3225	0.017984	1.47434	3.0225e+06	1.99623e+06	3.5017e+06	2.99177e+06	1.37741e+06	1.67337e+06	3.26496e+06	1.04716e+07	3.97906e+06	1.04182e+07	3.80602e+06	1.32167e+07	1.06865e+08	1.06522e+08	9.93135e+07	-5.09892e+06
PC	(36:6)	C44 H77 O8 N1 P1	778.538	8.108	0.104655	1.64866	0.00153771	1.02311	3.10134e+06	2.418e+06	2.89e+06	2.39944e+06	3.06933e+06	2.65775e+06	2.08838e+06	843180	1.97243e+06	2.06352e+06	1.89802e+06	1.16437e+06	8652.7	7183.68	8676.63	1.08433e+06
PC	(37:5e)	C45 H83 O7 N1 P1	780.59	9.54636	0.0691656	0.497157	4.45661e-05	1.04288	2.77863e+06	1.81588e+06	2.80486e+06	2.72936e+06	2.09911e+06	1.97666e+06	4.29516e+06	5.84976e+06	4.30645e+06	5.50478e+06	4.11814e+06	4.49719e+06	284779	313147	274274	-2.3945e+06
PC	(18:1_20:3)	C46 H85 O8 N1 P1	810.601	8.97109	0.0526435	1.63109	0.0246425	1.0995	2.67222e+06	5.26496e+06	4.94702e+06	2.7711e+06	2.56092e+06	4.02106e+06	2.49271e+06	1.63337e+06	1.7422e+06	2.97709e+06	2.7467e+06	2.04135e+06	308490	327598	295084	1.43398e+06
PC	(38:4e)	C46 H87 O7 N1 P1	796.621	10.9062	0.0477186	0.396168	1.97849e-07	1.33381	2.01526e+06	1.82804e+06	2.70481e+06	2.46697e+06	2.21911e+06	2.50912e+06	6.13351e+06	5.6711e+06	6.36344e+06	5.73354e+06	4.68182e+06	6.10725e+06	1.52471e+07	1.54131e+07	1.41052e+07	-3.49122e+06
PC	(18:1e_20:4)	C46 H85 O7 N1 P1	794.606	9.91131	0.0543708	0.416044	0.000987547	2.66917	1.0596e+07	1.31451e+07	1.45271e+07	1.19283e+07	1.41458e+07	1.59348e+07	2.07025e+07	4.57988e+07	3.36997e+07	2.36526e+07	4.08456e+07	2.82543e+07	543547	606017	578927	-1.87794e+07
PE	(16:1e_20:4)	C41 H73 O7 N1 P1	722.513	10.9848	0.00164411	0.799037	0.00298304	1.22485	3.32486e+07	2.75391e+07	3.43001e+07	3.68577e+07	3.18055e+07	2.99005e+07	3.65877e+07	3.45467e+07	4.33773e+07	4.16918e+07	4.20083e+07	4.41441e+07	2.00724e+07	2.00725e+07	2.01297e+07	-8.11741e+06
PE	(16:1e_20:5)	C41 H71 O7 N1 P1	720.497	10.1452	0.0110854	2.02941	1.28697e-05	1.09202	2.70754e+06	2.32455e+06	2.57343e+06	2.82313e+06	2.72771e+06	2.00196e+06	1.39789e+06	799668	1.25532e+06	1.50235e+06	1.16241e+06	1.35168e+06	977365	958697	977320	1.2815e+06
PE	(18:0_20:4)	C43 H77 O8 N1 P1	766.539	11.5967	0.0022685	0.674144	0.0200176	1.21101	1.31841e+07	1.02108e+07	1.36916e+07	1.64425e+07	1.28492e+07	1.28378e+07	1.83615e+07	1.11601e+07	1.90657e+07	1.8761e+07	2.33076e+07	2.68501e+07	1.10682e+07	1.10884e+07	1.11182e+07	-6.38168e+06
PE	(16:1e_22:6)	C43 H73 O7 N1 P1	746.513	10.6257	0.0111158	2.56306	2.78336e-05	1.20937	2.44118e+06	2.37212e+06	2.54266e+06	3.09743e+06	3.27242e+06	2.88743e+06	1.51749e+06	566155	1.12666e+06	1.65615e+06	833934	781402	908395	911487	927367	1.68858e+06
PE	(18:1e_22:5)	C45 H79 O7 N1 P1	776.56	12.1376	0.004351	1.44791	0.00118356	1.5349	6.48059e+06	7.25487e+06	8.57699e+06	6.43144e+06	7.62836e+06	7.42412e+06	5.79151e+06	4.89568e+06	4.79206e+06	6.47082e+06	4.43693e+06	3.86094e+06	2.95231e+06	2.93018e+06	2.93017e+06	2.25807e+06
PE	(18:1e_22:6)	C45 H77 O7 N1 P1	774.544	11.721	0.00232981	2.29614	0.000468926	1.04121	2.08919e+06	1.87391e+06	2.7796e+06	2.60179e+06	2.04558e+06	2.43551e+06	1.53674e+06	645947	838933	1.75961e+06	515691	724309	789005	789025	792203	1.30072e+06
PE	(12:1e_6:0)	C23 H46 O7 N1 P1 Na1	502.29	1.98082	0.0513483	8.38623	0.0220602	2.08783	872856	390046	8.13127e+06	1.04872e+07	1.61354e+07	1.50533e+07	559445	604833	1.41195e+06	1.41957e+06	753800	1.34015e+06	4.8539e+06	4.92002e+06	4.46863e+06	7.49672e+06
PE	(18:1e)	C23 H46 O7 N1 P1 Na1	502.29	2.40752	0.142394	15.0946	0.00255615	2.40581	9.17633e+06	345233	7.04057e+06	9.49773e+06	1.49224e+07	1.35789e+07	277776	307267	1.02753e+06	497800	321548	1.18269e+06	467960	591065	463871	8.49109e+06
PE	(34:3e)	C39 H74 O7 N1 P1 Na1	722.51	8.775	0.130586	2.03094	0.00111817	1.31677	5.08539e+06	3.0324e+06	3.68505e+06	5.24652e+06	3.61525e+06	2.98404e+06	1.85303e+06	1.17711e+06	2.31362e+06	2.36006e+06	1.79921e+06	2.14115e+06	5566.1	6888.32	5504.63	2.00075e+06
PE	(18:0_18:1)	C41 H80 O8 N1 P1 Na1	768.551	10.054	0.0444206	0.631598	0.00946521	1.47961	1.35508e+07	1.0136e+07	1.38164e+07	1.69456e+07	1.35599e+07	1.39807e+07	2.0351e+07	1.26039e+07	2.16715e+07	1.96393e+07	2.78488e+07	2.76981e+07	1.59897e+06	1.72442e+06	1.59748e+06	-7.97053e+06
PE	(16:0p_20:4)	C41 H75 O7 N1 P1	724.528	9.43853	0.0536947	0.823216	0.0441268	1.55815	5.23433e+07	3.38555e+07	4.74437e+07	5.36437e+07	4.15719e+07	4.06011e+07	4.94277e+07	4.33454e+07	6.12894e+07	5.89448e+07	5.89911e+07	5.53264e+07	113471	117094	105352	-9.64429e+06
PE	(16:0p_20:5)	C41 H73 O7 N1 P1	722.512	8.5978	0.0360444	1.88157	0.00279095	1.3294	5.52549e+06	3.49614e+06	4.34261e+06	5.83005e+06	3.61326e+06	3.20807e+06	2.32253e+06	1.17936e+06	2.771e+06	2.83997e+06	2.17384e+06	2.53982e+06	8192.31	8205.28	7697.49	2.03151e+06
PE	(18:1e_19:1)	C42 H82 O7 N1 P1 Na1	766.572	9.05976	0.065653	0.449271	5.97314e-06	8.3838	1.05804e+08	8.34626e+07	1.23748e+08	1.4181e+08	9.39752e+07	9.2103e+07	1.85683e+08	2.45135e+08	2.28324e+08	2.65626e+08	2.35444e+08	2.66329e+08	986797	1.10187e+06	984050	-1.3094e+08
PE	(37:3e)	C42 H81 O7 N1 P1	742.575	9.29869	0.0499733	0.685548	0.00538614	8.28329	5.53175e+08	4.75639e+08	5.21473e+08	6.72871e+08	3.58965e+08	3.29332e+08	6.29671e+08	6.92492e+08	7.19297e+08	7.758e+08	8.29153e+08	6.00488e+08	9.77025e+06	9.8381e+06	8.9814e+06	-2.22575e+08
PE	(37:4e)	C42 H79 O7 N1 P1	740.559	8.461	0.0525047	1.41646	0.020945	2.81219	2.31953e+07	3.08111e+07	2.18448e+07	3.47601e+07	2.57507e+07	1.87193e+07	1.37116e+07	1.51092e+07	2.15788e+07	1.8129e+07	2.14418e+07	1.9515e+07	101173	110508	100899	7.59933e+06
PE	(18:0_20:4)	C43 H79 O8 N1 P1	768.554	10.0567	0.027059	0.635513	0.00892976	1.53891	1.52897e+07	1.10451e+07	1.50039e+07	1.84738e+07	1.43096e+07	1.53007e+07	2.21963e+07	1.38898e+07	2.32893e+07	2.14739e+07	2.96735e+07	3.01868e+07	2.12104e+06	2.20644e+06	2.09591e+06	-8.54781e+06
PE	(18:1_20:4)	C43 H77 O8 N1 P1	766.538	8.93418	0.0284503	0.484764	2.75732e-05	1.34442	3.35756e+06	2.67607e+06	4.09286e+06	3.96927e+06	3.15645e+06	2.68229e+06	5.81153e+06	5.85525e+06	6.30478e+06	7.21251e+06	7.61736e+06	8.32062e+06	18642.8	17721.1	18603.9	-3.53126e+06
PE	(18:1e_20:4)	C43 H79 O7 N1 P1	752.559	9.66313	0.0535405	1.72807	2.53595e-05	1.30596	3.86543e+06	3.62297e+06	4.1059e+06	3.48303e+06	4.43177e+06	4.19493e+06	2.41834e+06	1.70075e+06	2.30331e+06	2.69832e+06	1.86731e+06	2.72901e+06	1.01129e+06	1.01604e+06	922569	1.6645e+06
PE	(16:0p_22:6)	C43 H75 O7 N1 P1	748.528	9.03937	0.0267219	2.20255	0.00346434	1.20969	3.984e+06	2.47931e+06	3.86873e+06	4.80664e+06	2.74636e+06	2.59302e+06	2.01655e+06	477296	1.65996e+06	2.63207e+06	1.32946e+06	1.18207e+06	22164	21746.9	21021	1.86344e+06
PE	(40:7e)	C45 H79 O7 N1 P1	776.559	10.2244	0.0425796	2.29408	0.00103584	1.07962	2.1923e+06	1.92866e+06	3.10158e+06	2.89147e+06	2.35222e+06	2.80403e+06	1.7501e+06	731542	948693	2.02088e+06	545645	659507	72525.5	78011.4	72529.8	1.43565e+06
PE	(18:1p_22:6)	C45 H77 O7 N1 P1	774.543	9.1144	0.0376462	3.23943	4.66353e-05	1.03462	2.11778e+06	1.2878e+06	2.24313e+06	2.05135e+06	1.67121e+06	1.70383e+06	756985	176306	583365	1.00923e+06	482620	410336	26276.4	26374.9	24647.7	1.27604e+06
PG	(36:0)	C42 H82 O10 N0 P1	777.565	12.193	0.00227247	1.42971	0.00334057	1.08212	3.35509e+06	3.88126e+06	4.63641e+06	3.44265e+06	3.43233e+06	3.98345e+06	2.96753e+06	2.62411e+06	2.41159e+06	3.54118e+06	2.34773e+06	2.007e+06	1.58745e+06	1.58126e+06	1.58118e+06	1.13867e+06
PI	(18:1_18:2)	C45 H80 O13 N0 P1	859.534	9.05004	0.00309038	1.84662	0.000158603	1.25379	3.15689e+06	3.18891e+06	4.1982e+06	2.73496e+06	3.8442e+06	4.19554e+06	2.03625e+06	1.70338e+06	1.70783e+06	2.29503e+06	2.21408e+06	1.58812e+06	1.03438e+06	1.03124e+06	1.03763e+06	1.629e+06
SM	(d36:0)	C41 H86 O6 N2 P1	733.622	10.2121	0.102997	1.33722	0.00699371	1.08546	4.47406e+06	3.66276e+06	4.4912e+06	3.99016e+06	3.69468e+06	4.23707e+06	3.31816e+06	2.08905e+06	3.37969e+06	3.95959e+06	2.62448e+06	2.98794e+06	59931.2	71058.9	59537.3	1.03184e+06
SM	(d40:1)	C45 H92 O6 N2 P1	787.669	13.1635	0.0528031	7.51127	0.00155756	3.28976	2.01973e+07	1.24582e+07	1.94703e+07	3.16615e+07	1.36854e+07	1.52638e+07	1.48649e+07	24921.9	5413.9	52490.1	52799.3	8502.96	1.82953e+07	1.82877e+07	1.66681e+07	1.62879e+07
SM	(t36:2)	C41 H82 O7 N2 P1	745.585	9.4826	0.0675763	1.27198	0.000994435	8.14871	2.57518e+08	2.27267e+08	2.45945e+08	2.84852e+08	2.28109e+08	2.34257e+08	1.81782e+08	2.12114e+08	1.93512e+08	2.12201e+08	1.94594e+08	1.67725e+08	296876	333150	297082	5.267e+07
SM	(t40:5)	C45 H84 O7 N2 P1	795.601	10.447	0.0424043	0.379504	0.00172696	1.9306	283473	3.68519e+06	8.98588e+06	6.29192e+06	3.75046e+06	6.80056e+06	1.36279e+07	1.59611e+07	9.69525e+06	1.79588e+07	8.62428e+06	1.26495e+07	1.84948e+07	1.84874e+07	1.71655e+07	-8.11989e+06
TG	(17:0_6:0_11:4)	C37 H63 O6	603.462	12.8521	0.0637873	77.1286	0.0116658	1.25964	3.69948e+06	3.25073e+06	4.02486e+06	2456.03	14887.2	3.0533e+06	39080.5	6322.97	44407.8	37535	1796.31	52965.2	3.1485e+06	3.14806e+06	2.81281e+06	2.3106e+06
TG	(16:0_18:1_22:4)	C59 H108 O6 N1	926.817	16.6513	0.0431618	0.655239	0.0371163	2.56215	3.58802e+07	3.93223e+07	5.25734e+07	6.41072e+07	2.51775e+07	2.38504e+07	4.32243e+07	5.09803e+07	7.55349e+07	5.01748e+07	7.22233e+07	7.55311e+07	6.05424e+07	6.10622e+07	5.63897e+07	-2.11263e+07
TG	(18:1_18:2_22:4)	C61 H108 O6 N1	950.817	16.3583	0.00708544	0.596998	0.035234	1.24839	4.86505e+06	5.9454e+06	1.00168e+07	1.10713e+07	3.20309e+06	3.23351e+06	9.19663e+06	1.02772e+07	1.45371e+07	6.79774e+06	1.06725e+07	1.27319e+07	1.56615e+07	1.55012e+07	1.54507e+07	-4.31299e+06
