# Supplementary material for: Single-nucleus RNA sequencing and lipidomics reveal characteristics of transcriptional and lipid composition in porcine longissimus dorsi muscle
Source: BMC Genomics. 2024 Jun 20;25:622. doi: 10.1186/s12864-024-10488-8 (PMC11188186; doi:10.1186/s12864-024-10488-8)
Supplement: Supplementary file 5 — Supplementary Material 5. [file 12864_2024_10488_MOESM5_ESM.xlsx]

## Sheet: Feuil1
Additional file 5 Correlation analysis of differential lipid species of DHM and DHBM.
Lipid species 1	Lipid species 2	Coefficient	P value	Absolute value of confidence	Positive/negative correlation
AcCa(14:0)	PE(16:1e_20:4)	0.881035	0.000153193	0.881035	positive
AcCa(14:0)	PE(16:1e_20:5)	-0.512715	0.0882866	0.512715	negtive
AcCa(14:0)	PE(18:0_20:4)	0.819072	0.00111718	0.819072	positive
AcCa(14:0)	PE(16:1e_22:6)	-0.531507	0.0753374	0.531507	negtive
AcCa(14:0)	PE(18:1e_22:5)	-0.666667	0.0179	0.666667	negtive
AcCa(14:0)	PE(18:1e_22:6)	-0.565821	0.0551633	0.565821	negtive
AcCa(14:0)	PG(36:0)	-0.641296	0.024607	0.641296	negtive
AcCa(14:0)	PI(18:1_18:2)	-0.690513	0.0129209	0.690513	negtive
AcCa(14:0)	CL(81:5)	-0.439642	0.152689	0.439642	negtive
AcCa(14:0)	Cer(d18:1_18:0)	-0.423937	0.169621	0.423937	negtive
AcCa(14:0)	CL(71:2)	-0.438515	0.153867	0.438515	negtive
AcCa(14:0)	CL(75:6)	-0.40527	0.191225	0.40527	negtive
AcCa(14:0)	PC(16:0_18:2)	-0.272987	0.390627	0.272987	negtive
AcCa(14:0)	PC(18:0_18:2)	-0.593249	0.0420212	0.593249	negtive
AcCa(14:0)	PC(18:1e_18:1)	0.810704	0.00137969	0.810704	positive
AcCa(14:0)	PC(18:1e_18:2)	0.549948	0.0639564	0.549948	positive
AcCa(14:0)	PC(18:2_18:2)	-0.579698	0.0482004	0.579698	negtive
AcCa(14:0)	PC(16:1e_20:4)	0.740751	0.00585285	0.740751	positive
AcCa(14:0)	AcCa(16:1)	0.959835	7.69495e-07	0.959835	positive
AcCa(14:0)	LPC(18:1)	0.374544	0.230322	0.374544	positive
AcCa(14:0)	LPC(20:4)	0.493873	0.102704	0.493873	positive
AcCa(14:0)	AcCa(18:1)	0.942966	4.31686e-06	0.942966	positive
AcCa(14:0)	PC(8:1e_24:0)	-0.209434	0.513573	0.209434	negtive
AcCa(14:0)	PC(8:1e_24:1)	-0.781779	0.00266615	0.781779	negtive
AcCa(14:0)	PC(33:3)	0.822855	0.00101199	0.822855	positive
AcCa(14:0)	PC(34:2)	-0.752984	0.00470094	0.752984	negtive
AcCa(14:0)	PC(16:1e_18:1)	0.460354	0.132069	0.460354	positive
AcCa(14:0)	PC(16:1e_18:3)	-0.359394	0.251228	0.359394	negtive
AcCa(14:0)	PC(17:0_18:2)	-0.25046	0.432361	0.25046	negtive
AcCa(14:0)	PC(18:1e_18:1)	-0.379857	0.223245	0.379857	negtive
AcCa(14:0)	PC(36:3e)	0.795314	0.00198377	0.795314	positive
AcCa(14:0)	PC(36:4)	-0.736099	0.00634235	0.736099	negtive
AcCa(14:0)	PC(36:5e)	0.743407	0.00558639	0.743407	positive
AcCa(14:0)	PC(18:3e_18:2)	0.45282	0.139347	0.45282	positive
AcCa(14:0)	PC(36:6)	-0.244817	0.443143	0.244817	negtive
AcCa(14:0)	PC(37:5e)	0.665885	0.018084	0.665885	positive
AcCa(14:0)	PC(18:1_20:3)	-0.475988	0.117767	0.475988	negtive
AcCa(14:0)	PC(38:4e)	0.748704	0.00508241	0.748704	positive
AcCa(14:0)	PC(38:5e)	0.567074	0.0545074	0.567074	positive
AcCa(14:0)	PE(12:1e_6:0)	-0.407211	0.188903	0.407211	negtive
AcCa(14:0)	PE(18:1e)	-0.476673	0.117165	0.476673	negtive
AcCa(14:0)	PE(34:3e)	-0.352784	0.260684	0.352784	negtive
AcCa(14:0)	PE(18:0_18:1)	0.847834	0.000494753	0.847834	positive
AcCa(14:0)	PE(16:0p_20:4)	0.859147	0.000343006	0.859147	positive
AcCa(14:0)	PE(16:0p_20:5)	-0.23144	0.469207	0.23144	negtive
AcCa(14:0)	PE(18:1e_19:1)	0.753244	0.00467855	0.753244	positive
AcCa(14:0)	PE(37:3e)	0.747901	0.00515652	0.747901	positive
AcCa(14:0)	PE(37:4e)	-0.28523	0.368846	0.28523	negtive
AcCa(14:0)	PE(18:0_20:4)	0.851525	0.000440466	0.851525	positive
AcCa(14:0)	PE(18:1_20:4)	0.800337	0.00176797	0.800337	positive
AcCa(14:0)	PE(18:1e_20:4)	-0.6098	0.0352634	0.6098	negtive
AcCa(14:0)	PE(16:0p_22:6)	-0.211346	0.509647	0.211346	negtive
AcCa(14:0)	DG(4:0_18:2)	0.96574	3.50919e-07	0.96574	positive
AcCa(14:0)	PE(40:7e)	-0.556531	0.0601999	0.556531	negtive
AcCa(14:0)	PE(18:1p_22:6)	-0.399344	0.198422	0.399344	negtive
AcCa(14:0)	SM(d36:0)	-0.234231	0.463711	0.234231	negtive
AcCa(14:0)	SM(d40:1)	-0.655256	0.0207247	0.655256	negtive
AcCa(14:0)	SM(t36:2)	-0.59929	0.0394568	0.59929	negtive
AcCa(14:0)	SM(t40:5)	0.313494	0.321074	0.313494	positive
AcCa(14:0)	TG(17:0_6:0_11:4)	-0.387059	0.213864	0.387059	negtive
AcCa(14:0)	AcCa(14:0)	1	0	1	positive
AcCa(16:1)	PE(16:1e_20:4)	0.901902	6.05612e-05	0.901902	positive
AcCa(16:1)	PE(16:1e_20:5)	-0.503093	0.0954659	0.503093	negtive
AcCa(16:1)	PE(18:0_20:4)	0.856929	0.00036943	0.856929	positive
AcCa(16:1)	PE(16:1e_22:6)	-0.569214	0.0533997	0.569214	negtive
AcCa(16:1)	PE(18:1e_22:5)	-0.707997	0.00998339	0.707997	negtive
AcCa(16:1)	PE(18:1e_22:6)	-0.622913	0.0304909	0.622913	negtive
AcCa(16:1)	PG(36:0)	-0.705113	0.0104297	0.705113	negtive
AcCa(16:1)	PI(18:1_18:2)	-0.731063	0.00690639	0.731063	negtive
AcCa(16:1)	CL(81:5)	-0.438977	0.153384	0.438977	negtive
AcCa(16:1)	Cer(d18:1_18:0)	-0.455002	0.137213	0.455002	negtive
AcCa(16:1)	CL(71:2)	-0.447808	0.14433	0.447808	negtive
AcCa(16:1)	CL(75:6)	-0.45395	0.138239	0.45395	negtive
AcCa(16:1)	PC(16:0_18:2)	-0.312508	0.322681	0.312508	negtive
AcCa(16:1)	PC(18:0_18:2)	-0.663372	0.0186847	0.663372	negtive
AcCa(16:1)	PC(18:1e_18:1)	0.776113	0.00299968	0.776113	positive
AcCa(16:1)	PC(18:1e_18:2)	0.532379	0.0747703	0.532379	positive
AcCa(16:1)	PC(18:2_18:2)	-0.628882	0.02848	0.628882	negtive
AcCa(16:1)	PC(16:1e_20:4)	0.766396	0.00364446	0.766396	positive
AcCa(16:1)	AcCa(16:1)	1	0	1	positive
AcCa(18:1)	PE(16:1e_20:4)	0.886204	0.000123791	0.886204	positive
AcCa(18:1)	PE(16:1e_20:5)	-0.485992	0.109173	0.485992	negtive
AcCa(18:1)	PE(18:0_20:4)	0.861102	0.000320954	0.861102	positive
AcCa(18:1)	PE(16:1e_22:6)	-0.559864	0.0583579	0.559864	negtive
AcCa(18:1)	PE(18:1e_22:5)	-0.706328	0.0102398	0.706328	negtive
AcCa(18:1)	PE(18:1e_22:6)	-0.614648	0.0334409	0.614648	negtive
AcCa(18:1)	PG(36:0)	-0.702139	0.0109054	0.702139	negtive
AcCa(18:1)	PI(18:1_18:2)	-0.729959	0.00703486	0.729959	negtive
AcCa(18:1)	CL(81:5)	-0.450554	0.141585	0.450554	negtive
AcCa(18:1)	Cer(d18:1_18:0)	-0.452606	0.139557	0.452606	negtive
AcCa(18:1)	CL(71:2)	-0.453081	0.13909	0.453081	negtive
AcCa(18:1)	CL(75:6)	-0.446861	0.145283	0.446861	negtive
AcCa(18:1)	PC(16:0_18:2)	-0.322318	0.306894	0.322318	negtive
AcCa(18:1)	PC(18:0_18:2)	-0.662864	0.0188079	0.662864	negtive
AcCa(18:1)	PC(18:1e_18:1)	0.761158	0.00403296	0.761158	positive
AcCa(18:1)	PC(18:1e_18:2)	0.517342	0.0849684	0.517342	positive
AcCa(18:1)	PC(18:2_18:2)	-0.62896	0.0284545	0.62896	negtive
AcCa(18:1)	PC(16:1e_20:4)	0.756024	0.00444348	0.756024	positive
AcCa(18:1)	AcCa(16:1)	0.9965	4.11298e-12	0.9965	positive
AcCa(18:1)	LPC(18:1)	0.374777	0.23001	0.374777	positive
AcCa(18:1)	LPC(20:4)	0.490862	0.105144	0.490862	positive
AcCa(18:1)	AcCa(18:1)	1	0	1	positive
Cer(d18:1_18:0)	PE(16:1e_20:4)	-0.388576	0.211919	0.388576	negtive
Cer(d18:1_18:0)	PE(16:1e_20:5)	0.56062	0.0579453	0.56062	positive
Cer(d18:1_18:0)	PE(18:0_20:4)	-0.51786	0.0846021	0.51786	negtive
Cer(d18:1_18:0)	PE(16:1e_22:6)	0.606143	0.0366844	0.606143	positive
Cer(d18:1_18:0)	PE(18:1e_22:5)	0.573007	0.0514755	0.573007	positive
Cer(d18:1_18:0)	PE(18:1e_22:6)	0.608789	0.0356522	0.608789	positive
Cer(d18:1_18:0)	PG(36:0)	0.50528	0.0938009	0.50528	positive
Cer(d18:1_18:0)	PI(18:1_18:2)	0.433316	0.159373	0.433316	positive
Cer(d18:1_18:0)	CL(81:5)	0.502301	0.0960736	0.502301	positive
Cer(d18:1_18:0)	Cer(d18:1_18:0)	1	0	1	positive
CL(71:2)	PE(16:1e_20:4)	-0.471897	0.121407	0.471897	negtive
CL(71:2)	PE(16:1e_20:5)	0.791517	0.00215983	0.791517	positive
CL(71:2)	PE(18:0_20:4)	-0.339442	0.280393	0.339442	negtive
CL(71:2)	PE(16:1e_22:6)	0.683971	0.0141694	0.683971	positive
CL(71:2)	PE(18:1e_22:5)	0.568396	0.0538212	0.568396	positive
CL(71:2)	PE(18:1e_22:6)	0.512544	0.0884109	0.512544	positive
CL(71:2)	PG(36:0)	0.51636	0.085665	0.51636	positive
CL(71:2)	PI(18:1_18:2)	0.808953	0.00144017	0.808953	positive
CL(71:2)	CL(81:5)	0.506221	0.0930907	0.506221	positive
CL(71:2)	Cer(d18:1_18:0)	0.310888	0.325328	0.310888	positive
CL(71:2)	CL(71:2)	1	0	1	positive
CL(75:6)	PE(16:1e_20:4)	-0.491263	0.104817	0.491263	negtive
CL(75:6)	PE(16:1e_20:5)	0.942497	4.49392e-06	0.942497	positive
CL(75:6)	PE(18:0_20:4)	-0.353314	0.259918	0.353314	negtive
CL(75:6)	PE(16:1e_22:6)	0.979797	2.56235e-08	0.979797	positive
CL(75:6)	PE(18:1e_22:5)	0.833121	0.000764675	0.833121	positive
CL(75:6)	PE(18:1e_22:6)	0.937768	6.61818e-06	0.937768	positive
CL(75:6)	PG(36:0)	0.800924	0.00174397	0.800924	positive
CL(75:6)	PI(18:1_18:2)	0.808598	0.00145268	0.808598	positive
CL(75:6)	CL(81:5)	0.64671	0.0230436	0.64671	positive
CL(75:6)	Cer(d18:1_18:0)	0.549488	0.0642246	0.549488	positive
CL(75:6)	CL(71:2)	0.672013	0.0166785	0.672013	positive
CL(75:6)	CL(75:6)	1	0	1	positive
CL(81:5)	PE(16:1e_20:4)	-0.210692	0.510988	0.210692	negtive
CL(81:5)	PE(16:1e_20:5)	0.650929	0.0218766	0.650929	positive
CL(81:5)	PE(18:0_20:4)	-0.306202	0.333057	0.306202	negtive
CL(81:5)	PE(16:1e_22:6)	0.604683	0.0372632	0.604683	positive
CL(81:5)	PE(18:1e_22:5)	0.627616	0.028898	0.627616	positive
CL(81:5)	PE(18:1e_22:6)	0.684602	0.0140452	0.684602	positive
CL(81:5)	PG(36:0)	0.651795	0.0216422	0.651795	positive
CL(81:5)	PI(18:1_18:2)	0.571954	0.0520049	0.571954	positive
CL(81:5)	CL(81:5)	1	0	1	positive
DG(4:0_18:2)	PE(16:1e_20:4)	0.893561	8.97662e-05	0.893561	positive
DG(4:0_18:2)	PE(16:1e_20:5)	-0.461113	0.13135	0.461113	negtive
DG(4:0_18:2)	PE(18:0_20:4)	0.887592	0.000116703	0.887592	positive
DG(4:0_18:2)	PE(16:1e_22:6)	-0.516008	0.0859164	0.516008	negtive
DG(4:0_18:2)	PE(18:1e_22:5)	-0.663617	0.0186255	0.663617	negtive
DG(4:0_18:2)	PE(18:1e_22:6)	-0.554491	0.061347	0.554491	negtive
DG(4:0_18:2)	PG(36:0)	-0.639953	0.0250064	0.639953	negtive
DG(4:0_18:2)	PI(18:1_18:2)	-0.676349	0.0157339	0.676349	negtive
DG(4:0_18:2)	CL(81:5)	-0.400068	0.197534	0.400068	negtive
DG(4:0_18:2)	Cer(d18:1_18:0)	-0.516309	0.0857018	0.516309	negtive
DG(4:0_18:2)	CL(71:2)	-0.423709	0.169875	0.423709	negtive
DG(4:0_18:2)	CL(75:6)	-0.384764	0.216828	0.384764	negtive
DG(4:0_18:2)	PC(16:0_18:2)	-0.290054	0.360442	0.290054	negtive
DG(4:0_18:2)	PC(18:0_18:2)	-0.570831	0.0525734	0.570831	negtive
DG(4:0_18:2)	PC(18:1e_18:1)	0.796674	0.00192345	0.796674	positive
DG(4:0_18:2)	PC(18:1e_18:2)	0.55192	0.0628145	0.55192	positive
DG(4:0_18:2)	PC(18:2_18:2)	-0.556745	0.0600803	0.556745	negtive
DG(4:0_18:2)	PC(16:1e_20:4)	0.745918	0.00534306	0.745918	positive
DG(4:0_18:2)	AcCa(16:1)	0.98494	5.94853e-09	0.98494	positive
DG(4:0_18:2)	LPC(18:1)	0.336588	0.284716	0.336588	positive
DG(4:0_18:2)	LPC(20:4)	0.463309	0.129283	0.463309	positive
DG(4:0_18:2)	AcCa(18:1)	0.982004	1.44248e-08	0.982004	positive
DG(4:0_18:2)	PC(8:1e_24:0)	-0.138173	0.668473	0.138173	negtive
DG(4:0_18:2)	PC(8:1e_24:1)	-0.745104	0.005421	0.745104	negtive
DG(4:0_18:2)	PC(33:3)	0.852876	0.00042179	0.852876	positive
DG(4:0_18:2)	PC(34:2)	-0.720465	0.00821529	0.720465	negtive
DG(4:0_18:2)	PC(16:1e_18:1)	0.489554	0.106216	0.489554	positive
DG(4:0_18:2)	PC(16:1e_18:3)	-0.311989	0.323527	0.311989	negtive
DG(4:0_18:2)	PC(17:0_18:2)	-0.234994	0.462214	0.234994	negtive
DG(4:0_18:2)	PC(18:1e_18:1)	-0.447571	0.144567	0.447571	negtive
DG(4:0_18:2)	PC(36:3e)	0.834383	0.000737854	0.834383	positive
DG(4:0_18:2)	PC(36:4)	-0.722035	0.00801065	0.722035	negtive
DG(4:0_18:2)	PC(36:5e)	0.749313	0.0050268	0.749313	positive
DG(4:0_18:2)	PC(18:3e_18:2)	0.476048	0.117714	0.476048	positive
DG(4:0_18:2)	PC(36:6)	-0.242996	0.446649	0.242996	negtive
DG(4:0_18:2)	PC(37:5e)	0.652022	0.0215812	0.652022	positive
DG(4:0_18:2)	PC(18:1_20:3)	-0.402821	0.19418	0.402821	negtive
DG(4:0_18:2)	PC(38:4e)	0.724964	0.00763889	0.724964	positive
DG(4:0_18:2)	PC(38:5e)	0.527118	0.0782374	0.527118	positive
DG(4:0_18:2)	PE(12:1e_6:0)	-0.416699	0.177806	0.416699	negtive
DG(4:0_18:2)	PE(18:1e)	-0.516917	0.0852695	0.516917	negtive
DG(4:0_18:2)	PE(34:3e)	-0.338123	0.282386	0.338123	negtive
DG(4:0_18:2)	PE(18:0_18:1)	0.89651	7.84007e-05	0.89651	positive
DG(4:0_18:2)	PE(16:0p_20:4)	0.839304	0.000640137	0.839304	positive
DG(4:0_18:2)	PE(16:0p_20:5)	-0.206729	0.51915	0.206729	negtive
DG(4:0_18:2)	PE(18:1e_19:1)	0.759982	0.00412439	0.759982	positive
DG(4:0_18:2)	PE(37:3e)	0.767369	0.00357559	0.767369	positive
DG(4:0_18:2)	PE(37:4e)	-0.231452	0.469183	0.231452	negtive
DG(4:0_18:2)	PE(18:0_20:4)	0.897127	7.61725e-05	0.897127	positive
DG(4:0_18:2)	PE(18:1_20:4)	0.839967	0.000627775	0.839967	positive
DG(4:0_18:2)	PE(18:1e_20:4)	-0.587234	0.0446901	0.587234	negtive
DG(4:0_18:2)	PE(16:0p_22:6)	-0.17809	0.579744	0.17809	negtive
DG(4:0_18:2)	DG(4:0_18:2)	1	0	1	positive
LPC(18:1)	PE(16:1e_20:4)	0.589016	0.0438875	0.589016	positive
LPC(18:1)	PE(16:1e_20:5)	-0.524376	0.0800867	0.524376	negtive
LPC(18:1)	PE(18:0_20:4)	0.519914	0.0831604	0.519914	positive
LPC(18:1)	PE(16:1e_22:6)	-0.442039	0.150204	0.442039	negtive
LPC(18:1)	PE(18:1e_22:5)	-0.518885	0.0838808	0.518885	negtive
LPC(18:1)	PE(18:1e_22:6)	-0.404539	0.192104	0.404539	negtive
LPC(18:1)	PG(36:0)	-0.565302	0.055437	0.565302	negtive
LPC(18:1)	PI(18:1_18:2)	-0.563777	0.0562455	0.563777	negtive
LPC(18:1)	CL(81:5)	-0.299071	0.345009	0.299071	negtive
LPC(18:1)	Cer(d18:1_18:0)	-0.0635467	0.844455	0.0635467	negtive
LPC(18:1)	CL(71:2)	-0.62179	0.0308802	0.62179	negtive
LPC(18:1)	CL(75:6)	-0.479313	0.114863	0.479313	negtive
LPC(18:1)	PC(16:0_18:2)	-0.306731	0.33218	0.306731	negtive
LPC(18:1)	PC(18:0_18:2)	-0.601108	0.0387073	0.601108	negtive
LPC(18:1)	PC(18:1e_18:1)	0.50404	0.094743	0.50404	positive
LPC(18:1)	PC(18:1e_18:2)	0.426855	0.16639	0.426855	positive
LPC(18:1)	PC(18:2_18:2)	-0.411209	0.184177	0.411209	negtive
LPC(18:1)	PC(16:1e_20:4)	0.584518	0.0459336	0.584518	positive
LPC(18:1)	AcCa(16:1)	0.389328	0.210959	0.389328	positive
LPC(18:1)	LPC(18:1)	1	0	1	positive
LPC(20:4)	PE(16:1e_20:4)	0.696449	0.0118602	0.696449	positive
LPC(20:4)	PE(16:1e_20:5)	-0.551324	0.0631582	0.551324	negtive
LPC(20:4)	PE(18:0_20:4)	0.62062	0.0312897	0.62062	positive
LPC(20:4)	PE(16:1e_22:6)	-0.493638	0.102893	0.493638	negtive
LPC(20:4)	PE(18:1e_22:5)	-0.579865	0.0481206	0.579865	negtive
LPC(20:4)	PE(18:1e_22:6)	-0.435546	0.156996	0.435546	negtive
LPC(20:4)	PG(36:0)	-0.610504	0.0349946	0.610504	negtive
LPC(20:4)	PI(18:1_18:2)	-0.639724	0.0250749	0.639724	negtive
LPC(20:4)	CL(81:5)	-0.303784	0.337084	0.303784	negtive
LPC(20:4)	Cer(d18:1_18:0)	-0.13187	0.682884	0.13187	negtive
LPC(20:4)	CL(71:2)	-0.665818	0.0180999	0.665818	negtive
LPC(20:4)	CL(75:6)	-0.498748	0.098833	0.498748	negtive
LPC(20:4)	PC(16:0_18:2)	-0.377425	0.226469	0.377425	negtive
LPC(20:4)	PC(18:0_18:2)	-0.646325	0.0231523	0.646325	negtive
LPC(20:4)	PC(18:1e_18:1)	0.603016	0.0379318	0.603016	positive
LPC(20:4)	PC(18:1e_18:2)	0.496562	0.100556	0.496562	positive
LPC(20:4)	PC(18:2_18:2)	-0.48155	0.112936	0.48155	negtive
LPC(20:4)	PC(16:1e_20:4)	0.670359	0.0170498	0.670359	positive
LPC(20:4)	AcCa(16:1)	0.505491	0.0936416	0.505491	positive
LPC(20:4)	LPC(18:1)	0.98489	6.04849e-09	0.98489	positive
LPC(20:4)	LPC(20:4)	1	0	1	positive
PC(16:0_18:2)	PE(16:1e_20:4)	-0.394116	0.204908	0.394116	negtive
PC(16:0_18:2)	PE(16:1e_20:5)	0.742267	0.0056996	0.742267	positive
PC(16:0_18:2)	PE(18:0_20:4)	-0.269981	0.396074	0.269981	negtive
PC(16:0_18:2)	PE(16:1e_22:6)	0.840633	0.000615545	0.840633	positive
PC(16:0_18:2)	PE(18:1e_22:5)	0.685737	0.0138239	0.685737	positive
PC(16:0_18:2)	PE(18:1e_22:6)	0.647067	0.0229431	0.647067	positive
PC(16:0_18:2)	PG(36:0)	0.584074	0.0461392	0.584074	positive
PC(16:0_18:2)	PI(18:1_18:2)	0.763258	0.00387361	0.763258	positive
PC(16:0_18:2)	CL(81:5)	0.40253	0.194532	0.40253	positive
PC(16:0_18:2)	Cer(d18:1_18:0)	0.490332	0.105578	0.490332	positive
PC(16:0_18:2)	CL(71:2)	0.725303	0.00759664	0.725303	positive
PC(16:0_18:2)	CL(75:6)	0.805042	0.0015826	0.805042	positive
PC(16:0_18:2)	PC(16:0_18:2)	1	0	1	positive
PC(16:1e_18:1)	PE(16:1e_20:4)	0.702284	0.0108817	0.702284	positive
PC(16:1e_18:1)	PE(16:1e_20:5)	-0.647827	0.0227304	0.647827	negtive
PC(16:1e_18:1)	PE(18:0_20:4)	0.513147	0.087973	0.513147	positive
PC(16:1e_18:1)	PE(16:1e_22:6)	-0.742583	0.00566807	0.742583	negtive
PC(16:1e_18:1)	PE(18:1e_22:5)	-0.692809	0.0125026	0.692809	negtive
PC(16:1e_18:1)	PE(18:1e_22:6)	-0.574698	0.0506334	0.574698	negtive
PC(16:1e_18:1)	PG(36:0)	-0.599262	0.0394683	0.599262	negtive
PC(16:1e_18:1)	PI(18:1_18:2)	-0.798018	0.00186522	0.798018	negtive
PC(16:1e_18:1)	CL(81:5)	-0.111689	0.729662	0.111689	negtive
PC(16:1e_18:1)	Cer(d18:1_18:0)	-0.377782	0.225994	0.377782	negtive
PC(16:1e_18:1)	CL(71:2)	-0.692304	0.0125937	0.692304	negtive
PC(16:1e_18:1)	CL(75:6)	-0.66457	0.0183966	0.66457	negtive
PC(16:1e_18:1)	PC(16:0_18:2)	-0.826164	0.00092638	0.826164	negtive
PC(16:1e_18:1)	PC(18:0_18:2)	-0.704424	0.0105385	0.704424	negtive
PC(16:1e_18:1)	PC(18:1e_18:1)	0.695896	0.0119561	0.695896	positive
PC(16:1e_18:1)	PC(18:1e_18:2)	0.669544	0.0172348	0.669544	positive
PC(16:1e_18:1)	PC(18:2_18:2)	-0.703991	0.0106073	0.703991	negtive
PC(16:1e_18:1)	PC(16:1e_20:4)	0.826466	0.000918868	0.826466	positive
PC(16:1e_18:1)	AcCa(16:1)	0.512686	0.0883081	0.512686	positive
PC(16:1e_18:1)	LPC(18:1)	0.536124	0.0723672	0.536124	positive
PC(16:1e_18:1)	LPC(20:4)	0.620414	0.0313621	0.620414	positive
PC(16:1e_18:1)	AcCa(18:1)	0.509775	0.0904402	0.509775	positive
PC(16:1e_18:1)	PC(8:1e_24:0)	-0.168328	0.601011	0.168328	negtive
PC(16:1e_18:1)	PC(8:1e_24:1)	-0.458285	0.134042	0.458285	negtive
PC(16:1e_18:1)	PC(33:3)	0.762858	0.00390362	0.762858	positive
PC(16:1e_18:1)	PC(34:2)	-0.723742	0.00779227	0.723742	negtive
PC(16:1e_18:1)	PC(16:1e_18:1)	1	0	1	positive
PC(16:1e_18:3)	PE(16:1e_20:4)	-0.330411	0.294201	0.330411	negtive
PC(16:1e_18:3)	PE(16:1e_20:5)	0.669704	0.0171983	0.669704	positive
PC(16:1e_18:3)	PE(18:0_20:4)	-0.293701	0.354156	0.293701	negtive
PC(16:1e_18:3)	PE(16:1e_22:6)	0.539475	0.0702621	0.539475	positive
PC(16:1e_18:3)	PE(18:1e_22:5)	0.34016	0.279311	0.34016	positive
PC(16:1e_18:3)	PE(18:1e_22:6)	0.371706	0.234157	0.371706	positive
PC(16:1e_18:3)	PG(36:0)	0.306216	0.333035	0.306216	positive
PC(16:1e_18:3)	PI(18:1_18:2)	0.426008	0.167324	0.426008	positive
PC(16:1e_18:3)	CL(81:5)	0.479019	0.115118	0.479019	positive
PC(16:1e_18:3)	Cer(d18:1_18:0)	0.531609	0.0752706	0.531609	positive
PC(16:1e_18:3)	CL(71:2)	0.662681	0.0188525	0.662681	positive
PC(16:1e_18:3)	CL(75:6)	0.534141	0.0736329	0.534141	positive
PC(16:1e_18:3)	PC(16:0_18:2)	0.514784	0.0867923	0.514784	positive
PC(16:1e_18:3)	PC(18:0_18:2)	0.379884	0.223211	0.379884	positive
PC(16:1e_18:3)	PC(18:1e_18:1)	-0.617474	0.03241	0.617474	negtive
PC(16:1e_18:3)	PC(18:1e_18:2)	-0.724756	0.00766482	0.724756	negtive
PC(16:1e_18:3)	PC(18:2_18:2)	0.14379	0.655716	0.14379	positive
PC(16:1e_18:3)	PC(16:1e_20:4)	-0.585502	0.0454802	0.585502	negtive
PC(16:1e_18:3)	AcCa(16:1)	-0.280226	0.377671	0.280226	negtive
PC(16:1e_18:3)	LPC(18:1)	-0.48673	0.108556	0.48673	negtive
PC(16:1e_18:3)	LPC(20:4)	-0.530094	0.076263	0.530094	negtive
PC(16:1e_18:3)	AcCa(18:1)	-0.251166	0.431023	0.251166	negtive
PC(16:1e_18:3)	PC(8:1e_24:0)	0.62526	0.0296882	0.62526	positive
PC(16:1e_18:3)	PC(8:1e_24:1)	0.530255	0.0761569	0.530255	positive
PC(16:1e_18:3)	PC(33:3)	-0.341017	0.278023	0.341017	negtive
PC(16:1e_18:3)	PC(34:2)	0.399909	0.197729	0.399909	positive
PC(16:1e_18:3)	PC(16:1e_18:1)	-0.368358	0.238728	0.368358	negtive
PC(16:1e_18:3)	PC(16:1e_18:3)	1	0	1	positive
PC(16:1e_20:4)	PE(16:1e_20:4)	0.838608	0.000653305	0.838608	positive
PC(16:1e_20:4)	PE(16:1e_20:5)	-0.875112	0.000193305	0.875112	negtive
PC(16:1e_20:4)	PE(18:0_20:4)	0.684251	0.0141141	0.684251	positive
PC(16:1e_20:4)	PE(16:1e_22:6)	-0.883628	0.000137832	0.883628	negtive
PC(16:1e_20:4)	PE(18:1e_22:5)	-0.816924	0.00118053	0.816924	negtive
PC(16:1e_20:4)	PE(18:1e_22:6)	-0.791525	0.00215945	0.791525	negtive
PC(16:1e_20:4)	PG(36:0)	-0.754376	0.00458167	0.754376	negtive
PC(16:1e_20:4)	PI(18:1_18:2)	-0.898303	7.20635e-05	0.898303	negtive
PC(16:1e_20:4)	CL(81:5)	-0.440327	0.151976	0.440327	negtive
PC(16:1e_20:4)	Cer(d18:1_18:0)	-0.549958	0.0639506	0.549958	negtive
PC(16:1e_20:4)	CL(71:2)	-0.795889	0.00195809	0.795889	negtive
PC(16:1e_20:4)	CL(75:6)	-0.813771	0.00127851	0.813771	negtive
PC(16:1e_20:4)	PC(16:0_18:2)	-0.729975	0.00703292	0.729975	negtive
PC(16:1e_20:4)	PC(18:0_18:2)	-0.827993	0.000881531	0.827993	negtive
PC(16:1e_20:4)	PC(18:1e_18:1)	0.936486	7.31222e-06	0.936486	positive
PC(16:1e_20:4)	PC(18:1e_18:2)	0.88274	0.000142946	0.88274	positive
PC(16:1e_20:4)	PC(18:2_18:2)	-0.696763	0.0118059	0.696763	negtive
PC(16:1e_20:4)	PC(16:1e_20:4)	1	0	1	positive
PC(17:0_18:2)	PE(16:1e_20:4)	-0.39206	0.207493	0.39206	negtive
PC(17:0_18:2)	PE(16:1e_20:5)	0.872631	0.000212359	0.872631	positive
PC(17:0_18:2)	PE(18:0_20:4)	-0.313035	0.321821	0.313035	negtive
PC(17:0_18:2)	PE(16:1e_22:6)	0.848776	0.00048044	0.848776	positive
PC(17:0_18:2)	PE(18:1e_22:5)	0.714627	0.0090112	0.714627	positive
PC(17:0_18:2)	PE(18:1e_22:6)	0.783057	0.002595	0.783057	positive
PC(17:0_18:2)	PG(36:0)	0.698517	0.0115063	0.698517	positive
PC(17:0_18:2)	PI(18:1_18:2)	0.712733	0.00928143	0.712733	positive
PC(17:0_18:2)	CL(81:5)	0.62711	0.0290667	0.62711	positive
PC(17:0_18:2)	Cer(d18:1_18:0)	0.370544	0.235738	0.370544	positive
PC(17:0_18:2)	CL(71:2)	0.740255	0.00590362	0.740255	positive
PC(17:0_18:2)	CL(75:6)	0.915581	2.92653e-05	0.915581	positive
PC(17:0_18:2)	PC(16:0_18:2)	0.734766	0.00648816	0.734766	positive
PC(17:0_18:2)	PC(18:0_18:2)	0.763759	0.00383634	0.763759	positive
PC(17:0_18:2)	PC(18:1e_18:1)	-0.610184	0.0351166	0.610184	negtive
PC(17:0_18:2)	PC(18:1e_18:2)	-0.638482	0.0254491	0.638482	negtive
PC(17:0_18:2)	PC(18:2_18:2)	0.450499	0.14164	0.450499	positive
PC(17:0_18:2)	PC(16:1e_20:4)	-0.72812	0.00725285	0.72812	negtive
PC(17:0_18:2)	AcCa(16:1)	-0.302097	0.339909	0.302097	negtive
PC(17:0_18:2)	LPC(18:1)	-0.656426	0.0204212	0.656426	negtive
PC(17:0_18:2)	LPC(20:4)	-0.64011	0.0249594	0.64011	negtive
PC(17:0_18:2)	AcCa(18:1)	-0.308427	0.329376	0.308427	negtive
PC(17:0_18:2)	PC(8:1e_24:0)	0.601501	0.0385465	0.601501	positive
PC(17:0_18:2)	PC(8:1e_24:1)	0.284559	0.370023	0.284559	positive
PC(17:0_18:2)	PC(33:3)	-0.2976	0.347501	0.2976	negtive
PC(17:0_18:2)	PC(34:2)	0.714987	0.00896057	0.714987	positive
PC(17:0_18:2)	PC(16:1e_18:1)	-0.591681	0.042706	0.591681	negtive
PC(17:0_18:2)	PC(16:1e_18:3)	0.560197	0.058176	0.560197	positive
PC(17:0_18:2)	PC(17:0_18:2)	1	0	1	positive
PC(18:0_18:2)	PE(16:1e_20:4)	-0.643221	0.0240425	0.643221	negtive
PC(18:0_18:2)	PE(16:1e_20:5)	0.807649	0.0014865	0.807649	positive
PC(18:0_18:2)	PE(18:0_20:4)	-0.474203	0.119346	0.474203	negtive
PC(18:0_18:2)	PE(16:1e_22:6)	0.847872	0.000494169	0.847872	positive
PC(18:0_18:2)	PE(18:1e_22:5)	0.863517	0.000295258	0.863517	positive
PC(18:0_18:2)	PE(18:1e_22:6)	0.825272	0.000948892	0.825272	positive
PC(18:0_18:2)	PG(36:0)	0.874679	0.00019653	0.874679	positive
PC(18:0_18:2)	PI(18:1_18:2)	0.9649	3.9557e-07	0.9649	positive
PC(18:0_18:2)	CL(81:5)	0.616021	0.0329373	0.616021	positive
PC(18:0_18:2)	Cer(d18:1_18:0)	0.312874	0.322083	0.312874	positive
PC(18:0_18:2)	CL(71:2)	0.783086	0.00259342	0.783086	positive
PC(18:0_18:2)	CL(75:6)	0.831906	0.000791223	0.831906	positive
PC(18:0_18:2)	PC(16:0_18:2)	0.699219	0.0113879	0.699219	positive
PC(18:0_18:2)	PC(18:0_18:2)	1	0	1	positive
PC(18:1_20:3)	PE(16:1e_20:4)	-0.609024	0.0355615	0.609024	negtive
PC(18:1_20:3)	PE(16:1e_20:5)	0.634336	0.0267279	0.634336	positive
PC(18:1_20:3)	PE(18:0_20:4)	-0.405887	0.190486	0.405887	negtive
PC(18:1_20:3)	PE(16:1e_22:6)	0.659761	0.0195733	0.659761	positive
PC(18:1_20:3)	PE(18:1e_22:5)	0.748236	0.0051255	0.748236	positive
PC(18:1_20:3)	PE(18:1e_22:6)	0.66508	0.018275	0.66508	positive
PC(18:1_20:3)	PG(36:0)	0.806401	0.00153191	0.806401	positive
PC(18:1_20:3)	PI(18:1_18:2)	0.787721	0.00234759	0.787721	positive
PC(18:1_20:3)	CL(81:5)	0.358261	0.252833	0.358261	positive
PC(18:1_20:3)	Cer(d18:1_18:0)	0.151672	0.63796	0.151672	positive
PC(18:1_20:3)	CL(71:2)	0.55423	0.0614952	0.55423	positive
PC(18:1_20:3)	CL(75:6)	0.652066	0.0215695	0.652066	positive
PC(18:1_20:3)	PC(16:0_18:2)	0.45209	0.140065	0.45209	positive
PC(18:1_20:3)	PC(18:0_18:2)	0.836684	0.000690829	0.836684	positive
PC(18:1_20:3)	PC(18:1e_18:1)	-0.478237	0.115798	0.478237	negtive
PC(18:1_20:3)	PC(18:1e_18:2)	-0.36308	0.246042	0.36308	negtive
PC(18:1_20:3)	PC(18:2_18:2)	0.758686	0.00422689	0.758686	positive
PC(18:1_20:3)	PC(16:1e_20:4)	-0.655488	0.0206645	0.655488	negtive
PC(18:1_20:3)	AcCa(16:1)	-0.494008	0.102595	0.494008	negtive
PC(18:1_20:3)	LPC(18:1)	-0.687346	0.0135146	0.687346	negtive
PC(18:1_20:3)	LPC(20:4)	-0.705157	0.0104228	0.705157	negtive
PC(18:1_20:3)	AcCa(18:1)	-0.46053	0.131902	0.46053	negtive
PC(18:1_20:3)	PC(8:1e_24:0)	0.234432	0.463315	0.234432	positive
PC(18:1_20:3)	PC(8:1e_24:1)	0.313475	0.321105	0.313475	positive
PC(18:1_20:3)	PC(33:3)	-0.479529	0.114676	0.479529	negtive
PC(18:1_20:3)	PC(34:2)	0.750367	0.00493157	0.750367	positive
PC(18:1_20:3)	PC(16:1e_18:1)	-0.569359	0.0533253	0.569359	negtive
PC(18:1_20:3)	PC(16:1e_18:3)	0.348346	0.267148	0.348346	positive
PC(18:1_20:3)	PC(17:0_18:2)	0.585133	0.0456498	0.585133	positive
PC(18:1_20:3)	PC(18:1e_18:1)	0.477894	0.116097	0.477894	positive
PC(18:1_20:3)	PC(36:3e)	-0.28041	0.377345	0.28041	negtive
PC(18:1_20:3)	PC(36:4)	0.724826	0.0076561	0.724826	positive
PC(18:1_20:3)	PC(36:5e)	-0.681863	0.0145901	0.681863	negtive
PC(18:1_20:3)	PC(18:3e_18:2)	-0.516402	0.0856357	0.516402	negtive
PC(18:1_20:3)	PC(36:6)	0.637158	0.0258528	0.637158	positive
PC(18:1_20:3)	PC(37:5e)	-0.696933	0.0117767	0.696933	negtive
PC(18:1_20:3)	PC(18:1_20:3)	1	0	1	positive
PC(18:1e_18:1)	PE(16:1e_20:4)	0.856044	0.000380407	0.856044	positive
PC(18:1e_18:1)	PE(16:1e_20:4)	-0.40853	0.187335	0.40853	negtive
PC(18:1e_18:1)	PE(16:1e_20:5)	-0.787191	0.00237476	0.787191	negtive
PC(18:1e_18:1)	PE(16:1e_20:5)	0.61365	0.0338103	0.61365	positive
PC(18:1e_18:1)	PE(18:0_20:4)	0.760722	0.00406667	0.760722	positive
PC(18:1e_18:1)	PE(18:0_20:4)	-0.518486	0.0841609	0.518486	negtive
PC(18:1e_18:1)	PE(16:1e_22:6)	-0.777828	0.00289557	0.777828	negtive
PC(18:1e_18:1)	PE(16:1e_22:6)	0.694938	0.0121238	0.694938	positive
PC(18:1e_18:1)	PE(18:1e_22:5)	-0.727837	0.00728689	0.727837	negtive
PC(18:1e_18:1)	PE(18:1e_22:5)	0.772832	0.00320679	0.772832	positive
PC(18:1e_18:1)	PE(18:1e_22:6)	-0.694275	0.0122408	0.694275	negtive
PC(18:1e_18:1)	PE(18:1e_22:6)	0.812029	0.00133528	0.812029	positive
PC(18:1e_18:1)	PG(36:0)	-0.642844	0.0241524	0.642844	negtive
PC(18:1e_18:1)	PG(36:0)	0.820618	0.00107321	0.820618	positive
PC(18:1e_18:1)	PI(18:1_18:2)	-0.746943	0.00524601	0.746943	negtive
PC(18:1e_18:1)	PI(18:1_18:2)	0.614682	0.0334281	0.614682	positive
PC(18:1e_18:1)	CL(81:5)	-0.400369	0.197165	0.400369	negtive
PC(18:1e_18:1)	CL(81:5)	0.780325	0.00274891	0.780325	positive
PC(18:1e_18:1)	Cer(d18:1_18:0)	-0.573569	0.0511944	0.573569	negtive
PC(18:1e_18:1)	Cer(d18:1_18:0)	0.643406	0.0239888	0.643406	positive
PC(18:1e_18:1)	CL(71:2)	-0.65463	0.0208885	0.65463	negtive
PC(18:1e_18:1)	CL(71:2)	0.391967	0.20761	0.391967	positive
PC(18:1e_18:1)	CL(75:6)	-0.687608	0.0134647	0.687608	negtive
PC(18:1e_18:1)	CL(75:6)	0.735999	0.0063532	0.735999	positive
PC(18:1e_18:1)	PC(16:0_18:2)	-0.598245	0.0398922	0.598245	negtive
PC(18:1e_18:1)	PC(16:0_18:2)	0.465475	0.127266	0.465475	positive
PC(18:1e_18:1)	PC(18:0_18:2)	-0.631431	0.0276512	0.631431	negtive
PC(18:1e_18:1)	PC(18:0_18:2)	0.665077	0.0182757	0.665077	positive
PC(18:1e_18:1)	PC(18:1e_18:1)	1	0	1	positive
PC(18:1e_18:1)	PC(18:1e_18:1)	-0.416236	0.178338	0.416236	negtive
PC(18:1e_18:1)	PC(18:1e_18:2)	-0.288016	0.363981	0.288016	negtive
PC(18:1e_18:1)	PC(18:2_18:2)	0.404406	0.192264	0.404406	positive
PC(18:1e_18:1)	PC(16:1e_20:4)	-0.530781	0.075812	0.530781	negtive
PC(18:1e_18:1)	AcCa(16:1)	-0.507164	0.0923827	0.507164	negtive
PC(18:1e_18:1)	LPC(18:1)	-0.454062	0.13813	0.454062	negtive
PC(18:1e_18:1)	LPC(20:4)	-0.455062	0.137155	0.455062	negtive
PC(18:1e_18:1)	AcCa(18:1)	-0.523423	0.0807372	0.523423	negtive
PC(18:1e_18:1)	PC(8:1e_24:0)	0.320552	0.309704	0.320552	positive
PC(18:1e_18:1)	PC(8:1e_24:1)	0.306766	0.332123	0.306766	positive
PC(18:1e_18:1)	PC(33:3)	-0.285052	0.369158	0.285052	negtive
PC(18:1e_18:1)	PC(34:2)	0.671471	0.0167996	0.671471	positive
PC(18:1e_18:1)	PC(16:1e_18:1)	-0.364231	0.244436	0.364231	negtive
PC(18:1e_18:1)	PC(16:1e_18:3)	0.324561	0.303345	0.324561	positive
PC(18:1e_18:1)	PC(17:0_18:2)	0.689764	0.0130595	0.689764	positive
PC(18:1e_18:1)	PC(18:1e_18:1)	1	0	1	positive
PC(18:1e_18:2)	PE(16:1e_20:4)	0.605875	0.0367901	0.605875	positive
PC(18:1e_18:2)	PE(16:1e_20:5)	-0.832272	0.000783161	0.832272	negtive
PC(18:1e_18:2)	PE(18:0_20:4)	0.44845	0.143685	0.44845	positive
PC(18:1e_18:2)	PE(16:1e_22:6)	-0.736357	0.00631443	0.736357	negtive
PC(18:1e_18:2)	PE(18:1e_22:5)	-0.500809	0.097226	0.500809	negtive
PC(18:1e_18:2)	PE(18:1e_22:6)	-0.574367	0.0507975	0.574367	negtive
PC(18:1e_18:2)	PG(36:0)	-0.403043	0.193911	0.403043	negtive
PC(18:1e_18:2)	PI(18:1_18:2)	-0.645243	0.02346	0.645243	negtive
PC(18:1e_18:2)	CL(81:5)	-0.314531	0.31939	0.314531	negtive
PC(18:1e_18:2)	Cer(d18:1_18:0)	-0.546084	0.0662356	0.546084	negtive
PC(18:1e_18:2)	CL(71:2)	-0.77951	0.00279614	0.77951	negtive
PC(18:1e_18:2)	CL(75:6)	-0.683134	0.0143352	0.683134	negtive
PC(18:1e_18:2)	PC(16:0_18:2)	-0.639385	0.0251768	0.639385	negtive
PC(18:1e_18:2)	PC(18:0_18:2)	-0.559984	0.0582922	0.559984	negtive
PC(18:1e_18:2)	PC(18:1e_18:1)	0.877465	0.000176495	0.877465	positive
PC(18:1e_18:2)	PC(18:1e_18:2)	1	0	1	positive
PC(18:2_18:2)	PE(16:1e_20:4)	-0.594633	0.0414238	0.594633	negtive
PC(18:2_18:2)	PE(16:1e_20:5)	0.584822	0.0457934	0.584822	positive
PC(18:2_18:2)	PE(18:0_20:4)	-0.394792	0.204061	0.394792	negtive
PC(18:2_18:2)	PE(16:1e_22:6)	0.643332	0.0240105	0.643332	positive
PC(18:2_18:2)	PE(18:1e_22:5)	0.738024	0.00613615	0.738024	positive
PC(18:2_18:2)	PE(18:1e_22:6)	0.604825	0.0372067	0.604825	positive
PC(18:2_18:2)	PG(36:0)	0.723085	0.00787581	0.723085	positive
PC(18:2_18:2)	PI(18:1_18:2)	0.909886	4.0165e-05	0.909886	positive
PC(18:2_18:2)	CL(81:5)	0.384107	0.21768	0.384107	positive
PC(18:2_18:2)	Cer(d18:1_18:0)	0.178391	0.579093	0.178391	positive
PC(18:2_18:2)	CL(71:2)	0.691971	0.0126541	0.691971	positive
PC(18:2_18:2)	CL(75:6)	0.575263	0.0503541	0.575263	positive
PC(18:2_18:2)	PC(16:0_18:2)	0.602084	0.0383091	0.602084	positive
PC(18:2_18:2)	PC(18:0_18:2)	0.894077	8.76895e-05	0.894077	positive
PC(18:2_18:2)	PC(18:1e_18:1)	-0.482011	0.112542	0.482011	negtive
PC(18:2_18:2)	PC(18:1e_18:2)	-0.406774	0.189425	0.406774	negtive
PC(18:2_18:2)	PC(18:2_18:2)	1	0	1	positive
PC(18:3e_18:2)	PE(16:1e_20:4)	0.683254	0.0143115	0.683254	positive
PC(18:3e_18:2)	PE(16:1e_20:5)	-0.672708	0.0165245	0.672708	negtive
PC(18:3e_18:2)	PE(18:0_20:4)	0.49203	0.104193	0.49203	positive
PC(18:3e_18:2)	PE(16:1e_22:6)	-0.763677	0.00384245	0.763677	negtive
PC(18:3e_18:2)	PE(18:1e_22:5)	-0.654923	0.0208117	0.654923	negtive
PC(18:3e_18:2)	PE(18:1e_22:6)	-0.573788	0.0510852	0.573788	negtive
PC(18:3e_18:2)	PG(36:0)	-0.558501	0.0591062	0.558501	negtive
PC(18:3e_18:2)	PI(18:1_18:2)	-0.758935	0.00420704	0.758935	negtive
PC(18:3e_18:2)	CL(81:5)	-0.137272	0.670528	0.137272	negtive
PC(18:3e_18:2)	Cer(d18:1_18:0)	-0.403479	0.193383	0.403479	negtive
PC(18:3e_18:2)	CL(71:2)	-0.691699	0.0127036	0.691699	negtive
PC(18:3e_18:2)	CL(75:6)	-0.690931	0.012844	0.690931	negtive
PC(18:3e_18:2)	PC(16:0_18:2)	-0.853673	0.000411066	0.853673	negtive
PC(18:3e_18:2)	PC(18:0_18:2)	-0.670459	0.0170271	0.670459	negtive
PC(18:3e_18:2)	PC(18:1e_18:1)	0.725585	0.0075617	0.725585	positive
PC(18:3e_18:2)	PC(18:1e_18:2)	0.716921	0.00869191	0.716921	positive
PC(18:3e_18:2)	PC(18:2_18:2)	-0.619257	0.0317715	0.619257	negtive
PC(18:3e_18:2)	PC(16:1e_20:4)	0.830243	0.000828676	0.830243	positive
PC(18:3e_18:2)	AcCa(16:1)	0.496934	0.100262	0.496934	positive
PC(18:3e_18:2)	LPC(18:1)	0.526862	0.0784089	0.526862	positive
PC(18:3e_18:2)	LPC(20:4)	0.614342	0.033554	0.614342	positive
PC(18:3e_18:2)	AcCa(18:1)	0.491578	0.10456	0.491578	positive
PC(18:3e_18:2)	PC(8:1e_24:0)	-0.214405	0.503394	0.214405	negtive
PC(18:3e_18:2)	PC(8:1e_24:1)	-0.523705	0.0805445	0.523705	negtive
PC(18:3e_18:2)	PC(33:3)	0.731271	0.00688234	0.731271	positive
PC(18:3e_18:2)	PC(34:2)	-0.693264	0.0124209	0.693264	negtive
PC(18:3e_18:2)	PC(16:1e_18:1)	0.983076	1.06272e-08	0.983076	positive
PC(18:3e_18:2)	PC(16:1e_18:3)	-0.467852	0.125076	0.467852	negtive
PC(18:3e_18:2)	PC(17:0_18:2)	-0.621824	0.0308684	0.621824	negtive
PC(18:3e_18:2)	PC(18:1e_18:1)	-0.365034	0.243319	0.365034	negtive
PC(18:3e_18:2)	PC(36:3e)	0.706443	0.0102221	0.706443	positive
PC(18:3e_18:2)	PC(36:4)	-0.686579	0.0136614	0.686579	negtive
PC(18:3e_18:2)	PC(36:5e)	0.862361	0.000307351	0.862361	positive
PC(18:3e_18:2)	PC(18:3e_18:2)	1	0	1	positive
PC(33:3)	PE(16:1e_20:4)	0.868275	0.000249334	0.868275	positive
PC(33:3)	PE(16:1e_20:5)	-0.587559	0.0445431	0.587559	negtive
PC(33:3)	PE(18:0_20:4)	0.732731	0.00671549	0.732731	positive
PC(33:3)	PE(16:1e_22:6)	-0.650863	0.0218945	0.650863	negtive
PC(33:3)	PE(18:1e_22:5)	-0.684025	0.0141587	0.684025	negtive
PC(33:3)	PE(18:1e_22:6)	-0.578832	0.0486158	0.578832	negtive
PC(33:3)	PG(36:0)	-0.592395	0.0423932	0.592395	negtive
PC(33:3)	PI(18:1_18:2)	-0.760474	0.00408593	0.760474	negtive
PC(33:3)	CL(81:5)	-0.169247	0.598997	0.169247	negtive
PC(33:3)	Cer(d18:1_18:0)	-0.557924	0.0594251	0.557924	negtive
PC(33:3)	CL(71:2)	-0.543611	0.0677228	0.543611	negtive
PC(33:3)	CL(75:6)	-0.500206	0.0976944	0.500206	negtive
PC(33:3)	PC(16:0_18:2)	-0.544523	0.0671719	0.544523	negtive
PC(33:3)	PC(18:0_18:2)	-0.607674	0.0360847	0.607674	negtive
PC(33:3)	PC(18:1e_18:1)	0.847089	0.000506324	0.847089	positive
PC(33:3)	PC(18:1e_18:2)	0.727636	0.00731111	0.727636	positive
PC(33:3)	PC(18:2_18:2)	-0.674846	0.0160568	0.674846	negtive
PC(33:3)	PC(16:1e_20:4)	0.859254	0.000341777	0.859254	positive
PC(33:3)	AcCa(16:1)	0.828073	0.000879623	0.828073	positive
PC(33:3)	LPC(18:1)	0.284375	0.370346	0.284375	positive
PC(33:3)	LPC(20:4)	0.417452	0.176944	0.417452	positive
PC(33:3)	AcCa(18:1)	0.814212	0.00126445	0.814212	positive
PC(33:3)	PC(8:1e_24:0)	-0.235862	0.460514	0.235862	negtive
PC(33:3)	PC(8:1e_24:1)	-0.579945	0.048082	0.579945	negtive
PC(33:3)	PC(33:3)	1	0	1	positive
PC(34:2)	PE(16:1e_20:4)	-0.744681	0.00546187	0.744681	negtive
PC(34:2)	PE(16:1e_20:5)	0.836768	0.000689155	0.836768	positive
PC(34:2)	PE(18:0_20:4)	-0.612857	0.0341061	0.612857	negtive
PC(34:2)	PE(16:1e_22:6)	0.879574	0.000162415	0.879574	positive
PC(34:2)	PE(18:1e_22:5)	0.928712	1.28538e-05	0.928712	positive
PC(34:2)	PE(18:1e_22:6)	0.870545	0.000229492	0.870545	positive
PC(34:2)	PG(36:0)	0.899949	6.66083e-05	0.899949	positive
PC(34:2)	PI(18:1_18:2)	0.978406	3.56624e-08	0.978406	positive
PC(34:2)	CL(81:5)	0.662402	0.0189206	0.662402	positive
PC(34:2)	Cer(d18:1_18:0)	0.454533	0.13767	0.454533	positive
PC(34:2)	CL(71:2)	0.74463	0.00546684	0.74463	positive
PC(34:2)	CL(75:6)	0.828007	0.000881197	0.828007	positive
PC(34:2)	PC(16:0_18:2)	0.699752	0.0112987	0.699752	positive
PC(34:2)	PC(18:0_18:2)	0.95183	1.88345e-06	0.95183	positive
PC(34:2)	PC(18:1e_18:1)	-0.768608	0.00348926	0.768608	negtive
PC(34:2)	PC(18:1e_18:2)	-0.624067	0.0300943	0.624067	negtive
PC(34:2)	PC(18:2_18:2)	0.864961	0.000280677	0.864961	positive
PC(34:2)	PC(16:1e_20:4)	-0.884898	0.000130762	0.884898	negtive
PC(34:2)	AcCa(16:1)	-0.779481	0.0027978	0.779481	negtive
PC(34:2)	LPC(18:1)	-0.538396	0.0709355	0.538396	negtive
PC(34:2)	LPC(20:4)	-0.608916	0.0356032	0.608916	negtive
PC(34:2)	AcCa(18:1)	-0.77682	0.00295642	0.77682	negtive
PC(34:2)	PC(8:1e_24:0)	0.474123	0.119418	0.474123	positive
PC(34:2)	PC(8:1e_24:1)	0.618137	0.0321717	0.618137	positive
PC(34:2)	PC(33:3)	-0.739561	0.0059752	0.739561	negtive
PC(34:2)	PC(34:2)	1	0	1	positive
PC(36:3e)	PE(16:1e_20:4)	0.861535	0.000316224	0.861535	positive
PC(36:3e)	PE(16:1e_20:5)	-0.355461	0.25683	0.355461	negtive
PC(36:3e)	PE(18:0_20:4)	0.773769	0.00314659	0.773769	positive
PC(36:3e)	PE(16:1e_22:6)	-0.426955	0.16628	0.426955	negtive
PC(36:3e)	PE(18:1e_22:5)	-0.475738	0.117988	0.475738	negtive
PC(36:3e)	PE(18:1e_22:6)	-0.307022	0.331699	0.307022	negtive
PC(36:3e)	PG(36:0)	-0.382967	0.219165	0.382967	negtive
PC(36:3e)	PI(18:1_18:2)	-0.569817	0.0530908	0.569817	negtive
PC(36:3e)	CL(81:5)	0.0037432	0.990788	0.0037432	positive
PC(36:3e)	Cer(d18:1_18:0)	-0.411327	0.184038	0.411327	negtive
PC(36:3e)	CL(71:2)	-0.441497	0.150763	0.441497	negtive
PC(36:3e)	CL(75:6)	-0.260241	0.413983	0.260241	negtive
PC(36:3e)	PC(16:0_18:2)	-0.42834	0.164761	0.42834	negtive
PC(36:3e)	PC(18:0_18:2)	-0.395072	0.203712	0.395072	negtive
PC(36:3e)	PC(18:1e_18:1)	0.793855	0.00205008	0.793855	positive
PC(36:3e)	PC(18:1e_18:2)	0.6389	0.0253228	0.6389	positive
PC(36:3e)	PC(18:2_18:2)	-0.470247	0.122894	0.470247	negtive
PC(36:3e)	PC(16:1e_20:4)	0.727737	0.00729898	0.727737	positive
PC(36:3e)	AcCa(16:1)	0.783552	0.00256787	0.783552	positive
PC(36:3e)	LPC(18:1)	0.302808	0.338718	0.302808	positive
PC(36:3e)	LPC(20:4)	0.453794	0.138392	0.453794	positive
PC(36:3e)	AcCa(18:1)	0.774124	0.00312399	0.774124	positive
PC(36:3e)	PC(8:1e_24:0)	0.00994844	0.975521	0.00994844	positive
PC(36:3e)	PC(8:1e_24:1)	-0.71331	0.00919839	0.71331	negtive
PC(36:3e)	PC(33:3)	0.905087	5.16297e-05	0.905087	positive
PC(36:3e)	PC(34:2)	-0.539608	0.0701796	0.539608	negtive
PC(36:3e)	PC(16:1e_18:1)	0.701415	0.0110235	0.701415	positive
PC(36:3e)	PC(16:1e_18:3)	-0.359135	0.251594	0.359135	negtive
PC(36:3e)	PC(17:0_18:2)	-0.132399	0.681671	0.132399	negtive
PC(36:3e)	PC(18:1e_18:1)	-0.104789	0.745859	0.104789	negtive
PC(36:3e)	PC(36:3e)	1	0	1	positive
PC(36:4)	PE(16:1e_20:4)	-0.726798	0.00741271	0.726798	negtive
PC(36:4)	PE(16:1e_20:5)	0.688978	0.0132062	0.688978	positive
PC(36:4)	PE(18:0_20:4)	-0.573092	0.0514328	0.573092	negtive
PC(36:4)	PE(16:1e_22:6)	0.773609	0.00315676	0.773609	positive
PC(36:4)	PE(18:1e_22:5)	0.859008	0.000344623	0.859008	positive
PC(36:4)	PE(18:1e_22:6)	0.742407	0.00568562	0.742407	positive
PC(36:4)	PG(36:0)	0.828268	0.000874933	0.828268	positive
PC(36:4)	PI(18:1_18:2)	0.967978	2.51282e-07	0.967978	positive
PC(36:4)	CL(81:5)	0.519642	0.0833506	0.519642	positive
PC(36:4)	Cer(d18:1_18:0)	0.348669	0.266675	0.348669	positive
PC(36:4)	CL(71:2)	0.706721	0.010179	0.706721	positive
PC(36:4)	CL(75:6)	0.690745	0.0128782	0.690745	positive
PC(36:4)	PC(16:0_18:2)	0.68406	0.0141519	0.68406	positive
PC(36:4)	PC(18:0_18:2)	0.92749	1.39645e-05	0.92749	positive
PC(36:4)	PC(18:1e_18:1)	-0.672064	0.0166672	0.672064	negtive
PC(36:4)	PC(18:1e_18:2)	-0.527015	0.0783062	0.527015	negtive
PC(36:4)	PC(18:2_18:2)	0.951472	1.95325e-06	0.951472	positive
PC(36:4)	PC(16:1e_20:4)	-0.8194	0.00110772	0.8194	negtive
PC(36:4)	AcCa(16:1)	-0.779719	0.00278395	0.779719	negtive
PC(36:4)	LPC(18:1)	-0.419554	0.174549	0.419554	negtive
PC(36:4)	LPC(20:4)	-0.513114	0.0879974	0.513114	negtive
PC(36:4)	AcCa(18:1)	-0.782751	0.00261192	0.782751	negtive
PC(36:4)	PC(8:1e_24:0)	0.33635	0.285079	0.33635	positive
PC(36:4)	PC(8:1e_24:1)	0.634758	0.0265957	0.634758	positive
PC(36:4)	PC(33:3)	-0.775414	0.00304293	0.775414	negtive
PC(36:4)	PC(34:2)	0.956086	1.19463e-06	0.956086	positive
PC(36:4)	PC(16:1e_18:1)	-0.739105	0.00602267	0.739105	negtive
PC(36:4)	PC(16:1e_18:3)	0.261934	0.410841	0.261934	positive
PC(36:4)	PC(17:0_18:2)	0.548727	0.0646705	0.548727	positive
PC(36:4)	PC(18:1e_18:1)	0.53258	0.0746396	0.53258	positive
PC(36:4)	PC(36:3e)	-0.597273	0.0403003	0.597273	negtive
PC(36:4)	PC(36:4)	1	0	1	positive
PC(36:5e)	PE(16:1e_20:4)	0.882534	0.000144158	0.882534	positive
PC(36:5e)	PE(16:1e_20:5)	-0.824617	0.000965663	0.824617	negtive
PC(36:5e)	PE(18:0_20:4)	0.711555	0.0094524	0.711555	positive
PC(36:5e)	PE(16:1e_22:6)	-0.84306	0.000572544	0.84306	negtive
PC(36:5e)	PE(18:1e_22:5)	-0.799942	0.00178425	0.799942	negtive
PC(36:5e)	PE(18:1e_22:6)	-0.751451	0.004835	0.751451	negtive
PC(36:5e)	PG(36:0)	-0.741566	0.00577006	0.741566	negtive
PC(36:5e)	PI(18:1_18:2)	-0.879521	0.000162761	0.879521	negtive
PC(36:5e)	CL(81:5)	-0.344363	0.273027	0.344363	negtive
PC(36:5e)	Cer(d18:1_18:0)	-0.513162	0.0879623	0.513162	negtive
PC(36:5e)	CL(71:2)	-0.756611	0.00439501	0.756611	negtive
PC(36:5e)	CL(75:6)	-0.765601	0.00370155	0.765601	negtive
PC(36:5e)	PC(16:0_18:2)	-0.691154	0.012803	0.691154	negtive
PC(36:5e)	PC(18:0_18:2)	-0.804176	0.00161554	0.804176	negtive
PC(36:5e)	PC(18:1e_18:1)	0.920448	2.19305e-05	0.920448	positive
PC(36:5e)	PC(18:1e_18:2)	0.851314	0.000443433	0.851314	positive
PC(36:5e)	PC(18:2_18:2)	-0.698705	0.0114744	0.698705	negtive
PC(36:5e)	PC(16:1e_20:4)	0.98775	2.12863e-09	0.98775	positive
PC(36:5e)	AcCa(16:1)	0.771001	0.00332701	0.771001	positive
PC(36:5e)	LPC(18:1)	0.632511	0.0273052	0.632511	positive
PC(36:5e)	LPC(20:4)	0.719406	0.00835563	0.719406	positive
PC(36:5e)	AcCa(18:1)	0.755569	0.00448135	0.755569	positive
PC(36:5e)	PC(8:1e_24:0)	-0.389858	0.210284	0.389858	negtive
PC(36:5e)	PC(8:1e_24:1)	-0.577223	0.049394	0.577223	negtive
PC(36:5e)	PC(33:3)	0.878013	0.000172747	0.878013	positive
PC(36:5e)	PC(34:2)	-0.858617	0.000349186	0.858617	negtive
PC(36:5e)	PC(16:1e_18:1)	0.865843	0.000272052	0.865843	positive
PC(36:5e)	PC(16:1e_18:3)	-0.548783	0.0646376	0.548783	negtive
PC(36:5e)	PC(17:0_18:2)	-0.676372	0.0157289	0.676372	negtive
PC(36:5e)	PC(18:1e_18:1)	-0.496632	0.100501	0.496632	negtive
PC(36:5e)	PC(36:3e)	0.769083	0.00345658	0.769083	positive
PC(36:5e)	PC(36:4)	-0.803263	0.00165083	0.803263	negtive
PC(36:5e)	PC(36:5e)	1	0	1	positive
PC(36:6)	PE(16:1e_20:4)	-0.434531	0.158076	0.434531	negtive
PC(36:6)	PE(16:1e_20:5)	0.856253	0.000377795	0.856253	positive
PC(36:6)	PE(18:0_20:4)	-0.274069	0.388676	0.274069	negtive
PC(36:6)	PE(16:1e_22:6)	0.900077	6.6197e-05	0.900077	positive
PC(36:6)	PE(18:1e_22:5)	0.767588	0.00356016	0.767588	positive
PC(36:6)	PE(18:1e_22:6)	0.779969	0.00276944	0.779969	positive
PC(36:6)	PG(36:0)	0.704993	0.0104485	0.704993	positive
PC(36:6)	PI(18:1_18:2)	0.814314	0.00126122	0.814314	positive
PC(36:6)	CL(81:5)	0.437871	0.154542	0.437871	positive
PC(36:6)	Cer(d18:1_18:0)	0.388676	0.211792	0.388676	positive
PC(36:6)	CL(71:2)	0.758087	0.00427493	0.758087	positive
PC(36:6)	CL(75:6)	0.91567	2.91153e-05	0.91567	positive
PC(36:6)	PC(16:0_18:2)	0.89593	8.05409e-05	0.89593	positive
PC(36:6)	PC(18:0_18:2)	0.812357	0.00132442	0.812357	positive
PC(36:6)	PC(18:1e_18:1)	-0.610445	0.035017	0.610445	negtive
PC(36:6)	PC(18:1e_18:2)	-0.656177	0.0204855	0.656177	negtive
PC(36:6)	PC(18:2_18:2)	0.646509	0.0231004	0.646509	positive
PC(36:6)	PC(16:1e_20:4)	-0.783593	0.0025656	0.783593	negtive
PC(36:6)	AcCa(16:1)	-0.303486	0.337583	0.303486	negtive
PC(36:6)	LPC(18:1)	-0.514107	0.0872791	0.514107	negtive
PC(36:6)	LPC(20:4)	-0.531483	0.0753531	0.531483	negtive
PC(36:6)	AcCa(18:1)	-0.308209	0.329736	0.308209	negtive
PC(36:6)	PC(8:1e_24:0)	0.533167	0.0742599	0.533167	positive
PC(36:6)	PC(8:1e_24:1)	0.254249	0.425196	0.254249	positive
PC(36:6)	PC(33:3)	-0.487546	0.107877	0.487546	negtive
PC(36:6)	PC(34:2)	0.769532	0.00342588	0.769532	positive
PC(36:6)	PC(16:1e_18:1)	-0.800243	0.00177183	0.800243	negtive
PC(36:6)	PC(16:1e_18:3)	0.433584	0.159087	0.433584	positive
PC(36:6)	PC(17:0_18:2)	0.903142	5.69494e-05	0.903142	positive
PC(36:6)	PC(18:1e_18:1)	0.564381	0.0559243	0.564381	positive
PC(36:6)	PC(36:3e)	-0.274611	0.387702	0.274611	negtive
PC(36:6)	PC(36:4)	0.692896	0.0124869	0.692896	positive
PC(36:6)	PC(36:5e)	-0.750669	0.00490452	0.750669	negtive
PC(36:6)	PC(18:3e_18:2)	-0.794312	0.00202912	0.794312	negtive
PC(36:6)	PC(36:6)	1	0	1	positive
PC(37:5e)	PE(16:1e_20:4)	0.786777	0.00239614	0.786777	positive
PC(37:5e)	PE(16:1e_20:5)	-0.821045	0.00106131	0.821045	negtive
PC(37:5e)	PE(18:0_20:4)	0.558384	0.0591705	0.558384	positive
PC(37:5e)	PE(16:1e_22:6)	-0.820398	0.00107937	0.820398	negtive
PC(37:5e)	PE(18:1e_22:5)	-0.703724	0.0106499	0.703724	negtive
PC(37:5e)	PE(18:1e_22:6)	-0.678413	0.0152982	0.678413	negtive
PC(37:5e)	PG(36:0)	-0.644302	0.0237299	0.644302	negtive
PC(37:5e)	PI(18:1_18:2)	-0.845434	0.000532754	0.845434	negtive
PC(37:5e)	CL(81:5)	-0.287224	0.36536	0.287224	negtive
PC(37:5e)	Cer(d18:1_18:0)	-0.491056	0.104986	0.491056	negtive
PC(37:5e)	CL(71:2)	-0.783047	0.00259558	0.783047	negtive
PC(37:5e)	CL(75:6)	-0.741049	0.00582241	0.741049	negtive
PC(37:5e)	PC(16:0_18:2)	-0.723163	0.00786589	0.723163	negtive
PC(37:5e)	PC(18:0_18:2)	-0.775678	0.00302651	0.775678	negtive
PC(37:5e)	PC(18:1e_18:1)	0.854645	0.000398275	0.854645	positive
PC(37:5e)	PC(18:1e_18:2)	0.868314	0.000248983	0.868314	positive
PC(37:5e)	PC(18:2_18:2)	-0.698105	0.0115761	0.698105	negtive
PC(37:5e)	PC(16:1e_20:4)	0.948409	2.63873e-06	0.948409	positive
PC(37:5e)	AcCa(16:1)	0.674183	0.0162006	0.674183	positive
PC(37:5e)	LPC(18:1)	0.572847	0.0515556	0.572847	positive
PC(37:5e)	LPC(20:4)	0.662742	0.0188378	0.662742	positive
PC(37:5e)	AcCa(18:1)	0.647262	0.0228883	0.647262	positive
PC(37:5e)	PC(8:1e_24:0)	-0.456229	0.136023	0.456229	negtive
PC(37:5e)	PC(8:1e_24:1)	-0.57032	0.0528338	0.57032	negtive
PC(37:5e)	PC(33:3)	0.847555	0.000499067	0.847555	positive
PC(37:5e)	PC(34:2)	-0.797818	0.00187381	0.797818	negtive
PC(37:5e)	PC(16:1e_18:1)	0.85848	0.000350794	0.85848	positive
PC(37:5e)	PC(16:1e_18:3)	-0.644301	0.0237301	0.644301	negtive
PC(37:5e)	PC(17:0_18:2)	-0.622111	0.0307685	0.622111	negtive
PC(37:5e)	PC(18:1e_18:1)	-0.390094	0.209984	0.390094	negtive
PC(37:5e)	PC(36:3e)	0.737808	0.00615911	0.737808	positive
PC(37:5e)	PC(36:4)	-0.765417	0.00371482	0.765417	negtive
PC(37:5e)	PC(36:5e)	0.962219	5.68967e-07	0.962219	positive
PC(37:5e)	PC(18:3e_18:2)	0.869726	0.000236502	0.869726	positive
PC(37:5e)	PC(36:6)	-0.733864	0.00658816	0.733864	negtive
PC(37:5e)	PC(37:5e)	1	0	1	positive
PC(38:4e)	PE(16:1e_20:4)	0.801674	0.00171368	0.801674	positive
PC(38:4e)	PE(16:1e_20:5)	-0.864936	0.000280929	0.864936	negtive
PC(38:4e)	PE(18:0_20:4)	0.667122	0.0177937	0.667122	positive
PC(38:4e)	PE(16:1e_22:6)	-0.811648	0.00134793	0.811648	negtive
PC(38:4e)	PE(18:1e_22:5)	-0.747744	0.00517114	0.747744	negtive
PC(38:4e)	PE(18:1e_22:6)	-0.713856	0.00912045	0.713856	negtive
PC(38:4e)	PG(36:0)	-0.712711	0.00928455	0.712711	negtive
PC(38:4e)	PI(18:1_18:2)	-0.862023	0.000310963	0.862023	negtive
PC(38:4e)	CL(81:5)	-0.525929	0.0790357	0.525929	negtive
PC(38:4e)	Cer(d18:1_18:0)	-0.469932	0.12318	0.469932	negtive
PC(38:4e)	CL(71:2)	-0.856543	0.000374195	0.856543	negtive
PC(38:4e)	CL(75:6)	-0.762983	0.0038942	0.762983	negtive
PC(38:4e)	PC(16:0_18:2)	-0.649136	0.0223671	0.649136	negtive
PC(38:4e)	PC(18:0_18:2)	-0.817108	0.00117499	0.817108	negtive
PC(38:4e)	PC(18:1e_18:1)	0.91225	3.53093e-05	0.91225	positive
PC(38:4e)	PC(18:1e_18:2)	0.869876	0.000235207	0.869876	positive
PC(38:4e)	PC(18:2_18:2)	-0.644508	0.0236705	0.644508	negtive
PC(38:4e)	PC(16:1e_20:4)	0.958703	8.8246e-07	0.958703	positive
PC(38:4e)	AcCa(16:1)	0.747128	0.00522865	0.747128	positive
PC(38:4e)	LPC(18:1)	0.703618	0.0106669	0.703618	positive
PC(38:4e)	LPC(20:4)	0.777219	0.00293219	0.777219	positive
PC(38:4e)	AcCa(18:1)	0.733062	0.00667819	0.733062	positive
PC(38:4e)	PC(8:1e_24:0)	-0.537537	0.0714741	0.537537	negtive
PC(38:4e)	PC(8:1e_24:1)	-0.6686	0.0174512	0.6686	negtive
PC(38:4e)	PC(33:3)	0.751819	0.00480261	0.751819	positive
PC(38:4e)	PC(34:2)	-0.852845	0.000422213	0.852845	negtive
PC(38:4e)	PC(16:1e_18:1)	0.725202	0.00760925	0.725202	positive
PC(38:4e)	PC(16:1e_18:3)	-0.716445	0.00875752	0.716445	negtive
PC(38:4e)	PC(17:0_18:2)	-0.745327	0.00539954	0.745327	negtive
PC(38:4e)	PC(18:1e_18:1)	-0.518715	0.0840001	0.518715	negtive
PC(38:4e)	PC(36:3e)	0.670891	0.0169297	0.670891	positive
PC(38:4e)	PC(36:4)	-0.763922	0.00382426	0.763922	negtive
PC(38:4e)	PC(36:5e)	0.941214	5.00709e-06	0.941214	positive
PC(38:4e)	PC(18:3e_18:2)	0.746645	0.00527412	0.746645	positive
PC(38:4e)	PC(36:6)	-0.709496	0.00975702	0.709496	negtive
PC(38:4e)	PC(37:5e)	0.916265	2.81318e-05	0.916265	positive
PC(38:4e)	PC(18:1_20:3)	-0.672363	0.0166009	0.672363	negtive
PC(38:4e)	PC(38:4e)	1	0	1	positive
PC(38:5e)	PE(16:1e_20:4)	0.623808	0.030183	0.623808	positive
PC(38:5e)	PE(16:1e_20:5)	-0.96091	6.73079e-07	0.96091	negtive
PC(38:5e)	PE(18:0_20:4)	0.458533	0.133805	0.458533	positive
PC(38:5e)	PE(16:1e_22:6)	-0.929405	1.22555e-05	0.929405	negtive
PC(38:5e)	PE(18:1e_22:5)	-0.782328	0.00263541	0.782328	negtive
PC(38:5e)	PE(18:1e_22:6)	-0.914186	3.16883e-05	0.914186	negtive
PC(38:5e)	PG(36:0)	-0.747279	0.00521449	0.747279	negtive
PC(38:5e)	PI(18:1_18:2)	-0.776508	0.00297544	0.776508	negtive
PC(38:5e)	CL(81:5)	-0.587783	0.0444418	0.587783	negtive
PC(38:5e)	Cer(d18:1_18:0)	-0.521743	0.0818915	0.521743	negtive
PC(38:5e)	CL(71:2)	-0.665359	0.0182087	0.665359	negtive
PC(38:5e)	CL(75:6)	-0.932767	9.65782e-06	0.932767	negtive
PC(38:5e)	PC(16:0_18:2)	-0.634032	0.0268235	0.634032	negtive
PC(38:5e)	PC(18:0_18:2)	-0.784552	0.00251361	0.784552	negtive
PC(38:5e)	PC(18:1e_18:1)	0.816768	0.00118525	0.816768	positive
PC(38:5e)	PC(18:1e_18:2)	0.802288	0.00168919	0.802288	positive
PC(38:5e)	PC(18:2_18:2)	-0.529594	0.076592	0.529594	negtive
PC(38:5e)	PC(16:1e_20:4)	0.880124	0.000158891	0.880124	positive
PC(38:5e)	AcCa(16:1)	0.582412	0.0469143	0.582412	positive
PC(38:5e)	LPC(18:1)	0.532123	0.0749359	0.532123	positive
PC(38:5e)	LPC(20:4)	0.554978	0.0610721	0.554978	positive
PC(38:5e)	AcCa(18:1)	0.564523	0.0558488	0.564523	positive
PC(38:5e)	PC(8:1e_24:0)	-0.679456	0.0150815	0.679456	negtive
PC(38:5e)	PC(8:1e_24:1)	-0.36961	0.237012	0.36961	negtive
PC(38:5e)	PC(33:3)	0.60467	0.0372683	0.60467	positive
PC(38:5e)	PC(34:2)	-0.824182	0.000976943	0.824182	negtive
PC(38:5e)	PC(16:1e_18:1)	0.615582	0.0330976	0.615582	positive
PC(38:5e)	PC(16:1e_18:3)	-0.547755	0.0652431	0.547755	negtive
PC(38:5e)	PC(17:0_18:2)	-0.850355	0.000457149	0.850355	negtive
PC(38:5e)	PC(18:1e_18:1)	-0.638187	0.0255388	0.638187	negtive
PC(38:5e)	PC(36:3e)	0.378362	0.225223	0.378362	positive
PC(38:5e)	PC(36:4)	-0.661177	0.0192214	0.661177	negtive
PC(38:5e)	PC(36:5e)	0.842027	0.000590542	0.842027	positive
PC(38:5e)	PC(18:3e_18:2)	0.639866	0.0250325	0.639866	positive
PC(38:5e)	PC(36:6)	-0.805398	0.0015692	0.805398	negtive
PC(38:5e)	PC(37:5e)	0.793185	0.00208105	0.793185	positive
PC(38:5e)	PC(18:1_20:3)	-0.629583	0.0282501	0.629583	negtive
PC(38:5e)	PC(38:4e)	0.84688	0.000509609	0.84688	positive
PC(38:5e)	PC(38:5e)	1	0	1	positive
PC(8:1e_24:0)	PE(16:1e_20:4)	-0.023858	0.941331	0.023858	negtive
PC(8:1e_24:0)	PE(16:1e_20:5)	0.786853	0.00239221	0.786853	positive
PC(8:1e_24:0)	PE(18:0_20:4)	0.0818645	0.800326	0.0818645	positive
PC(8:1e_24:0)	PE(16:1e_22:6)	0.61132	0.0346845	0.61132	positive
PC(8:1e_24:0)	PE(18:1e_22:5)	0.329196	0.296087	0.329196	positive
PC(8:1e_24:0)	PE(18:1e_22:6)	0.539481	0.0702585	0.539481	positive
PC(8:1e_24:0)	PG(36:0)	0.273768	0.389219	0.273768	positive
PC(8:1e_24:0)	PI(18:1_18:2)	0.442192	0.150047	0.442192	positive
PC(8:1e_24:0)	CL(81:5)	0.645424	0.0234084	0.645424	positive
PC(8:1e_24:0)	Cer(d18:1_18:0)	0.442135	0.150105	0.442135	positive
PC(8:1e_24:0)	CL(71:2)	0.631913	0.0274964	0.631913	positive
PC(8:1e_24:0)	CL(75:6)	0.649781	0.0221899	0.649781	positive
PC(8:1e_24:0)	PC(16:0_18:2)	0.47354	0.119936	0.47354	positive
PC(8:1e_24:0)	PC(18:0_18:2)	0.456413	0.135844	0.456413	positive
PC(8:1e_24:0)	PC(18:1e_18:1)	-0.450945	0.141198	0.450945	negtive
PC(8:1e_24:0)	PC(18:1e_18:2)	-0.673072	0.0164441	0.673072	negtive
PC(8:1e_24:0)	PC(18:2_18:2)	0.273146	0.39034	0.273146	positive
PC(8:1e_24:0)	PC(16:1e_20:4)	-0.497777	0.099596	0.497777	negtive
PC(8:1e_24:0)	AcCa(16:1)	-0.148197	0.645766	0.148197	negtive
PC(8:1e_24:0)	LPC(18:1)	-0.0992047	0.759039	0.0992047	negtive
PC(8:1e_24:0)	LPC(20:4)	-0.0921979	0.775659	0.0921979	negtive
PC(8:1e_24:0)	AcCa(18:1)	-0.136231	0.672902	0.136231	negtive
PC(8:1e_24:0)	PC(8:1e_24:0)	1	0	1	positive
PC(8:1e_24:1)	PE(16:1e_20:4)	-0.653856	0.0210924	0.653856	negtive
PC(8:1e_24:1)	PE(16:1e_20:5)	0.404051	0.192693	0.404051	positive
PC(8:1e_24:1)	PE(18:0_20:4)	-0.615841	0.0330027	0.615841	negtive
PC(8:1e_24:1)	PE(16:1e_22:6)	0.466453	0.126362	0.466453	positive
PC(8:1e_24:1)	PE(18:1e_22:5)	0.501923	0.0963652	0.501923	positive
PC(8:1e_24:1)	PE(18:1e_22:6)	0.372523	0.233049	0.372523	positive
PC(8:1e_24:1)	PG(36:0)	0.4707	0.122485	0.4707	positive
PC(8:1e_24:1)	PI(18:1_18:2)	0.594155	0.0416293	0.594155	positive
PC(8:1e_24:1)	CL(81:5)	0.467121	0.125747	0.467121	positive
PC(8:1e_24:1)	Cer(d18:1_18:0)	0.297177	0.348221	0.297177	positive
PC(8:1e_24:1)	CL(71:2)	0.497393	0.099899	0.497393	positive
PC(8:1e_24:1)	CL(75:6)	0.359943	0.250451	0.359943	positive
PC(8:1e_24:1)	PC(16:0_18:2)	0.471955	0.121354	0.471955	positive
PC(8:1e_24:1)	PC(18:0_18:2)	0.517331	0.0849757	0.517331	positive
PC(8:1e_24:1)	PC(18:1e_18:1)	-0.657807	0.0200669	0.657807	negtive
PC(8:1e_24:1)	PC(18:1e_18:2)	-0.454446	0.137755	0.454446	negtive
PC(8:1e_24:1)	PC(18:2_18:2)	0.459988	0.132417	0.459988	positive
PC(8:1e_24:1)	PC(16:1e_20:4)	-0.594922	0.0412997	0.594922	negtive
PC(8:1e_24:1)	AcCa(16:1)	-0.742229	0.00570345	0.742229	negtive
PC(8:1e_24:1)	LPC(18:1)	-0.325298	0.302186	0.325298	negtive
PC(8:1e_24:1)	LPC(20:4)	-0.457514	0.134783	0.457514	negtive
PC(8:1e_24:1)	AcCa(18:1)	-0.74003	0.0059267	0.74003	negtive
PC(8:1e_24:1)	PC(8:1e_24:0)	0.167032	0.603856	0.167032	positive
PC(8:1e_24:1)	PC(8:1e_24:1)	1	0	1	positive
PE(12:1e_6:0)	PE(16:1e_20:4)	-0.206781	0.519043	0.206781	negtive
PE(12:1e_6:0)	PE(16:1e_20:5)	0.571741	0.0521121	0.571741	positive
PE(12:1e_6:0)	PE(18:0_20:4)	-0.135929	0.673593	0.135929	negtive
PE(12:1e_6:0)	PE(16:1e_22:6)	0.63349	0.0269946	0.63349	positive
PE(12:1e_6:0)	PE(18:1e_22:5)	0.533519	0.0740327	0.533519	positive
PE(12:1e_6:0)	PE(18:1e_22:6)	0.579535	0.0482784	0.579535	positive
PE(12:1e_6:0)	PG(36:0)	0.468466	0.124514	0.468466	positive
PE(12:1e_6:0)	PI(18:1_18:2)	0.631002	0.0277892	0.631002	positive
PE(12:1e_6:0)	CL(81:5)	0.616098	0.0329091	0.616098	positive
PE(12:1e_6:0)	Cer(d18:1_18:0)	0.602847	0.0379998	0.602847	positive
PE(12:1e_6:0)	CL(71:2)	0.507144	0.0923975	0.507144	positive
PE(12:1e_6:0)	CL(75:6)	0.573188	0.0513847	0.573188	positive
PE(12:1e_6:0)	PC(16:0_18:2)	0.661982	0.0190232	0.661982	positive
PE(12:1e_6:0)	PC(18:0_18:2)	0.583456	0.0464264	0.583456	positive
PE(12:1e_6:0)	PC(18:1e_18:1)	-0.36202	0.247526	0.36202	negtive
PE(12:1e_6:0)	PC(18:1e_18:2)	-0.413489	0.181514	0.413489	negtive
PE(12:1e_6:0)	PC(18:2_18:2)	0.612562	0.0342168	0.612562	positive
PE(12:1e_6:0)	PC(16:1e_20:4)	-0.491696	0.104464	0.491696	negtive
PE(12:1e_6:0)	AcCa(16:1)	-0.435189	0.157375	0.435189	negtive
PE(12:1e_6:0)	LPC(18:1)	0.104858	0.745697	0.104858	positive
PE(12:1e_6:0)	LPC(20:4)	0.0228351	0.943843	0.0228351	positive
PE(12:1e_6:0)	AcCa(18:1)	-0.441638	0.150618	0.441638	negtive
PE(12:1e_6:0)	PC(8:1e_24:0)	0.575322	0.0503249	0.575322	positive
PE(12:1e_6:0)	PC(8:1e_24:1)	0.485171	0.109862	0.485171	positive
PE(12:1e_6:0)	PC(33:3)	-0.498529	0.0990044	0.498529	negtive
PE(12:1e_6:0)	PC(34:2)	0.641325	0.0245983	0.641325	positive
PE(12:1e_6:0)	PC(16:1e_18:1)	-0.435922	0.156598	0.435922	negtive
PE(12:1e_6:0)	PC(16:1e_18:3)	0.346414	0.269991	0.346414	positive
PE(12:1e_6:0)	PC(17:0_18:2)	0.332083	0.291617	0.332083	positive
PE(12:1e_6:0)	PC(18:1e_18:1)	0.493651	0.102882	0.493651	positive
PE(12:1e_6:0)	PC(36:3e)	-0.299256	0.344696	0.299256	negtive
PE(12:1e_6:0)	PC(36:4)	0.669626	0.0172162	0.669626	positive
PE(12:1e_6:0)	PC(36:5e)	-0.428489	0.164598	0.428489	negtive
PE(12:1e_6:0)	PC(18:3e_18:2)	-0.445235	0.146931	0.445235	negtive
PE(12:1e_6:0)	PC(36:6)	0.479266	0.114904	0.479266	positive
PE(12:1e_6:0)	PC(37:5e)	-0.495518	0.101386	0.495518	negtive
PE(12:1e_6:0)	PC(18:1_20:3)	0.252701	0.428116	0.252701	positive
PE(12:1e_6:0)	PC(38:4e)	-0.42433	0.169183	0.42433	negtive
PE(12:1e_6:0)	PC(38:5e)	-0.447538	0.144601	0.447538	negtive
PE(12:1e_6:0)	PE(12:1e_6:0)	1	0	1	positive
PE(16:0p_20:4)	PE(16:1e_20:4)	0.924318	1.72043e-05	0.924318	positive
PE(16:0p_20:4)	PE(16:1e_20:5)	-0.313424	0.321188	0.313424	negtive
PE(16:0p_20:4)	PE(18:0_20:4)	0.818686	0.00112836	0.818686	positive
PE(16:0p_20:4)	PE(16:1e_22:6)	-0.379716	0.223432	0.379716	negtive
PE(16:0p_20:4)	PE(18:1e_22:5)	-0.554602	0.0612843	0.554602	negtive
PE(16:0p_20:4)	PE(18:1e_22:6)	-0.384432	0.217258	0.384432	negtive
PE(16:0p_20:4)	PG(36:0)	-0.527693	0.0778531	0.527693	negtive
PE(16:0p_20:4)	PI(18:1_18:2)	-0.542642	0.068312	0.542642	negtive
PE(16:0p_20:4)	CL(81:5)	-0.00842533	0.979268	0.00842533	negtive
PE(16:0p_20:4)	Cer(d18:1_18:0)	-0.312919	0.32201	0.312919	negtive
PE(16:0p_20:4)	CL(71:2)	-0.242823	0.446984	0.242823	negtive
PE(16:0p_20:4)	CL(75:6)	-0.231846	0.468405	0.231846	negtive
PE(16:0p_20:4)	PC(16:0_18:2)	-0.175379	0.585621	0.175379	negtive
PE(16:0p_20:4)	PC(18:0_18:2)	-0.414276	0.1806	0.414276	negtive
PE(16:0p_20:4)	PC(18:1e_18:1)	0.722476	0.00795381	0.722476	positive
PE(16:0p_20:4)	PC(18:1e_18:2)	0.444292	0.147892	0.444292	positive
PE(16:0p_20:4)	PC(18:2_18:2)	-0.47537	0.118313	0.47537	negtive
PE(16:0p_20:4)	PC(16:1e_20:4)	0.648888	0.0224356	0.648888	positive
PE(16:0p_20:4)	AcCa(16:1)	0.8185	0.00113379	0.8185	positive
PE(16:0p_20:4)	LPC(18:1)	0.413097	0.18197	0.413097	positive
PE(16:0p_20:4)	LPC(20:4)	0.531125	0.0755869	0.531125	positive
PE(16:0p_20:4)	AcCa(18:1)	0.78464	0.0025089	0.78464	positive
PE(16:0p_20:4)	PC(8:1e_24:0)	0.126554	0.695114	0.126554	positive
PE(16:0p_20:4)	PC(8:1e_24:1)	-0.584962	0.0457289	0.584962	negtive
PE(16:0p_20:4)	PC(33:3)	0.833765	0.000750909	0.833765	positive
PE(16:0p_20:4)	PC(34:2)	-0.551452	0.0630844	0.551452	negtive
PE(16:0p_20:4)	PC(16:1e_18:1)	0.543183	0.0679831	0.543183	positive
PE(16:0p_20:4)	PC(16:1e_18:3)	-0.237489	0.457334	0.237489	negtive
PE(16:0p_20:4)	PC(17:0_18:2)	-0.0710471	0.826329	0.0710471	negtive
PE(16:0p_20:4)	PC(18:1e_18:1)	-0.158813	0.622019	0.158813	negtive
PE(16:0p_20:4)	PC(36:3e)	0.86068	0.000325625	0.86068	positive
PE(16:0p_20:4)	PC(36:4)	-0.574125	0.0509174	0.574125	negtive
PE(16:0p_20:4)	PC(36:5e)	0.717782	0.00857433	0.717782	positive
PE(16:0p_20:4)	PC(18:3e_18:2)	0.514075	0.0873025	0.514075	positive
PE(16:0p_20:4)	PC(36:6)	-0.162881	0.613005	0.162881	negtive
PE(16:0p_20:4)	PC(37:5e)	0.662983	0.018779	0.662983	positive
PE(16:0p_20:4)	PC(18:1_20:3)	-0.518063	0.084459	0.518063	negtive
PE(16:0p_20:4)	PC(38:4e)	0.610441	0.0350186	0.610441	positive
PE(16:0p_20:4)	PC(38:5e)	0.39966	0.198034	0.39966	positive
PE(16:0p_20:4)	PE(12:1e_6:0)	-0.110549	0.732331	0.110549	negtive
PE(16:0p_20:4)	PE(18:1e)	-0.131846	0.682938	0.131846	negtive
PE(16:0p_20:4)	PE(34:3e)	-0.0935199	0.772516	0.0935199	negtive
PE(16:0p_20:4)	PE(18:0_18:1)	0.823219	0.00100228	0.823219	positive
PE(16:0p_20:4)	PE(16:0p_20:4)	1	0	1	positive
PE(16:0p_20:5)	PE(16:1e_20:4)	-0.273341	0.389989	0.273341	negtive
PE(16:0p_20:5)	PE(16:1e_20:5)	0.935318	7.99395e-06	0.935318	positive
PE(16:0p_20:5)	PE(18:0_20:4)	-0.145274	0.652361	0.145274	negtive
PE(16:0p_20:5)	PE(16:1e_22:6)	0.844272	0.000551953	0.844272	positive
PE(16:0p_20:5)	PE(18:1e_22:5)	0.592507	0.0423444	0.592507	positive
PE(16:0p_20:5)	PE(18:1e_22:6)	0.776479	0.00297719	0.776479	positive
PE(16:0p_20:5)	PG(36:0)	0.567992	0.0540303	0.567992	positive
PE(16:0p_20:5)	PI(18:1_18:2)	0.644203	0.0237585	0.644203	positive
PE(16:0p_20:5)	CL(81:5)	0.641148	0.0246507	0.641148	positive
PE(16:0p_20:5)	Cer(d18:1_18:0)	0.500541	0.0974341	0.500541	positive
PE(16:0p_20:5)	CL(71:2)	0.737361	0.00620659	0.737361	positive
PE(16:0p_20:5)	CL(75:6)	0.907341	4.59622e-05	0.907341	positive
PE(16:0p_20:5)	PC(16:0_18:2)	0.673669	0.0163131	0.673669	positive
PE(16:0p_20:5)	PC(18:0_18:2)	0.695818	0.0119697	0.695818	positive
PE(16:0p_20:5)	PC(18:1e_18:1)	-0.58325	0.0465226	0.58325	negtive
PE(16:0p_20:5)	PC(18:1e_18:2)	-0.747078	0.00523335	0.747078	negtive
PE(16:0p_20:5)	PC(18:2_18:2)	0.404158	0.192563	0.404158	positive
PE(16:0p_20:5)	PC(16:1e_20:4)	-0.709795	0.00971233	0.709795	negtive
PE(16:0p_20:5)	AcCa(16:1)	-0.262311	0.410142	0.262311	negtive
PE(16:0p_20:5)	LPC(18:1)	-0.470159	0.122975	0.470159	negtive
PE(16:0p_20:5)	LPC(20:4)	-0.452012	0.140143	0.452012	negtive
PE(16:0p_20:5)	AcCa(18:1)	-0.253441	0.42672	0.253441	negtive
PE(16:0p_20:5)	PC(8:1e_24:0)	0.838916	0.000647462	0.838916	positive
PE(16:0p_20:5)	PC(8:1e_24:1)	0.192168	0.549611	0.192168	positive
PE(16:0p_20:5)	PC(33:3)	-0.324597	0.303289	0.324597	negtive
PE(16:0p_20:5)	PC(34:2)	0.653594	0.0211617	0.653594	positive
PE(16:0p_20:5)	PC(16:1e_18:1)	-0.485857	0.109286	0.485857	negtive
PE(16:0p_20:5)	PC(16:1e_18:3)	0.65878	0.0198201	0.65878	positive
PE(16:0p_20:5)	PC(17:0_18:2)	0.902089	6.00049e-05	0.902089	positive
PE(16:0p_20:5)	PC(18:1e_18:1)	0.621545	0.0309657	0.621545	positive
PE(16:0p_20:5)	PC(36:3e)	-0.0836052	0.796158	0.0836052	negtive
PE(16:0p_20:5)	PC(36:4)	0.479547	0.114661	0.479547	positive
PE(16:0p_20:5)	PC(36:5e)	-0.642783	0.0241702	0.642783	negtive
PE(16:0p_20:5)	PC(18:3e_18:2)	-0.528788	0.0771252	0.528788	negtive
PE(16:0p_20:5)	PC(36:6)	0.82359	0.000992449	0.82359	positive
PE(16:0p_20:5)	PC(37:5e)	-0.660264	0.0194477	0.660264	negtive
PE(16:0p_20:5)	PC(18:1_20:3)	0.512132	0.088711	0.512132	positive
PE(16:0p_20:5)	PC(38:4e)	-0.721938	0.00802319	0.721938	negtive
PE(16:0p_20:5)	PC(38:5e)	-0.885912	0.000125324	0.885912	negtive
PE(16:0p_20:5)	PE(12:1e_6:0)	0.492545	0.103775	0.492545	positive
PE(16:0p_20:5)	PE(18:1e)	0.72452	0.00769428	0.72452	positive
PE(16:0p_20:5)	PE(34:3e)	0.985714	4.57519e-09	0.985714	positive
PE(16:0p_20:5)	PE(18:0_18:1)	-0.2492	0.434759	0.2492	negtive
PE(16:0p_20:5)	PE(16:0p_20:4)	-0.00800139	0.980311	0.00800139	negtive
PE(16:0p_20:5)	PE(16:0p_20:5)	1	0	1	positive
PE(16:0p_22:6)	PE(16:1e_20:4)	-0.29657	0.349253	0.29657	negtive
PE(16:0p_22:6)	PE(16:1e_20:5)	0.913652	3.26557e-05	0.913652	positive
PE(16:0p_22:6)	PE(18:0_20:4)	-0.153972	0.632808	0.153972	negtive
PE(16:0p_22:6)	PE(16:1e_22:6)	0.907788	4.49007e-05	0.907788	positive
PE(16:0p_22:6)	PE(18:1e_22:5)	0.716406	0.0087629	0.716406	positive
PE(16:0p_22:6)	PE(18:1e_22:6)	0.864578	0.000284492	0.864578	positive
PE(16:0p_22:6)	PG(36:0)	0.698391	0.0115276	0.698391	positive
PE(16:0p_22:6)	PI(18:1_18:2)	0.708139	0.00996169	0.708139	positive
PE(16:0p_22:6)	CL(81:5)	0.638069	0.0255746	0.638069	positive
PE(16:0p_22:6)	Cer(d18:1_18:0)	0.448761	0.143374	0.448761	positive
PE(16:0p_22:6)	CL(71:2)	0.655867	0.0205659	0.655867	positive
PE(16:0p_22:6)	CL(75:6)	0.969798	1.88125e-07	0.969798	positive
PE(16:0p_22:6)	PC(16:0_18:2)	0.749211	0.0050361	0.749211	positive
PE(16:0p_22:6)	PC(18:0_18:2)	0.770882	0.00333495	0.770882	positive
PE(16:0p_22:6)	PC(18:1e_18:1)	-0.537105	0.0717462	0.537105	negtive
PE(16:0p_22:6)	PC(18:1e_18:2)	-0.612068	0.0344021	0.612068	negtive
PE(16:0p_22:6)	PC(18:2_18:2)	0.494325	0.102341	0.494325	positive
PE(16:0p_22:6)	PC(16:1e_20:4)	-0.692103	0.0126301	0.692103	negtive
PE(16:0p_22:6)	AcCa(16:1)	-0.258386	0.417438	0.258386	negtive
PE(16:0p_22:6)	LPC(18:1)	-0.457922	0.134391	0.457922	negtive
PE(16:0p_22:6)	LPC(20:4)	-0.440434	0.151865	0.440434	negtive
PE(16:0p_22:6)	AcCa(18:1)	-0.251866	0.429696	0.251866	negtive
PE(16:0p_22:6)	PC(8:1e_24:0)	0.714196	0.00907215	0.714196	positive
PE(16:0p_22:6)	PC(8:1e_24:1)	0.190283	0.553608	0.190283	positive
PE(16:0p_22:6)	PC(33:3)	-0.313007	0.321867	0.313007	negtive
PE(16:0p_22:6)	PC(34:2)	0.720601	0.00819743	0.720601	positive
PE(16:0p_22:6)	PC(16:1e_18:1)	-0.550165	0.0638302	0.550165	negtive
PE(16:0p_22:6)	PC(16:1e_18:3)	0.51425	0.0871764	0.51425	positive
PE(16:0p_22:6)	PC(17:0_18:2)	0.9325	9.84646e-06	0.9325	positive
PE(16:0p_22:6)	PC(18:1e_18:1)	0.687678	0.0134515	0.687678	positive
PE(16:0p_22:6)	PC(36:3e)	-0.0463259	0.88632	0.0463259	negtive
PE(16:0p_22:6)	PC(36:4)	0.567232	0.0544253	0.567232	positive
PE(16:0p_22:6)	PC(36:5e)	-0.63351	0.0269881	0.63351	negtive
PE(16:0p_22:6)	PC(18:3e_18:2)	-0.576608	0.0496939	0.576608	negtive
PE(16:0p_22:6)	PC(36:6)	0.905011	5.18307e-05	0.905011	positive
PE(16:0p_22:6)	PC(37:5e)	-0.630742	0.0278735	0.630742	negtive
PE(16:0p_22:6)	PC(18:1_20:3)	0.614011	0.0336764	0.614011	positive
PE(16:0p_22:6)	PC(38:4e)	-0.662888	0.0188022	0.662888	negtive
PE(16:0p_22:6)	PC(38:5e)	-0.88276	0.000142833	0.88276	negtive
PE(16:0p_22:6)	PE(12:1e_6:0)	0.509328	0.090771	0.509328	positive
PE(16:0p_22:6)	PE(18:1e)	0.649845	0.0221722	0.649845	positive
PE(16:0p_22:6)	PE(34:3e)	0.918413	2.47946e-05	0.918413	positive
PE(16:0p_22:6)	PE(18:0_18:1)	-0.247169	0.438635	0.247169	negtive
PE(16:0p_22:6)	PE(16:0p_20:4)	-0.025137	0.938192	0.025137	negtive
PE(16:0p_22:6)	PE(16:0p_20:5)	0.950076	2.24552e-06	0.950076	positive
PE(16:0p_22:6)	PE(18:1e_19:1)	-0.619284	0.0317621	0.619284	negtive
PE(16:0p_22:6)	PE(37:3e)	-0.338578	0.281698	0.338578	negtive
PE(16:0p_22:6)	PE(37:4e)	0.586461	0.0450418	0.586461	positive
PE(16:0p_22:6)	PE(18:0_20:4)	-0.246055	0.440766	0.246055	negtive
PE(16:0p_22:6)	PE(18:1_20:4)	-0.558998	0.0588324	0.558998	negtive
PE(16:0p_22:6)	PE(18:1e_20:4)	0.808823	0.00144473	0.808823	positive
PE(16:0p_22:6)	PE(16:0p_22:6)	1	0	1	positive
PE(16:1e_20:4)	PE(16:1e_20:4)	1	0	1	positive
PE(16:1e_20:5)	PE(16:1e_20:4)	-0.532266	0.0748435	0.532266	negtive
PE(16:1e_20:5)	PE(16:1e_20:5)	1	0	1	positive
PE(16:1e_22:6)	PE(16:1e_20:4)	-0.60552	0.0369308	0.60552	negtive
PE(16:1e_22:6)	PE(16:1e_20:5)	0.939033	5.98497e-06	0.939033	positive
PE(16:1e_22:6)	PE(18:0_20:4)	-0.456582	0.135681	0.456582	negtive
PE(16:1e_22:6)	PE(16:1e_22:6)	1	0	1	positive
PE(18:0_18:1)	PE(16:1e_20:4)	0.908868	4.24115e-05	0.908868	positive
PE(18:0_18:1)	PE(16:1e_20:5)	-0.471252	0.121986	0.471252	negtive
PE(18:0_18:1)	PE(18:0_20:4)	0.986584	3.34715e-09	0.986584	positive
PE(18:0_18:1)	PE(16:1e_22:6)	-0.528	0.0776481	0.528	negtive
PE(18:0_18:1)	PE(18:1e_22:5)	-0.737917	0.00614751	0.737917	negtive
PE(18:0_18:1)	PE(18:1e_22:6)	-0.5874	0.0446149	0.5874	negtive
PE(18:0_18:1)	PG(36:0)	-0.727404	0.00733917	0.727404	negtive
PE(18:0_18:1)	PI(18:1_18:2)	-0.628192	0.0287074	0.628192	negtive
PE(18:0_18:1)	CL(81:5)	-0.379245	0.224055	0.379245	negtive
PE(18:0_18:1)	Cer(d18:1_18:0)	-0.565048	0.0555707	0.565048	negtive
PE(18:0_18:1)	CL(71:2)	-0.375129	0.229537	0.375129	negtive
PE(18:0_18:1)	CL(75:6)	-0.434093	0.158543	0.434093	negtive
PE(18:0_18:1)	PC(16:0_18:2)	-0.277829	0.381936	0.277829	negtive
PE(18:0_18:1)	PC(18:0_18:2)	-0.522922	0.0810801	0.522922	negtive
PE(18:0_18:1)	PC(18:1e_18:1)	0.808856	0.0014436	0.808856	positive
PE(18:0_18:1)	PC(18:1e_18:2)	0.511601	0.0890986	0.511601	positive
PE(18:0_18:1)	PC(18:2_18:2)	-0.413384	0.181637	0.413384	negtive
PE(18:0_18:1)	PC(16:1e_20:4)	0.733545	0.00662383	0.733545	positive
PE(18:0_18:1)	AcCa(16:1)	0.870864	0.000226803	0.870864	positive
PE(18:0_18:1)	LPC(18:1)	0.539318	0.0703598	0.539318	positive
PE(18:0_18:1)	LPC(20:4)	0.631249	0.0277096	0.631249	positive
PE(18:0_18:1)	AcCa(18:1)	0.867708	0.000254492	0.867708	positive
PE(18:0_18:1)	PC(8:1e_24:0)	-0.0402772	0.901094	0.0402772	negtive
PE(18:0_18:1)	PC(8:1e_24:1)	-0.590827	0.0430819	0.590827	negtive
PE(18:0_18:1)	PC(33:3)	0.75008	0.00495733	0.75008	positive
PE(18:0_18:1)	PC(34:2)	-0.663752	0.018593	0.663752	negtive
PE(18:0_18:1)	PC(16:1e_18:1)	0.497467	0.0998403	0.497467	positive
PE(18:0_18:1)	PC(16:1e_18:3)	-0.354333	0.25845	0.354333	negtive
PE(18:0_18:1)	PC(17:0_18:2)	-0.377884	0.225858	0.377884	negtive
PE(18:0_18:1)	PC(18:1e_18:1)	-0.559013	0.0588241	0.559013	negtive
PE(18:0_18:1)	PC(36:3e)	0.740234	0.00590571	0.740234	positive
PE(18:0_18:1)	PC(36:4)	-0.595506	0.0410497	0.595506	negtive
PE(18:0_18:1)	PC(36:5e)	0.750996	0.00487535	0.750996	positive
PE(18:0_18:1)	PC(18:3e_18:2)	0.477129	0.116765	0.477129	positive
PE(18:0_18:1)	PC(36:6)	-0.321459	0.308258	0.321459	negtive
PE(18:0_18:1)	PC(37:5e)	0.603904	0.0375745	0.603904	positive
PE(18:0_18:1)	PC(18:1_20:3)	-0.47146	0.1218	0.47146	negtive
PE(18:0_18:1)	PC(38:4e)	0.720856	0.00816405	0.720856	positive
PE(18:0_18:1)	PC(38:5e)	0.558554	0.0590769	0.558554	positive
PE(18:0_18:1)	PE(12:1e_6:0)	-0.166442	0.605155	0.166442	negtive
PE(18:0_18:1)	PE(18:1e)	-0.318577	0.312862	0.318577	negtive
PE(18:0_18:1)	PE(34:3e)	-0.35051	0.263985	0.35051	negtive
PE(18:0_18:1)	PE(18:0_18:1)	1	0	1	positive
PE(18:0_20:4)	PE(16:1e_20:4)	0.901895	6.0582e-05	0.901895	positive
PE(18:0_20:4)	PE(16:1e_20:4)	0.912161	3.54826e-05	0.912161	positive
PE(18:0_20:4)	PE(16:1e_20:5)	-0.372065	0.23367	0.372065	negtive
PE(18:0_20:4)	PE(16:1e_20:5)	-0.475038	0.118606	0.475038	negtive
PE(18:0_20:4)	PE(18:0_20:4)	1	0	1	positive
PE(18:0_20:4)	PE(18:0_20:4)	0.987166	2.68404e-09	0.987166	positive
PE(18:0_20:4)	PE(16:1e_22:6)	-0.535172	0.0729728	0.535172	negtive
PE(18:0_20:4)	PE(18:1e_22:5)	-0.745978	0.00533735	0.745978	negtive
PE(18:0_20:4)	PE(18:1e_22:6)	-0.5845	0.045942	0.5845	negtive
PE(18:0_20:4)	PG(36:0)	-0.729429	0.00709716	0.729429	negtive
PE(18:0_20:4)	PI(18:1_18:2)	-0.638725	0.0253756	0.638725	negtive
PE(18:0_20:4)	CL(81:5)	-0.375279	0.229335	0.375279	negtive
PE(18:0_20:4)	Cer(d18:1_18:0)	-0.576746	0.0496267	0.576746	negtive
PE(18:0_20:4)	CL(71:2)	-0.384563	0.217088	0.384563	negtive
PE(18:0_20:4)	CL(75:6)	-0.436204	0.156299	0.436204	negtive
PE(18:0_20:4)	PC(16:0_18:2)	-0.301816	0.340381	0.301816	negtive
PE(18:0_20:4)	PC(18:0_18:2)	-0.524932	0.0797095	0.524932	negtive
PE(18:0_20:4)	PC(18:1e_18:1)	0.815233	0.00123233	0.815233	positive
PE(18:0_20:4)	PC(18:1e_18:2)	0.516379	0.0856516	0.516379	positive
PE(18:0_20:4)	PC(18:2_18:2)	-0.425522	0.167862	0.425522	negtive
PE(18:0_20:4)	PC(16:1e_20:4)	0.739408	0.00599114	0.739408	positive
PE(18:0_20:4)	AcCa(16:1)	0.868041	0.00025145	0.868041	positive
PE(18:0_20:4)	LPC(18:1)	0.536487	0.0721371	0.536487	positive
PE(18:0_20:4)	LPC(20:4)	0.632666	0.0272559	0.632666	positive
PE(18:0_20:4)	AcCa(18:1)	0.863826	0.00029209	0.863826	positive
PE(18:0_20:4)	PC(8:1e_24:0)	-0.0396686	0.902582	0.0396686	negtive
PE(18:0_20:4)	PC(8:1e_24:1)	-0.606543	0.0365272	0.606543	negtive
PE(18:0_20:4)	PC(33:3)	0.764607	0.00377382	0.764607	positive
PE(18:0_20:4)	PC(34:2)	-0.67014	0.0170994	0.67014	negtive
PE(18:0_20:4)	PC(16:1e_18:1)	0.51855	0.0841158	0.51855	positive
PE(18:0_20:4)	PC(16:1e_18:3)	-0.369189	0.237588	0.369189	negtive
PE(18:0_20:4)	PC(17:0_18:2)	-0.373946	0.231128	0.373946	negtive
PE(18:0_20:4)	PC(18:1e_18:1)	-0.550551	0.0636057	0.550551	negtive
PE(18:0_20:4)	PC(36:3e)	0.757451	0.00432638	0.757451	positive
PE(18:0_20:4)	PC(36:4)	-0.606387	0.0365885	0.606387	negtive
PE(18:0_20:4)	PC(36:5e)	0.75832	0.00425616	0.75832	positive
PE(18:0_20:4)	PC(18:3e_18:2)	0.498259	0.0992166	0.498259	positive
PE(18:0_20:4)	PC(36:6)	-0.330661	0.293814	0.330661	negtive
PE(18:0_20:4)	PC(37:5e)	0.617637	0.0323513	0.617637	positive
PE(18:0_20:4)	PC(18:1_20:3)	-0.477015	0.116865	0.477015	negtive
PE(18:0_20:4)	PC(38:4e)	0.724745	0.00766613	0.724745	positive
PE(18:0_20:4)	PC(38:5e)	0.552904	0.0622499	0.552904	positive
PE(18:0_20:4)	PE(12:1e_6:0)	-0.185617	0.563552	0.185617	negtive
PE(18:0_20:4)	PE(18:1e)	-0.320992	0.309002	0.320992	negtive
PE(18:0_20:4)	PE(34:3e)	-0.346986	0.269147	0.346986	negtive
PE(18:0_20:4)	PE(18:0_18:1)	0.998727	2.62317e-14	0.998727	positive
PE(18:0_20:4)	PE(16:0p_20:4)	0.833758	0.00075106	0.833758	positive
PE(18:0_20:4)	PE(16:0p_20:5)	-0.244767	0.44324	0.244767	negtive
PE(18:0_20:4)	PE(18:1e_19:1)	0.762915	0.00389937	0.762915	positive
PE(18:0_20:4)	PE(37:3e)	0.601411	0.0385833	0.601411	positive
PE(18:0_20:4)	PE(37:4e)	-0.300911	0.341903	0.300911	negtive
PE(18:0_20:4)	PE(18:0_20:4)	1	0	1	positive
PE(18:1_20:4)	PE(16:1e_20:4)	0.922402	1.94303e-05	0.922402	positive
PE(18:1_20:4)	PE(16:1e_20:5)	-0.754048	0.00460964	0.754048	negtive
PE(18:1_20:4)	PE(18:0_20:4)	0.810578	0.001384	0.810578	positive
PE(18:1_20:4)	PE(16:1e_22:6)	-0.809891	0.00140755	0.809891	negtive
PE(18:1_20:4)	PE(18:1e_22:5)	-0.801606	0.00171642	0.801606	negtive
PE(18:1_20:4)	PE(18:1e_22:6)	-0.74866	0.00508646	0.74866	negtive
PE(18:1_20:4)	PG(36:0)	-0.756943	0.00436776	0.756943	negtive
PE(18:1_20:4)	PI(18:1_18:2)	-0.841861	0.000593482	0.841861	negtive
PE(18:1_20:4)	CL(81:5)	-0.368261	0.238862	0.368261	negtive
PE(18:1_20:4)	Cer(d18:1_18:0)	-0.586486	0.0450302	0.586486	negtive
PE(18:1_20:4)	CL(71:2)	-0.67194	0.0166949	0.67194	negtive
PE(18:1_20:4)	CL(75:6)	-0.720225	0.00824702	0.720225	negtive
PE(18:1_20:4)	PC(16:0_18:2)	-0.638785	0.0253575	0.638785	negtive
PE(18:1_20:4)	PC(18:0_18:2)	-0.761964	0.00397128	0.761964	negtive
PE(18:1_20:4)	PC(18:1e_18:1)	0.923613	1.79983e-05	0.923613	positive
PE(18:1_20:4)	PC(18:1e_18:2)	0.806729	0.00151989	0.806729	positive
PE(18:1_20:4)	PC(18:2_18:2)	-0.640127	0.0249543	0.640127	negtive
PE(18:1_20:4)	PC(16:1e_20:4)	0.964918	3.94535e-07	0.964918	positive
PE(18:1_20:4)	AcCa(16:1)	0.853795	0.000409438	0.853795	positive
PE(18:1_20:4)	LPC(18:1)	0.576979	0.0495128	0.576979	positive
PE(18:1_20:4)	LPC(20:4)	0.678706	0.0152371	0.678706	positive
PE(18:1_20:4)	AcCa(18:1)	0.844392	0.000549943	0.844392	positive
PE(18:1_20:4)	PC(8:1e_24:0)	-0.308528	0.329208	0.308528	negtive
PE(18:1_20:4)	PC(8:1e_24:1)	-0.644418	0.0236963	0.644418	negtive
PE(18:1_20:4)	PC(33:3)	0.891289	9.93734e-05	0.891289	positive
PE(18:1_20:4)	PC(34:2)	-0.833139	0.00076429	0.833139	negtive
PE(18:1_20:4)	PC(16:1e_18:1)	0.810214	0.00139643	0.810214	positive
PE(18:1_20:4)	PC(16:1e_18:3)	-0.526426	0.0787012	0.526426	negtive
PE(18:1_20:4)	PC(17:0_18:2)	-0.612788	0.034132	0.612788	negtive
PE(18:1_20:4)	PC(18:1e_18:1)	-0.560326	0.0581052	0.560326	negtive
PE(18:1_20:4)	PC(36:3e)	0.815832	0.0012138	0.815832	positive
PE(18:1_20:4)	PC(36:4)	-0.783836	0.00255235	0.783836	negtive
PE(18:1_20:4)	PC(36:5e)	0.975283	6.97011e-08	0.975283	positive
PE(18:1_20:4)	PC(18:3e_18:2)	0.816295	0.0011996	0.816295	positive
PE(18:1_20:4)	PC(36:6)	-0.660378	0.0194194	0.660378	negtive
PE(18:1_20:4)	PC(37:5e)	0.916718	2.73992e-05	0.916718	positive
PE(18:1_20:4)	PC(18:1_20:3)	-0.615299	0.0332013	0.615299	negtive
PE(18:1_20:4)	PC(38:4e)	0.91553	2.93506e-05	0.91553	positive
PE(18:1_20:4)	PC(38:5e)	0.7964	0.00193548	0.7964	positive
PE(18:1_20:4)	PE(12:1e_6:0)	-0.434703	0.157892	0.434703	negtive
PE(18:1_20:4)	PE(18:1e)	-0.615251	0.033219	0.615251	negtive
PE(18:1_20:4)	PE(34:3e)	-0.64926	0.0223331	0.64926	negtive
PE(18:1_20:4)	PE(18:0_18:1)	0.836939	0.00068575	0.836939	positive
PE(18:1_20:4)	PE(16:0p_20:4)	0.759578	0.00415609	0.759578	positive
PE(18:1_20:4)	PE(16:0p_20:5)	-0.568709	0.0536599	0.568709	negtive
PE(18:1_20:4)	PE(18:1e_19:1)	0.976752	5.14409e-08	0.976752	positive
PE(18:1_20:4)	PE(37:3e)	0.808179	0.00146753	0.808179	positive
PE(18:1_20:4)	PE(37:4e)	-0.501317	0.0968328	0.501317	negtive
PE(18:1_20:4)	PE(18:0_20:4)	0.841302	0.000603443	0.841302	positive
PE(18:1_20:4)	PE(18:1_20:4)	1	0	1	positive
PE(18:1e)	PE(16:1e_20:4)	-0.343658	0.274075	0.343658	negtive
PE(18:1e)	PE(16:1e_20:5)	0.762325	0.00394383	0.762325	positive
PE(18:1e)	PE(18:0_20:4)	-0.266724	0.402018	0.266724	negtive
PE(18:1e)	PE(16:1e_22:6)	0.730102	0.00701804	0.730102	positive
PE(18:1e)	PE(18:1e_22:5)	0.561505	0.057465	0.561505	positive
PE(18:1e)	PE(18:1e_22:6)	0.66799	0.0175918	0.66799	positive
PE(18:1e)	PG(36:0)	0.488842	0.106804	0.488842	positive
PE(18:1e)	PI(18:1_18:2)	0.707261	0.0100958	0.707261	positive
PE(18:1e)	CL(81:5)	0.648785	0.0224641	0.648785	positive
PE(18:1e)	Cer(d18:1_18:0)	0.615764	0.033031	0.615764	positive
PE(18:1e)	CL(71:2)	0.728595	0.00719611	0.728595	positive
PE(18:1e)	CL(75:6)	0.696744	0.0118092	0.696744	positive
PE(18:1e)	PC(16:0_18:2)	0.665247	0.0182352	0.665247	positive
PE(18:1e)	PC(18:0_18:2)	0.673536	0.0163421	0.673536	positive
PE(18:1e)	PC(18:1e_18:1)	-0.582947	0.046664	0.582947	negtive
PE(18:1e)	PC(18:1e_18:2)	-0.71155	0.00945311	0.71155	negtive
PE(18:1e)	PC(18:2_18:2)	0.599974	0.0391738	0.599974	positive
PE(18:1e)	PC(16:1e_20:4)	-0.703185	0.0107362	0.703185	negtive
PE(18:1e)	AcCa(16:1)	-0.535046	0.0730531	0.535046	negtive
PE(18:1e)	LPC(18:1)	-0.115219	0.721412	0.115219	negtive
PE(18:1e)	LPC(20:4)	-0.176549	0.583081	0.176549	negtive
PE(18:1e)	AcCa(18:1)	-0.551556	0.0630243	0.551556	negtive
PE(18:1e)	PC(8:1e_24:0)	0.752855	0.00471219	0.752855	positive
PE(18:1e)	PC(8:1e_24:1)	0.429652	0.163329	0.429652	positive
PE(18:1e)	PC(33:3)	-0.587583	0.044532	0.587583	negtive
PE(18:1e)	PC(34:2)	0.72226	0.00798156	0.72226	positive
PE(18:1e)	PC(16:1e_18:1)	-0.512982	0.0880926	0.512982	negtive
PE(18:1e)	PC(16:1e_18:3)	0.445111	0.147057	0.445111	positive
PE(18:1e)	PC(17:0_18:2)	0.566226	0.0549506	0.566226	positive
PE(18:1e)	PC(18:1e_18:1)	0.548837	0.0646059	0.548837	positive
PE(18:1e)	PC(36:3e)	-0.37412	0.230892	0.37412	negtive
PE(18:1e)	PC(36:4)	0.684013	0.0141611	0.684013	positive
PE(18:1e)	PC(36:5e)	-0.625389	0.0296447	0.625389	negtive
PE(18:1e)	PC(18:3e_18:2)	-0.523848	0.0804466	0.523848	negtive
PE(18:1e)	PC(36:6)	0.621261	0.0310649	0.621261	positive
PE(18:1e)	PC(37:5e)	-0.630816	0.0278495	0.630816	negtive
PE(18:1e)	PC(18:1_20:3)	0.253477	0.42665	0.253477	positive
PE(18:1e)	PC(38:4e)	-0.654417	0.0209445	0.654417	negtive
PE(18:1e)	PC(38:5e)	-0.685158	0.0139364	0.685158	negtive
PE(18:1e)	PE(12:1e_6:0)	0.854567	0.000399285	0.854567	positive
PE(18:1e)	PE(18:1e)	1	0	1	positive
PE(18:1e_19:1)	PE(16:1e_20:4)	0.889565	0.000107184	0.889565	positive
PE(18:1e_19:1)	PE(16:1e_20:5)	-0.814877	0.00124345	0.814877	negtive
PE(18:1e_19:1)	PE(18:0_20:4)	0.717914	0.00855642	0.717914	positive
PE(18:1e_19:1)	PE(16:1e_22:6)	-0.836535	0.000693806	0.836535	negtive
PE(18:1e_19:1)	PE(18:1e_22:5)	-0.79839	0.00184937	0.79839	negtive
PE(18:1e_19:1)	PE(18:1e_22:6)	-0.746357	0.00530132	0.746357	negtive
PE(18:1e_19:1)	PG(36:0)	-0.738727	0.00606217	0.738727	negtive
PE(18:1e_19:1)	PI(18:1_18:2)	-0.879176	0.000165002	0.879176	negtive
PE(18:1e_19:1)	CL(81:5)	-0.335975	0.285649	0.335975	negtive
PE(18:1e_19:1)	Cer(d18:1_18:0)	-0.509095	0.0909436	0.509095	negtive
PE(18:1e_19:1)	CL(71:2)	-0.74948	0.00501164	0.74948	negtive
PE(18:1e_19:1)	CL(75:6)	-0.755317	0.00450236	0.755317	negtive
PE(18:1e_19:1)	PC(16:0_18:2)	-0.685356	0.013898	0.685356	negtive
PE(18:1e_19:1)	PC(18:0_18:2)	-0.801018	0.00174012	0.801018	negtive
PE(18:1e_19:1)	PC(18:1e_18:1)	0.921085	2.10894e-05	0.921085	positive
PE(18:1e_19:1)	PC(18:1e_18:2)	0.846734	0.000511908	0.846734	positive
PE(18:1e_19:1)	PC(18:2_18:2)	-0.703685	0.0106562	0.703685	negtive
PE(18:1e_19:1)	PC(16:1e_20:4)	0.986431	3.54066e-09	0.986431	positive
PE(18:1e_19:1)	AcCa(16:1)	0.780877	0.00271726	0.780877	positive
PE(18:1e_19:1)	LPC(18:1)	0.62246	0.0306475	0.62246	positive
PE(18:1e_19:1)	LPC(20:4)	0.711894	0.00940294	0.711894	positive
PE(18:1e_19:1)	AcCa(18:1)	0.765806	0.00368673	0.765806	positive
PE(18:1e_19:1)	PC(8:1e_24:0)	-0.378381	0.225199	0.378381	negtive
PE(18:1e_19:1)	PC(8:1e_24:1)	-0.582911	0.0466809	0.582911	negtive
PE(18:1e_19:1)	PC(33:3)	0.887533	0.000116998	0.887533	positive
PE(18:1e_19:1)	PC(34:2)	-0.859022	0.000344462	0.859022	negtive
PE(18:1e_19:1)	PC(16:1e_18:1)	0.866701	0.000263858	0.866701	positive
PE(18:1e_19:1)	PC(16:1e_18:3)	-0.534596	0.073341	0.534596	negtive
PE(18:1e_19:1)	PC(17:0_18:2)	-0.661753	0.0190795	0.661753	negtive
PE(18:1e_19:1)	PC(18:1e_18:1)	-0.488304	0.107248	0.488304	negtive
PE(18:1e_19:1)	PC(36:3e)	0.780728	0.0027258	0.780728	positive
PE(18:1e_19:1)	PC(36:4)	-0.808451	0.00145788	0.808451	negtive
PE(18:1e_19:1)	PC(36:5e)	0.999685	2.44678e-17	0.999685	positive
PE(18:1e_19:1)	PC(18:3e_18:2)	0.86159	0.000315636	0.86159	positive
PE(18:1e_19:1)	PC(36:6)	-0.741193	0.00580782	0.741193	negtive
PE(18:1e_19:1)	PC(37:5e)	0.960124	7.42543e-07	0.960124	positive
PE(18:1e_19:1)	PC(18:1_20:3)	-0.675784	0.0158547	0.675784	negtive
PE(18:1e_19:1)	PC(38:4e)	0.936893	7.08587e-06	0.936893	positive
PE(18:1e_19:1)	PC(38:5e)	0.834497	0.000735466	0.834497	positive
PE(18:1e_19:1)	PE(12:1e_6:0)	-0.43022	0.162712	0.43022	negtive
PE(18:1e_19:1)	PE(18:1e)	-0.624572	0.029922	0.624572	negtive
PE(18:1e_19:1)	PE(34:3e)	-0.69032	0.0129564	0.69032	negtive
PE(18:1e_19:1)	PE(18:0_18:1)	0.755498	0.00448727	0.755498	positive
PE(18:1e_19:1)	PE(16:0p_20:4)	0.728653	0.00718912	0.728653	positive
PE(18:1e_19:1)	PE(16:0p_20:5)	-0.62728	0.0290098	0.62728	negtive
PE(18:1e_19:1)	PE(18:1e_19:1)	1	0	1	positive
PE(18:1e_20:4)	PE(16:1e_20:4)	-0.606201	0.0366616	0.606201	negtive
PE(18:1e_20:4)	PE(16:1e_20:5)	0.93442	8.55127e-06	0.93442	positive
PE(18:1e_20:4)	PE(18:0_20:4)	-0.427472	0.165711	0.427472	negtive
PE(18:1e_20:4)	PE(16:1e_22:6)	0.916092	2.84147e-05	0.916092	positive
PE(18:1e_20:4)	PE(18:1e_22:5)	0.798901	0.00182773	0.798901	positive
PE(18:1e_20:4)	PE(18:1e_22:6)	0.874876	0.000195061	0.874876	positive
PE(18:1e_20:4)	PG(36:0)	0.739566	0.00597472	0.739566	positive
PE(18:1e_20:4)	PI(18:1_18:2)	0.860911	0.000323061	0.860911	positive
PE(18:1e_20:4)	CL(81:5)	0.554723	0.0612157	0.554723	positive
PE(18:1e_20:4)	Cer(d18:1_18:0)	0.605597	0.0369003	0.605597	positive
PE(18:1e_20:4)	CL(71:2)	0.723663	0.0078023	0.723663	positive
PE(18:1e_20:4)	CL(75:6)	0.873421	0.000206145	0.873421	positive
PE(18:1e_20:4)	PC(16:0_18:2)	0.69773	0.0116399	0.69773	positive
PE(18:1e_20:4)	PC(18:0_18:2)	0.82199	0.00103532	0.82199	positive
PE(18:1e_20:4)	PC(18:1e_18:1)	-0.788347	0.0023158	0.788347	negtive
PE(18:1e_20:4)	PC(18:1e_18:2)	-0.809762	0.001412	0.809762	negtive
PE(18:1e_20:4)	PC(18:2_18:2)	0.708228	0.00994814	0.708228	positive
PE(18:1e_20:4)	PC(16:1e_20:4)	-0.895151	8.34876e-05	0.895151	negtive
PE(18:1e_20:4)	AcCa(16:1)	-0.62144	0.0310023	0.62144	negtive
PE(18:1e_20:4)	LPC(18:1)	-0.353605	0.259499	0.353605	negtive
PE(18:1e_20:4)	LPC(20:4)	-0.409207	0.186535	0.409207	negtive
PE(18:1e_20:4)	AcCa(18:1)	-0.604943	0.0371595	0.604943	negtive
PE(18:1e_20:4)	PC(8:1e_24:0)	0.725764	0.0075396	0.725764	positive
PE(18:1e_20:4)	PC(8:1e_24:1)	0.375762	0.228688	0.375762	positive
PE(18:1e_20:4)	PC(33:3)	-0.753675	0.00464148	0.753675	negtive
PE(18:1e_20:4)	PC(34:2)	0.869205	0.000241052	0.869205	positive
PE(18:1e_20:4)	PC(16:1e_18:1)	-0.660485	0.0193928	0.660485	negtive
PE(18:1e_20:4)	PC(16:1e_18:3)	0.507065	0.0924568	0.507065	positive
PE(18:1e_20:4)	PC(17:0_18:2)	0.707461	0.0100652	0.707461	positive
PE(18:1e_20:4)	PC(18:1e_18:1)	0.553106	0.0621348	0.553106	positive
PE(18:1e_20:4)	PC(36:3e)	-0.465	0.127707	0.465	negtive
PE(18:1e_20:4)	PC(36:4)	0.79132	0.00216928	0.79132	positive
PE(18:1e_20:4)	PC(36:5e)	-0.849627	0.00046777	0.849627	negtive
PE(18:1e_20:4)	PC(18:3e_18:2)	-0.646696	0.0230476	0.646696	negtive
PE(18:1e_20:4)	PC(36:6)	0.79341	0.0020706	0.79341	positive
PE(18:1e_20:4)	PC(37:5e)	-0.846486	0.000515842	0.846486	negtive
PE(18:1e_20:4)	PC(18:1_20:3)	0.650268	0.0220564	0.650268	positive
PE(18:1e_20:4)	PC(38:4e)	-0.822389	0.00102452	0.822389	negtive
PE(18:1e_20:4)	PC(38:5e)	-0.91321	3.34746e-05	0.91321	negtive
PE(18:1e_20:4)	PE(12:1e_6:0)	0.656428	0.0204207	0.656428	positive
PE(18:1e_20:4)	PE(18:1e)	0.811223	0.00136216	0.811223	positive
PE(18:1e_20:4)	PE(34:3e)	0.853009	0.000419978	0.853009	positive
PE(18:1e_20:4)	PE(18:0_18:1)	-0.524949	0.0796981	0.524949	negtive
PE(18:1e_20:4)	PE(16:0p_20:4)	-0.442312	0.149923	0.442312	negtive
PE(18:1e_20:4)	PE(16:0p_20:5)	0.817378	0.00116691	0.817378	positive
PE(18:1e_20:4)	PE(18:1e_19:1)	-0.846225	0.000519998	0.846225	negtive
PE(18:1e_20:4)	PE(37:3e)	-0.787007	0.00238422	0.787007	negtive
PE(18:1e_20:4)	PE(37:4e)	0.53535	0.0728595	0.53535	positive
PE(18:1e_20:4)	PE(18:0_20:4)	-0.529254	0.0768166	0.529254	negtive
PE(18:1e_20:4)	PE(18:1_20:4)	-0.797543	0.00188565	0.797543	negtive
PE(18:1e_20:4)	PE(18:1e_20:4)	1	0	1	positive
PE(18:1e_22:5)	PE(16:1e_20:4)	-0.73451	0.00651639	0.73451	negtive
PE(18:1e_22:5)	PE(16:1e_20:5)	0.769258	0.00344458	0.769258	positive
PE(18:1e_22:5)	PE(18:0_20:4)	-0.690878	0.0128537	0.690878	negtive
PE(18:1e_22:5)	PE(16:1e_22:6)	0.877703	0.000174861	0.877703	positive
PE(18:1e_22:5)	PE(18:1e_22:5)	1	0	1	positive
PE(18:1e_22:6)	PE(16:1e_20:4)	-0.597601	0.0401623	0.597601	negtive
PE(18:1e_22:6)	PE(16:1e_20:5)	0.868578	0.00024661	0.868578	positive
PE(18:1e_22:6)	PE(18:0_20:4)	-0.502176	0.0961698	0.502176	negtive
PE(18:1e_22:6)	PE(16:1e_22:6)	0.942357	4.54774e-06	0.942357	positive
PE(18:1e_22:6)	PE(18:1e_22:5)	0.910094	3.9717e-05	0.910094	positive
PE(18:1e_22:6)	PE(18:1e_22:6)	1	0	1	positive
PE(18:1p_22:6)	PE(16:1e_20:4)	-0.478208	0.115823	0.478208	negtive
PE(18:1p_22:6)	PE(16:1e_20:5)	0.954608	1.40611e-06	0.954608	positive
PE(18:1p_22:6)	PE(18:0_20:4)	-0.324119	0.304044	0.324119	negtive
PE(18:1p_22:6)	PE(16:1e_22:6)	0.964215	4.35186e-07	0.964215	positive
PE(18:1p_22:6)	PE(18:1e_22:5)	0.82554	0.000942093	0.82554	positive
PE(18:1p_22:6)	PE(18:1e_22:6)	0.91558	2.92672e-05	0.91558	positive
PE(18:1p_22:6)	PG(36:0)	0.795639	0.00196921	0.795639	positive
PE(18:1p_22:6)	PI(18:1_18:2)	0.849739	0.000466122	0.849739	positive
PE(18:1p_22:6)	CL(81:5)	0.645591	0.0233606	0.645591	positive
PE(18:1p_22:6)	Cer(d18:1_18:0)	0.505327	0.0937651	0.505327	positive
PE(18:1p_22:6)	CL(71:2)	0.748323	0.00511751	0.748323	positive
PE(18:1p_22:6)	CL(75:6)	0.986171	3.89252e-09	0.986171	positive
PE(18:1p_22:6)	PC(16:0_18:2)	0.800851	0.00174692	0.800851	positive
PE(18:1p_22:6)	PC(18:0_18:2)	0.877523	0.000176093	0.877523	positive
PE(18:1p_22:6)	PC(18:1e_18:1)	-0.669125	0.0173306	0.669125	negtive
PE(18:1p_22:6)	PC(18:1e_18:2)	-0.699127	0.0114034	0.699127	negtive
PE(18:1p_22:6)	PC(18:2_18:2)	0.655313	0.0207098	0.655313	positive
PE(18:1p_22:6)	PC(16:1e_20:4)	-0.827116	0.000902831	0.827116	negtive
PE(18:1p_22:6)	AcCa(16:1)	-0.450949	0.141194	0.450949	negtive
PE(18:1p_22:6)	LPC(18:1)	-0.502446	0.0959626	0.502446	negtive
PE(18:1p_22:6)	LPC(20:4)	-0.517645	0.0847537	0.517645	negtive
PE(18:1p_22:6)	AcCa(18:1)	-0.445925	0.146231	0.445925	negtive
PE(18:1p_22:6)	PC(8:1e_24:0)	0.689075	0.0131879	0.689075	positive
PE(18:1p_22:6)	PC(8:1e_24:1)	0.325227	0.302297	0.325227	positive
PE(18:1p_22:6)	PC(33:3)	-0.514244	0.0871803	0.514244	negtive
PE(18:1p_22:6)	PC(34:2)	0.853524	0.000413046	0.853524	positive
PE(18:1p_22:6)	PC(16:1e_18:1)	-0.674643	0.0161008	0.674643	negtive
PE(18:1p_22:6)	PC(16:1e_18:3)	0.518622	0.0840657	0.518622	positive
PE(18:1p_22:6)	PC(17:0_18:2)	0.917107	2.67844e-05	0.917107	positive
PE(18:1p_22:6)	PC(18:1e_18:1)	0.706164	0.0102653	0.706164	positive
PE(18:1p_22:6)	PC(36:3e)	-0.247845	0.437342	0.247845	negtive
PE(18:1p_22:6)	PC(36:4)	0.735	0.00646239	0.735	positive
PE(18:1p_22:6)	PC(36:5e)	-0.776526	0.00297435	0.776526	negtive
PE(18:1p_22:6)	PC(18:3e_18:2)	-0.681352	0.0146934	0.681352	negtive
PE(18:1p_22:6)	PC(36:6)	0.934952	8.21765e-06	0.934952	positive
PE(18:1p_22:6)	PC(37:5e)	-0.759658	0.00414978	0.759658	negtive
PE(18:1p_22:6)	PC(18:1_20:3)	0.692311	0.0125924	0.692311	positive
PE(18:1p_22:6)	PC(38:4e)	-0.783136	0.00259065	0.783136	negtive
PE(18:1p_22:6)	PC(38:5e)	-0.9263	1.51171e-05	0.9263	negtive
PE(18:1p_22:6)	PE(12:1e_6:0)	0.588247	0.0442328	0.588247	positive
PE(18:1p_22:6)	PE(18:1e)	0.737373	0.00620535	0.737373	positive
PE(18:1p_22:6)	PE(34:3e)	0.920129	2.23604e-05	0.920129	positive
PE(18:1p_22:6)	PE(18:0_18:1)	-0.408426	0.187459	0.408426	negtive
PE(18:1p_22:6)	PE(16:0p_20:4)	-0.214364	0.503477	0.214364	negtive
PE(18:1p_22:6)	PE(16:0p_20:5)	0.923073	1.8626e-05	0.923073	positive
PE(18:1p_22:6)	PE(18:1e_19:1)	-0.766437	0.00364157	0.766437	negtive
PE(18:1p_22:6)	PE(37:3e)	-0.531432	0.0753863	0.531432	negtive
PE(18:1p_22:6)	PE(37:4e)	0.572764	0.0515971	0.572764	positive
PE(18:1p_22:6)	PE(18:0_20:4)	-0.409949	0.185658	0.409949	negtive
PE(18:1p_22:6)	PE(18:1_20:4)	-0.712778	0.00927493	0.712778	negtive
PE(18:1p_22:6)	PE(18:1e_20:4)	0.90438	5.35181e-05	0.90438	positive
PE(18:1p_22:6)	PE(16:0p_22:6)	0.97042	1.69699e-07	0.97042	positive
PE(18:1p_22:6)	DG(4:0_18:2)	-0.378441	0.225118	0.378441	negtive
PE(18:1p_22:6)	PE(40:7e)	0.898276	7.21584e-05	0.898276	positive
PE(18:1p_22:6)	PE(18:1p_22:6)	1	0	1	positive
PE(34:3e)	PE(16:1e_20:4)	-0.360518	0.24964	0.360518	negtive
PE(34:3e)	PE(16:1e_20:5)	0.954855	1.36887e-06	0.954855	positive
PE(34:3e)	PE(18:0_20:4)	-0.253443	0.426715	0.253443	negtive
PE(34:3e)	PE(16:1e_22:6)	0.867158	0.000259574	0.867158	positive
PE(34:3e)	PE(18:1e_22:5)	0.631202	0.0277249	0.631202	positive
PE(34:3e)	PE(18:1e_22:6)	0.794183	0.00203502	0.794183	positive
PE(34:3e)	PG(36:0)	0.593766	0.0417975	0.593766	positive
PE(34:3e)	PI(18:1_18:2)	0.692661	0.0125293	0.692661	positive
PE(34:3e)	CL(81:5)	0.686785	0.0136218	0.686785	positive
PE(34:3e)	Cer(d18:1_18:0)	0.567977	0.0540381	0.567977	positive
PE(34:3e)	CL(71:2)	0.780437	0.00274243	0.780437	positive
PE(34:3e)	CL(75:6)	0.906709	4.75015e-05	0.906709	positive
PE(34:3e)	PC(16:0_18:2)	0.697383	0.0116994	0.697383	positive
PE(34:3e)	PC(18:0_18:2)	0.717755	0.00857802	0.717755	positive
PE(34:3e)	PC(18:1e_18:1)	-0.676824	0.0156329	0.676824	negtive
PE(34:3e)	PC(18:1e_18:2)	-0.812571	0.00131739	0.812571	negtive
PE(34:3e)	PC(18:2_18:2)	0.43548	0.157067	0.43548	positive
PE(34:3e)	PC(16:1e_20:4)	-0.776187	0.00299512	0.776187	negtive
PE(34:3e)	AcCa(16:1)	-0.379612	0.223569	0.379612	negtive
PE(34:3e)	LPC(18:1)	-0.4611	0.131362	0.4611	negtive
PE(34:3e)	LPC(20:4)	-0.466007	0.126774	0.466007	negtive
PE(34:3e)	AcCa(18:1)	-0.374612	0.230232	0.374612	negtive
PE(34:3e)	PC(8:1e_24:0)	0.852625	0.000425211	0.852625	positive
PE(34:3e)	PC(8:1e_24:1)	0.314175	0.319966	0.314175	positive
PE(34:3e)	PC(33:3)	-0.423536	0.170068	0.423536	negtive
PE(34:3e)	PC(34:2)	0.709091	0.00981782	0.709091	positive
PE(34:3e)	PC(16:1e_18:1)	-0.517573	0.0848046	0.517573	negtive
PE(34:3e)	PC(16:1e_18:3)	0.698604	0.0114915	0.698604	positive
PE(34:3e)	PC(17:0_18:2)	0.889311	0.000108374	0.889311	positive
PE(34:3e)	PC(18:1e_18:1)	0.639617	0.0251069	0.639617	positive
PE(34:3e)	PC(36:3e)	-0.205781	0.52111	0.205781	negtive
PE(34:3e)	PC(36:4)	0.542598	0.0683387	0.542598	positive
PE(34:3e)	PC(36:5e)	-0.703483	0.0106884	0.703483	negtive
PE(34:3e)	PC(18:3e_18:2)	-0.564854	0.0556733	0.564854	negtive
PE(34:3e)	PC(36:6)	0.808341	0.00146179	0.808341	positive
PE(34:3e)	PC(37:5e)	-0.707315	0.0100876	0.707315	negtive
PE(34:3e)	PC(18:1_20:3)	0.481357	0.113102	0.481357	positive
PE(34:3e)	PC(38:4e)	-0.789949	0.00223595	0.789949	negtive
PE(34:3e)	PC(38:5e)	-0.90579	4.9808e-05	0.90579	negtive
PE(34:3e)	PE(12:1e_6:0)	0.55255	0.0624527	0.55255	positive
PE(34:3e)	PE(18:1e)	0.797185	0.00190114	0.797185	positive
PE(34:3e)	PE(34:3e)	1	0	1	positive
PE(37:3e)	PE(16:1e_20:4)	0.761543	0.0040034	0.761543	positive
PE(37:3e)	PE(16:1e_20:5)	-0.578019	0.0490078	0.578019	negtive
PE(37:3e)	PE(18:0_20:4)	0.560847	0.0578219	0.560847	positive
PE(37:3e)	PE(16:1e_22:6)	-0.64506	0.0235122	0.64506	negtive
PE(37:3e)	PE(18:1e_22:5)	-0.631073	0.0277663	0.631073	negtive
PE(37:3e)	PE(18:1e_22:6)	-0.582095	0.0470635	0.582095	negtive
PE(37:3e)	PG(36:0)	-0.541294	0.0691375	0.541294	negtive
PE(37:3e)	PI(18:1_18:2)	-0.748434	0.00510731	0.748434	negtive
PE(37:3e)	CL(81:5)	-0.136692	0.671849	0.136692	negtive
PE(37:3e)	Cer(d18:1_18:0)	-0.474122	0.119418	0.474122	negtive
PE(37:3e)	CL(71:2)	-0.511422	0.0892296	0.511422	negtive
PE(37:3e)	CL(75:6)	-0.500767	0.097259	0.500767	negtive
PE(37:3e)	PC(16:0_18:2)	-0.533713	0.0739077	0.533713	negtive
PE(37:3e)	PC(18:0_18:2)	-0.62374	0.0302062	0.62374	negtive
PE(37:3e)	PC(18:1e_18:1)	0.745351	0.00539724	0.745351	positive
PE(37:3e)	PC(18:1e_18:2)	0.681988	0.0145649	0.681988	positive
PE(37:3e)	PC(18:2_18:2)	-0.734433	0.00652494	0.734433	negtive
PE(37:3e)	PC(16:1e_20:4)	0.805313	0.00157239	0.805313	positive
PE(37:3e)	AcCa(16:1)	0.76496	0.00374804	0.76496	positive
PE(37:3e)	LPC(18:1)	0.143696	0.65593	0.143696	positive
PE(37:3e)	LPC(20:4)	0.267637	0.400347	0.267637	positive
PE(37:3e)	AcCa(18:1)	0.750668	0.00490461	0.750668	positive
PE(37:3e)	PC(8:1e_24:0)	-0.296388	0.349563	0.296388	negtive
PE(37:3e)	PC(8:1e_24:1)	-0.480411	0.113915	0.480411	negtive
PE(37:3e)	PC(33:3)	0.963763	4.63042e-07	0.963763	positive
PE(37:3e)	PC(34:2)	-0.728448	0.00721363	0.728448	negtive
PE(37:3e)	PC(16:1e_18:1)	0.721982	0.00801746	0.721982	positive
PE(37:3e)	PC(16:1e_18:3)	-0.218335	0.495411	0.218335	negtive
PE(37:3e)	PC(17:0_18:2)	-0.251238	0.430885	0.251238	negtive
PE(37:3e)	PC(18:1e_18:1)	-0.221267	0.489492	0.221267	negtive
PE(37:3e)	PC(36:3e)	0.804477	0.00160401	0.804477	positive
PE(37:3e)	PC(36:4)	-0.793852	0.00205018	0.793852	negtive
PE(37:3e)	PC(36:5e)	0.815185	0.00123384	0.815185	positive
PE(37:3e)	PC(18:3e_18:2)	0.678926	0.0151913	0.678926	positive
PE(37:3e)	PC(36:6)	-0.492414	0.103881	0.492414	negtive
PE(37:3e)	PC(37:5e)	0.810956	0.00137118	0.810956	positive
PE(37:3e)	PC(18:1_20:3)	-0.471571	0.1217	0.471571	negtive
PE(37:3e)	PC(38:4e)	0.668378	0.0175023	0.668378	positive
PE(37:3e)	PC(38:5e)	0.594377	0.0415336	0.594377	positive
PE(37:3e)	PE(12:1e_6:0)	-0.577432	0.0492923	0.577432	negtive
PE(37:3e)	PE(18:1e)	-0.643552	0.0239467	0.643552	negtive
PE(37:3e)	PE(34:3e)	-0.41839	0.175873	0.41839	negtive
PE(37:3e)	PE(18:0_18:1)	0.589014	0.0438885	0.589014	positive
PE(37:3e)	PE(16:0p_20:4)	0.734148	0.00655659	0.734148	positive
PE(37:3e)	PE(16:0p_20:5)	-0.335629	0.286177	0.335629	negtive
PE(37:3e)	PE(18:1e_19:1)	0.826063	0.000928909	0.826063	positive
PE(37:3e)	PE(37:3e)	1	0	1	positive
PE(37:4e)	PE(16:1e_20:4)	-0.282203	0.374172	0.282203	negtive
PE(37:4e)	PE(16:1e_20:5)	0.706929	0.0101469	0.706929	positive
PE(37:4e)	PE(18:0_20:4)	-0.21663	0.498868	0.21663	negtive
PE(37:4e)	PE(16:1e_22:6)	0.569451	0.0532782	0.569451	positive
PE(37:4e)	PE(18:1e_22:5)	0.339975	0.27959	0.339975	positive
PE(37:4e)	PE(18:1e_22:6)	0.397918	0.200178	0.397918	positive
PE(37:4e)	PG(36:0)	0.310095	0.32663	0.310095	positive
PE(37:4e)	PI(18:1_18:2)	0.43194	0.160852	0.43194	positive
PE(37:4e)	CL(81:5)	0.469138	0.123902	0.469138	positive
PE(37:4e)	Cer(d18:1_18:0)	0.499638	0.098137	0.499638	positive
PE(37:4e)	CL(71:2)	0.680305	0.0149068	0.680305	positive
PE(37:4e)	CL(75:6)	0.58183	0.0471882	0.58183	positive
PE(37:4e)	PC(16:0_18:2)	0.54039	0.0696947	0.54039	positive
PE(37:4e)	PC(18:0_18:2)	0.406001	0.190349	0.406001	positive
PE(37:4e)	PC(18:1e_18:1)	-0.585243	0.0455995	0.585243	negtive
PE(37:4e)	PC(18:1e_18:2)	-0.7283	0.00723133	0.7283	negtive
PE(37:4e)	PC(18:2_18:2)	0.156252	0.62772	0.156252	positive
PE(37:4e)	PC(16:1e_20:4)	-0.582594	0.0468291	0.582594	negtive
PE(37:4e)	AcCa(16:1)	-0.212822	0.506626	0.212822	negtive
PE(37:4e)	LPC(18:1)	-0.501664	0.0965647	0.501664	negtive
PE(37:4e)	LPC(20:4)	-0.529276	0.0768017	0.529276	negtive
PE(37:4e)	AcCa(18:1)	-0.181978	0.571357	0.181978	negtive
PE(37:4e)	PC(8:1e_24:0)	0.668457	0.0174841	0.668457	positive
PE(37:4e)	PC(8:1e_24:1)	0.448288	0.143847	0.448288	positive
PE(37:4e)	PC(33:3)	-0.299661	0.344011	0.299661	negtive
PE(37:4e)	PC(34:2)	0.399063	0.198768	0.399063	positive
PE(37:4e)	PC(16:1e_18:1)	-0.378323	0.225275	0.378323	negtive
PE(37:4e)	PC(16:1e_18:3)	0.990768	5.19901e-10	0.990768	positive
PE(37:4e)	PC(17:0_18:2)	0.614694	0.033424	0.614694	positive
PE(37:4e)	PC(18:1e_18:1)	0.32783	0.298217	0.32783	positive
PE(37:4e)	PC(36:3e)	-0.283541	0.371812	0.283541	negtive
PE(37:4e)	PC(36:4)	0.253131	0.427304	0.253131	positive
PE(37:4e)	PC(36:5e)	-0.544178	0.0673798	0.544178	negtive
PE(37:4e)	PC(18:3e_18:2)	-0.474416	0.119157	0.474416	negtive
PE(37:4e)	PC(36:6)	0.495566	0.101348	0.495566	positive
PE(37:4e)	PC(37:5e)	-0.64992	0.0221517	0.64992	negtive
PE(37:4e)	PC(18:1_20:3)	0.390351	0.209657	0.390351	positive
PE(37:4e)	PC(38:4e)	-0.70715	0.010113	0.70715	negtive
PE(37:4e)	PC(38:5e)	-0.582509	0.0468688	0.582509	negtive
PE(37:4e)	PE(12:1e_6:0)	0.336039	0.285552	0.336039	positive
PE(37:4e)	PE(18:1e)	0.446841	0.145303	0.446841	positive
PE(37:4e)	PE(34:3e)	0.742587	0.00566767	0.742587	positive
PE(37:4e)	PE(18:0_18:1)	-0.287291	0.365243	0.287291	negtive
PE(37:4e)	PE(16:0p_20:4)	-0.173508	0.58969	0.173508	negtive
PE(37:4e)	PE(16:0p_20:5)	0.722411	0.00796219	0.722411	positive
PE(37:4e)	PE(18:1e_19:1)	-0.528023	0.0776329	0.528023	negtive
PE(37:4e)	PE(37:3e)	-0.196351	0.540786	0.196351	negtive
PE(37:4e)	PE(37:4e)	1	0	1	positive
PE(40:7e)	PE(16:1e_20:4)	-0.596234	0.0407397	0.596234	negtive
PE(40:7e)	PE(16:1e_20:5)	0.834747	0.000730263	0.834747	positive
PE(40:7e)	PE(18:0_20:4)	-0.524095	0.0802782	0.524095	negtive
PE(40:7e)	PE(16:1e_22:6)	0.936307	7.41364e-06	0.936307	positive
PE(40:7e)	PE(18:1e_22:5)	0.925566	1.58653e-05	0.925566	positive
PE(40:7e)	PE(18:1e_22:6)	0.994664	3.37525e-11	0.994664	positive
PE(40:7e)	PG(36:0)	0.910991	3.7834e-05	0.910991	positive
PE(40:7e)	PI(18:1_18:2)	0.809117	0.00143442	0.809117	positive
PE(40:7e)	CL(81:5)	0.685009	0.0139655	0.685009	positive
PE(40:7e)	Cer(d18:1_18:0)	0.621998	0.0308078	0.621998	positive
PE(40:7e)	CL(71:2)	0.487543	0.107879	0.487543	positive
PE(40:7e)	CL(75:6)	0.927559	1.38994e-05	0.927559	positive
PE(40:7e)	PC(16:0_18:2)	0.670164	0.0170939	0.670164	positive
PE(40:7e)	PC(18:0_18:2)	0.816774	0.00118507	0.816774	positive
PE(40:7e)	PC(18:1e_18:1)	-0.676925	0.0156113	0.676925	negtive
PE(40:7e)	PC(18:1e_18:2)	-0.533196	0.0742414	0.533196	negtive
PE(40:7e)	PC(18:2_18:2)	0.603027	0.0379274	0.603027	positive
PE(40:7e)	PC(16:1e_20:4)	-0.773537	0.0031614	0.773537	negtive
PE(40:7e)	AcCa(16:1)	-0.623844	0.0301705	0.623844	negtive
PE(40:7e)	LPC(18:1)	-0.384922	0.216623	0.384922	negtive
PE(40:7e)	LPC(20:4)	-0.421256	0.172624	0.421256	negtive
PE(40:7e)	AcCa(18:1)	-0.620751	0.0312436	0.620751	negtive
PE(40:7e)	PC(8:1e_24:0)	0.484479	0.110446	0.484479	positive
PE(40:7e)	PC(8:1e_24:1)	0.393216	0.206036	0.393216	positive
PE(40:7e)	PC(33:3)	-0.573283	0.0513371	0.573283	negtive
PE(40:7e)	PC(34:2)	0.867422	0.000257127	0.867422	positive
PE(40:7e)	PC(16:1e_18:1)	-0.589057	0.043869	0.589057	negtive
PE(40:7e)	PC(16:1e_18:3)	0.33948	0.280336	0.33948	positive
PE(40:7e)	PC(17:0_18:2)	0.772049	0.00325776	0.772049	positive
PE(40:7e)	PC(18:1e_18:1)	0.83603	0.000703958	0.83603	positive
PE(40:7e)	PC(36:3e)	-0.316356	0.316437	0.316356	negtive
PE(40:7e)	PC(36:4)	0.74875	0.00507824	0.74875	positive
PE(40:7e)	PC(36:5e)	-0.734607	0.00650564	0.734607	negtive
PE(40:7e)	PC(18:3e_18:2)	-0.58752	0.0445606	0.58752	negtive
PE(40:7e)	PC(36:6)	0.7788	0.00283778	0.7788	positive
PE(40:7e)	PC(37:5e)	-0.651912	0.021611	0.651912	negtive
PE(40:7e)	PC(18:1_20:3)	0.639506	0.0251403	0.639506	positive
PE(40:7e)	PC(38:4e)	-0.686237	0.0137273	0.686237	negtive
PE(40:7e)	PC(38:5e)	-0.879605	0.000162216	0.879605	negtive
PE(40:7e)	PE(12:1e_6:0)	0.593715	0.0418197	0.593715	positive
PE(40:7e)	PE(18:1e)	0.656421	0.0204223	0.656421	positive
PE(40:7e)	PE(34:3e)	0.759494	0.00416275	0.759494	positive
PE(40:7e)	PE(18:0_18:1)	-0.596742	0.0405247	0.596742	negtive
PE(40:7e)	PE(16:0p_20:4)	-0.377702	0.2261	0.377702	negtive
PE(40:7e)	PE(16:0p_20:5)	0.738004	0.00613829	0.738004	positive
PE(40:7e)	PE(18:1e_19:1)	-0.730247	0.00700116	0.730247	negtive
PE(40:7e)	PE(37:3e)	-0.569102	0.0534573	0.569102	negtive
PE(40:7e)	PE(37:4e)	0.360223	0.250055	0.360223	positive
PE(40:7e)	PE(18:0_20:4)	-0.595462	0.0410685	0.595462	negtive
PE(40:7e)	PE(18:1_20:4)	-0.743075	0.00561918	0.743075	negtive
PE(40:7e)	PE(18:1e_20:4)	0.841633	0.000597531	0.841633	positive
PE(40:7e)	PE(16:0p_22:6)	0.844824	0.000542772	0.844824	positive
PE(40:7e)	DG(4:0_18:2)	-0.557566	0.0596238	0.557566	negtive
PE(40:7e)	PE(40:7e)	1	0	1	positive
PG(36:0)	PE(16:1e_20:4)	-0.710452	0.00961467	0.710452	negtive
PG(36:0)	PE(16:1e_20:5)	0.716118	0.00880277	0.716118	positive
PG(36:0)	PE(18:0_20:4)	-0.677399	0.015511	0.677399	negtive
PG(36:0)	PE(16:1e_22:6)	0.825198	0.000950783	0.825198	positive
PG(36:0)	PE(18:1e_22:5)	0.977587	4.29026e-08	0.977587	positive
PG(36:0)	PE(18:1e_22:6)	0.898356	7.18847e-05	0.898356	positive
PG(36:0)	PG(36:0)	1	0	1	positive
PI(18:1_18:2)	PE(16:1e_20:4)	-0.735801	0.00637478	0.735801	negtive
PI(18:1_18:2)	PE(16:1e_20:5)	0.817091	0.00117551	0.817091	positive
PI(18:1_18:2)	PE(18:0_20:4)	-0.589154	0.0438258	0.589154	negtive
PI(18:1_18:2)	PE(16:1e_22:6)	0.865834	0.000272138	0.865834	positive
PI(18:1_18:2)	PE(18:1e_22:5)	0.90612	4.89693e-05	0.90612	positive
PI(18:1_18:2)	PE(18:1e_22:6)	0.810858	0.00137448	0.810858	positive
PI(18:1_18:2)	PG(36:0)	0.873402	0.00020629	0.873402	positive
PI(18:1_18:2)	PI(18:1_18:2)	1	0	1	positive
SM(d36:0)	PE(16:1e_20:4)	-0.333624	0.289246	0.333624	negtive
SM(d36:0)	PE(16:1e_20:5)	0.858785	0.000347219	0.858785	positive
SM(d36:0)	PE(18:0_20:4)	-0.20806	0.516402	0.20806	negtive
SM(d36:0)	PE(16:1e_22:6)	0.881814	0.000148439	0.881814	positive
SM(d36:0)	PE(18:1e_22:5)	0.746119	0.00532389	0.746119	positive
SM(d36:0)	PE(18:1e_22:6)	0.883912	0.000136223	0.883912	positive
SM(d36:0)	PG(36:0)	0.736055	0.00634717	0.736055	positive
SM(d36:0)	PI(18:1_18:2)	0.727067	0.00737996	0.727067	positive
SM(d36:0)	CL(81:5)	0.564364	0.0559329	0.564364	positive
SM(d36:0)	Cer(d18:1_18:0)	0.5008	0.0972333	0.5008	positive
SM(d36:0)	CL(71:2)	0.593881	0.0417476	0.593881	positive
SM(d36:0)	CL(75:6)	0.924084	1.74649e-05	0.924084	positive
SM(d36:0)	PC(16:0_18:2)	0.68251	0.0144599	0.68251	positive
SM(d36:0)	PC(18:0_18:2)	0.779838	0.00277707	0.779838	positive
SM(d36:0)	PC(18:1e_18:1)	-0.513888	0.0874371	0.513888	negtive
SM(d36:0)	PC(18:1e_18:2)	-0.58225	0.0469904	0.58225	negtive
SM(d36:0)	PC(18:2_18:2)	0.564383	0.0559231	0.564383	positive
SM(d36:0)	PC(16:1e_20:4)	-0.697903	0.0116105	0.697903	negtive
SM(d36:0)	AcCa(16:1)	-0.324027	0.304188	0.324027	negtive
SM(d36:0)	LPC(18:1)	-0.344804	0.272373	0.344804	negtive
SM(d36:0)	LPC(20:4)	-0.334665	0.28765	0.334665	negtive
SM(d36:0)	AcCa(18:1)	-0.323361	0.305242	0.323361	negtive
SM(d36:0)	PC(8:1e_24:0)	0.665253	0.0182338	0.665253	positive
SM(d36:0)	PC(8:1e_24:1)	0.0685574	0.832337	0.0685574	positive
SM(d36:0)	PC(33:3)	-0.407966	0.188005	0.407966	negtive
SM(d36:0)	PC(34:2)	0.725107	0.00762102	0.725107	positive
SM(d36:0)	PC(16:1e_18:1)	-0.527362	0.0780739	0.527362	negtive
SM(d36:0)	PC(16:1e_18:3)	0.353046	0.260305	0.353046	positive
SM(d36:0)	PC(17:0_18:2)	0.838445	0.000656425	0.838445	positive
SM(d36:0)	PC(18:1e_18:1)	0.688553	0.013286	0.688553	positive
SM(d36:0)	PC(36:3e)	-0.0706314	0.827332	0.0706314	negtive
SM(d36:0)	PC(36:4)	0.615152	0.0332551	0.615152	positive
SM(d36:0)	PC(36:5e)	-0.638914	0.0253187	0.638914	negtive
SM(d36:0)	PC(18:3e_18:2)	-0.511669	0.0890486	0.511669	negtive
SM(d36:0)	PC(36:6)	0.872172	0.000216043	0.872172	positive
SM(d36:0)	PC(37:5e)	-0.616688	0.0326945	0.616688	negtive
SM(d36:0)	PC(18:1_20:3)	0.631981	0.0274745	0.631981	positive
SM(d36:0)	PC(38:4e)	-0.614018	0.0336739	0.614018	negtive
SM(d36:0)	PC(38:5e)	-0.854721	0.00039729	0.854721	negtive
SM(d36:0)	PE(12:1e_6:0)	0.515606	0.0862033	0.515606	positive
SM(d36:0)	PE(18:1e)	0.675782	0.015855	0.675782	positive
SM(d36:0)	PE(34:3e)	0.857869	0.000358054	0.857869	positive
SM(d36:0)	PE(18:0_18:1)	-0.305078	0.334927	0.305078	negtive
SM(d36:0)	PE(16:0p_20:4)	-0.0800162	0.804756	0.0800162	negtive
SM(d36:0)	PE(16:0p_20:5)	0.885616	0.00012689	0.885616	positive
SM(d36:0)	PE(18:1e_19:1)	-0.628169	0.0287149	0.628169	negtive
SM(d36:0)	PE(37:3e)	-0.463862	0.128766	0.463862	negtive
SM(d36:0)	PE(37:4e)	0.426663	0.166601	0.426663	positive
SM(d36:0)	PE(18:0_20:4)	-0.299159	0.344859	0.299159	negtive
SM(d36:0)	PE(18:1_20:4)	-0.583152	0.0465683	0.583152	negtive
SM(d36:0)	PE(18:1e_20:4)	0.861473	0.000316906	0.861473	positive
SM(d36:0)	PE(16:0p_22:6)	0.941405	4.92809e-06	0.941405	positive
SM(d36:0)	DG(4:0_18:2)	-0.248359	0.436361	0.248359	negtive
SM(d36:0)	PE(40:7e)	0.863151	0.000299047	0.863151	positive
SM(d36:0)	PE(18:1p_22:6)	0.946817	3.06357e-06	0.946817	positive
SM(d36:0)	SM(d36:0)	1	0	1	positive
SM(d40:1)	PE(16:1e_20:4)	-0.747988	0.00514849	0.747988	negtive
SM(d40:1)	PE(16:1e_20:5)	0.817859	0.00115262	0.817859	positive
SM(d40:1)	PE(18:0_20:4)	-0.560642	0.0579333	0.560642	negtive
SM(d40:1)	PE(16:1e_22:6)	0.858383	0.000351935	0.858383	positive
SM(d40:1)	PE(18:1e_22:5)	0.815919	0.00121113	0.815919	positive
SM(d40:1)	PE(18:1e_22:6)	0.851707	0.000437906	0.851707	positive
SM(d40:1)	PG(36:0)	0.785029	0.00248808	0.785029	positive
SM(d40:1)	PI(18:1_18:2)	0.814081	0.00126862	0.814081	positive
SM(d40:1)	CL(81:5)	0.498212	0.0992538	0.498212	positive
SM(d40:1)	Cer(d18:1_18:0)	0.356622	0.255168	0.356622	positive
SM(d40:1)	CL(71:2)	0.599931	0.0391912	0.599931	positive
SM(d40:1)	CL(75:6)	0.836534	0.00069381	0.836534	positive
SM(d40:1)	PC(16:0_18:2)	0.620751	0.0312437	0.620751	positive
SM(d40:1)	PC(18:0_18:2)	0.816053	0.00120701	0.816053	positive
SM(d40:1)	PC(18:1e_18:1)	-0.768599	0.00348987	0.768599	negtive
SM(d40:1)	PC(18:1e_18:2)	-0.636229	0.0261385	0.636229	negtive
SM(d40:1)	PC(18:2_18:2)	0.640499	0.0248436	0.640499	positive
SM(d40:1)	PC(16:1e_20:4)	-0.842918	0.000574989	0.842918	negtive
SM(d40:1)	AcCa(16:1)	-0.681974	0.0145676	0.681974	negtive
SM(d40:1)	LPC(18:1)	-0.632384	0.0273456	0.632384	negtive
SM(d40:1)	LPC(20:4)	-0.673959	0.0162497	0.673959	negtive
SM(d40:1)	AcCa(18:1)	-0.668345	0.0175099	0.668345	negtive
SM(d40:1)	PC(8:1e_24:0)	0.364964	0.243417	0.364964	positive
SM(d40:1)	PC(8:1e_24:1)	0.524714	0.0798573	0.524714	positive
SM(d40:1)	PC(33:3)	-0.634446	0.0266934	0.634446	negtive
SM(d40:1)	PC(34:2)	0.87105	0.000225244	0.87105	positive
SM(d40:1)	PC(16:1e_18:1)	-0.746174	0.00531867	0.746174	negtive
SM(d40:1)	PC(16:1e_18:3)	0.37043	0.235892	0.37043	positive
SM(d40:1)	PC(17:0_18:2)	0.752213	0.00476806	0.752213	positive
SM(d40:1)	PC(18:1e_18:1)	0.632342	0.0273592	0.632342	positive
SM(d40:1)	PC(36:3e)	-0.504457	0.0944255	0.504457	negtive
SM(d40:1)	PC(36:4)	0.755999	0.00444552	0.755999	positive
SM(d40:1)	PC(36:5e)	-0.851974	0.000434187	0.851974	negtive
SM(d40:1)	PC(18:3e_18:2)	-0.757744	0.00430258	0.757744	negtive
SM(d40:1)	PC(36:6)	0.746863	0.00525351	0.746863	positive
SM(d40:1)	PC(37:5e)	-0.772527	0.0032266	0.772527	negtive
SM(d40:1)	PC(18:1_20:3)	0.652063	0.0215703	0.652063	positive
SM(d40:1)	PC(38:4e)	-0.803824	0.00162907	0.803824	negtive
SM(d40:1)	PC(38:5e)	-0.881329	0.000151387	0.881329	negtive
SM(d40:1)	PE(12:1e_6:0)	0.423792	0.169783	0.423792	positive
SM(d40:1)	PE(18:1e)	0.56887	0.0535768	0.56887	positive
SM(d40:1)	PE(34:3e)	0.697034	0.0117592	0.697034	positive
SM(d40:1)	PE(18:0_18:1)	-0.607402	0.0361909	0.607402	negtive
SM(d40:1)	PE(16:0p_20:4)	-0.539989	0.0699434	0.539989	negtive
SM(d40:1)	PE(16:0p_20:5)	0.66728	0.0177569	0.66728	positive
SM(d40:1)	PE(18:1e_19:1)	-0.850544	0.000454416	0.850544	negtive
SM(d40:1)	PE(37:3e)	-0.607394	0.0361939	0.607394	negtive
SM(d40:1)	PE(37:4e)	0.382368	0.219947	0.382368	positive
SM(d40:1)	PE(18:0_20:4)	-0.607281	0.0362382	0.607281	negtive
SM(d40:1)	PE(18:1_20:4)	-0.817535	0.00116222	0.817535	negtive
SM(d40:1)	PE(18:1e_20:4)	0.760301	0.00409945	0.760301	positive
SM(d40:1)	PE(16:0p_22:6)	0.73639	0.00631083	0.73639	positive
SM(d40:1)	DG(4:0_18:2)	-0.605566	0.0369123	0.605566	negtive
SM(d40:1)	PE(40:7e)	0.843814	0.000559667	0.843814	positive
SM(d40:1)	PE(18:1p_22:6)	0.814991	0.0012399	0.814991	positive
SM(d40:1)	SM(d36:0)	0.659896	0.0195396	0.659896	positive
SM(d40:1)	SM(d40:1)	1	0	1	positive
SM(t36:2)	PE(16:1e_20:4)	-0.55918	0.0587323	0.55918	negtive
SM(t36:2)	PE(16:1e_20:5)	0.734772	0.00648749	0.734772	positive
SM(t36:2)	PE(18:0_20:4)	-0.619676	0.0316229	0.619676	negtive
SM(t36:2)	PE(16:1e_22:6)	0.733862	0.0065884	0.733862	positive
SM(t36:2)	PE(18:1e_22:5)	0.721383	0.00809509	0.721383	positive
SM(t36:2)	PE(18:1e_22:6)	0.735272	0.00643248	0.735272	positive
SM(t36:2)	PG(36:0)	0.73922	0.00601069	0.73922	positive
SM(t36:2)	PI(18:1_18:2)	0.70932	0.00978332	0.70932	positive
SM(t36:2)	CL(81:5)	0.834455	0.000736349	0.834455	positive
SM(t36:2)	Cer(d18:1_18:0)	0.579475	0.0483071	0.579475	positive
SM(t36:2)	CL(71:2)	0.674475	0.0161372	0.674475	positive
SM(t36:2)	CL(75:6)	0.743079	0.00561883	0.743079	positive
SM(t36:2)	PC(16:0_18:2)	0.564578	0.0558196	0.564578	positive
SM(t36:2)	PC(18:0_18:2)	0.72708	0.00737842	0.72708	positive
SM(t36:2)	PC(18:1e_18:1)	-0.677423	0.015506	0.677423	negtive
SM(t36:2)	PC(18:1e_18:2)	-0.585165	0.0456352	0.585165	negtive
SM(t36:2)	PC(18:2_18:2)	0.436947	0.155515	0.436947	positive
SM(t36:2)	PC(16:1e_20:4)	-0.719737	0.00831162	0.719737	negtive
SM(t36:2)	AcCa(16:1)	-0.663055	0.0187616	0.663055	negtive
SM(t36:2)	LPC(18:1)	-0.580186	0.0479671	0.580186	negtive
SM(t36:2)	LPC(20:4)	-0.624374	0.0299895	0.624374	negtive
SM(t36:2)	AcCa(18:1)	-0.676458	0.0157107	0.676458	negtive
SM(t36:2)	PC(8:1e_24:0)	0.495649	0.101282	0.495649	positive
SM(t36:2)	PC(8:1e_24:1)	0.66891	0.0173799	0.66891	positive
SM(t36:2)	PC(33:3)	-0.426631	0.166636	0.426631	negtive
SM(t36:2)	PC(34:2)	0.753728	0.00463698	0.753728	positive
SM(t36:2)	PC(16:1e_18:1)	-0.443676	0.148521	0.443676	negtive
SM(t36:2)	PC(16:1e_18:3)	0.648448	0.0225574	0.648448	positive
SM(t36:2)	PC(17:0_18:2)	0.763438	0.00386019	0.763438	positive
SM(t36:2)	PC(18:1e_18:1)	0.834993	0.000725163	0.834993	positive
SM(t36:2)	PC(36:3e)	-0.369289	0.237452	0.369289	negtive
SM(t36:2)	PC(36:4)	0.618271	0.0321236	0.618271	positive
SM(t36:2)	PC(36:5e)	-0.66361	0.0186273	0.66361	negtive
SM(t36:2)	PC(18:3e_18:2)	-0.495645	0.101285	0.495645	negtive
SM(t36:2)	PC(36:6)	0.580333	0.0478971	0.580333	positive
SM(t36:2)	PC(37:5e)	-0.589062	0.0438667	0.589062	negtive
SM(t36:2)	PC(18:1_20:3)	0.458408	0.133925	0.458408	positive
SM(t36:2)	PC(38:4e)	-0.796608	0.00192635	0.796608	negtive
SM(t36:2)	PC(38:5e)	-0.720127	0.00825996	0.720127	negtive
SM(t36:2)	PE(12:1e_6:0)	0.511644	0.0890675	0.511644	positive
SM(t36:2)	PE(18:1e)	0.66751	0.0177032	0.66751	positive
SM(t36:2)	PE(34:3e)	0.7692	0.00344855	0.7692	positive
SM(t36:2)	PE(18:0_18:1)	-0.655382	0.0206918	0.655382	negtive
SM(t36:2)	PE(16:0p_20:4)	-0.290465	0.359731	0.290465	negtive
SM(t36:2)	PE(16:0p_20:5)	0.697982	0.0115971	0.697982	positive
SM(t36:2)	PE(18:1e_19:1)	-0.655785	0.0205872	0.655785	negtive
SM(t36:2)	PE(37:3e)	-0.32031	0.310089	0.32031	negtive
SM(t36:2)	PE(37:4e)	0.623254	0.0303732	0.623254	positive
SM(t36:2)	PE(18:0_20:4)	-0.650083	0.0221071	0.650083	negtive
SM(t36:2)	PE(18:1_20:4)	-0.71945	0.00834974	0.71945	negtive
SM(t36:2)	PE(18:1e_20:4)	0.620279	0.0314096	0.620279	positive
SM(t36:2)	PE(16:0p_22:6)	0.667623	0.0176769	0.667623	positive
SM(t36:2)	DG(4:0_18:2)	-0.627438	0.0289573	0.627438	negtive
SM(t36:2)	PE(40:7e)	0.741955	0.00573092	0.741955	positive
SM(t36:2)	PE(18:1p_22:6)	0.723439	0.00783069	0.723439	positive
SM(t36:2)	SM(d36:0)	0.584583	0.0459038	0.584583	positive
SM(t36:2)	SM(d40:1)	0.692037	0.012642	0.692037	positive
SM(t36:2)	SM(t36:2)	1	0	1	positive
SM(t40:5)	PE(16:1e_20:4)	0.441959	0.150287	0.441959	positive
SM(t40:5)	PE(16:1e_20:5)	-0.61074	0.0349046	0.61074	negtive
SM(t40:5)	PE(18:0_20:4)	0.380329	0.222623	0.380329	positive
SM(t40:5)	PE(16:1e_22:6)	-0.479771	0.114467	0.479771	negtive
SM(t40:5)	PE(18:1e_22:5)	-0.319518	0.311355	0.319518	negtive
SM(t40:5)	PE(18:1e_22:6)	-0.373876	0.231221	0.373876	negtive
SM(t40:5)	PG(36:0)	-0.266234	0.402917	0.266234	negtive
SM(t40:5)	PI(18:1_18:2)	-0.457593	0.134707	0.457593	negtive
SM(t40:5)	CL(81:5)	-0.24183	0.448901	0.24183	negtive
SM(t40:5)	Cer(d18:1_18:0)	-0.171773	0.593473	0.171773	negtive
SM(t40:5)	CL(71:2)	-0.704065	0.0105956	0.704065	negtive
SM(t40:5)	CL(75:6)	-0.497929	0.0994762	0.497929	negtive
SM(t40:5)	PC(16:0_18:2)	-0.395943	0.202627	0.395943	negtive
SM(t40:5)	PC(18:0_18:2)	-0.446406	0.145743	0.446406	negtive
SM(t40:5)	PC(18:1e_18:1)	0.66103	0.0192577	0.66103	positive
SM(t40:5)	PC(18:1e_18:2)	0.776451	0.00297895	0.776451	positive
SM(t40:5)	PC(18:2_18:2)	-0.240643	0.451199	0.240643	negtive
SM(t40:5)	PC(16:1e_20:4)	0.670843	0.0169406	0.670843	positive
SM(t40:5)	AcCa(16:1)	0.356353	0.255553	0.356353	positive
SM(t40:5)	LPC(18:1)	0.531456	0.0753706	0.531456	positive
SM(t40:5)	LPC(20:4)	0.53902	0.0705459	0.53902	positive
SM(t40:5)	AcCa(18:1)	0.375944	0.228445	0.375944	positive
SM(t40:5)	PC(8:1e_24:0)	-0.481902	0.112634	0.481902	negtive
SM(t40:5)	PC(8:1e_24:1)	-0.221163	0.4897	0.221163	negtive
SM(t40:5)	PC(33:3)	0.394977	0.203831	0.394977	positive
SM(t40:5)	PC(34:2)	-0.44275	0.149472	0.44275	negtive
SM(t40:5)	PC(16:1e_18:1)	0.454986	0.137229	0.454986	positive
SM(t40:5)	PC(16:1e_18:3)	-0.426055	0.167272	0.426055	negtive
SM(t40:5)	PC(17:0_18:2)	-0.671449	0.0168046	0.671449	negtive
SM(t40:5)	PC(18:1e_18:1)	-0.23582	0.460596	0.23582	negtive
SM(t40:5)	PC(36:3e)	0.367775	0.239529	0.367775	positive
SM(t40:5)	PC(36:4)	-0.333004	0.290197	0.333004	negtive
SM(t40:5)	PC(36:5e)	0.628607	0.0285703	0.628607	positive
SM(t40:5)	PC(18:3e_18:2)	0.47664	0.117194	0.47664	positive
SM(t40:5)	PC(36:6)	-0.561056	0.0577086	0.561056	negtive
SM(t40:5)	PC(37:5e)	0.538914	0.0706116	0.538914	positive
SM(t40:5)	PC(18:1_20:3)	-0.193921	0.545906	0.193921	negtive
SM(t40:5)	PC(38:4e)	0.701001	0.0110917	0.701001	positive
SM(t40:5)	PC(38:5e)	0.639208	0.02523	0.639208	positive
SM(t40:5)	PE(12:1e_6:0)	-0.0107054	0.973659	0.0107054	negtive
SM(t40:5)	PE(18:1e)	-0.498219	0.0992482	0.498219	negtive
SM(t40:5)	PE(34:3e)	-0.670441	0.0170313	0.670441	negtive
SM(t40:5)	PE(18:0_18:1)	0.413897	0.18104	0.413897	positive
SM(t40:5)	PE(16:0p_20:4)	0.170643	0.595942	0.170643	positive
SM(t40:5)	PE(16:0p_20:5)	-0.622923	0.0304871	0.622923	negtive
SM(t40:5)	PE(18:1e_19:1)	0.623129	0.0304163	0.623129	positive
SM(t40:5)	PE(37:3e)	0.334734	0.287544	0.334734	positive
SM(t40:5)	PE(37:4e)	-0.442452	0.149778	0.442452	negtive
SM(t40:5)	PE(18:0_20:4)	0.396842	0.20151	0.396842	positive
SM(t40:5)	PE(18:1_20:4)	0.584364	0.0460049	0.584364	positive
SM(t40:5)	PE(18:1e_20:4)	-0.522329	0.0814876	0.522329	negtive
SM(t40:5)	PE(16:0p_22:6)	-0.488769	0.106864	0.488769	negtive
SM(t40:5)	DG(4:0_18:2)	0.353003	0.260367	0.353003	positive
SM(t40:5)	PE(40:7e)	-0.338934	0.281159	0.338934	negtive
SM(t40:5)	PE(18:1p_22:6)	-0.540124	0.0698598	0.540124	negtive
SM(t40:5)	SM(d36:0)	-0.471161	0.122069	0.471161	negtive
SM(t40:5)	SM(d40:1)	-0.50001	0.0978466	0.50001	negtive
SM(t40:5)	SM(t36:2)	-0.526568	0.078606	0.526568	negtive
SM(t40:5)	SM(t40:5)	1	0	1	positive
TG(16:0_18:1_22:4)	PE(16:1e_20:4)	0.803725	0.00163288	0.803725	positive
TG(16:0_18:1_22:4)	PE(16:1e_20:5)	-0.474735	0.118874	0.474735	negtive
TG(16:0_18:1_22:4)	PE(18:0_20:4)	0.675167	0.0159875	0.675167	positive
TG(16:0_18:1_22:4)	PE(16:1e_22:6)	-0.629573	0.0282536	0.629573	negtive
TG(16:0_18:1_22:4)	PE(18:1e_22:5)	-0.69618	0.0119067	0.69618	negtive
TG(16:0_18:1_22:4)	PE(18:1e_22:6)	-0.598324	0.0398592	0.598324	negtive
TG(16:0_18:1_22:4)	PG(36:0)	-0.616105	0.0329067	0.616105	negtive
TG(16:0_18:1_22:4)	PI(18:1_18:2)	-0.719437	0.0083515	0.719437	negtive
TG(16:0_18:1_22:4)	CL(81:5)	-0.154274	0.632134	0.154274	negtive
TG(16:0_18:1_22:4)	Cer(d18:1_18:0)	-0.301247	0.341338	0.301247	negtive
TG(16:0_18:1_22:4)	CL(71:2)	-0.394109	0.204916	0.394109	negtive
TG(16:0_18:1_22:4)	CL(75:6)	-0.499902	0.0979309	0.499902	negtive
TG(16:0_18:1_22:4)	PC(16:0_18:2)	-0.537938	0.0712225	0.537938	negtive
TG(16:0_18:1_22:4)	PC(18:0_18:2)	-0.614623	0.0334502	0.614623	negtive
TG(16:0_18:1_22:4)	PC(18:1e_18:1)	0.749715	0.00499026	0.749715	positive
TG(16:0_18:1_22:4)	PC(18:1e_18:2)	0.530794	0.0758033	0.530794	positive
TG(16:0_18:1_22:4)	PC(18:2_18:2)	-0.651049	0.0218441	0.651049	negtive
TG(16:0_18:1_22:4)	PC(16:1e_20:4)	0.755485	0.00448835	0.755485	positive
TG(16:0_18:1_22:4)	AcCa(16:1)	0.780074	0.00276338	0.780074	positive
TG(16:0_18:1_22:4)	LPC(18:1)	0.168725	0.600141	0.168725	positive
TG(16:0_18:1_22:4)	LPC(20:4)	0.290421	0.359807	0.290421	positive
TG(16:0_18:1_22:4)	AcCa(18:1)	0.789873	0.00223967	0.789873	positive
TG(16:0_18:1_22:4)	PC(8:1e_24:0)	-0.0907282	0.779156	0.0907282	negtive
TG(16:0_18:1_22:4)	PC(8:1e_24:1)	-0.559977	0.0582961	0.559977	negtive
TG(16:0_18:1_22:4)	PC(33:3)	0.847933	0.000493239	0.847933	positive
TG(16:0_18:1_22:4)	PC(34:2)	-0.727052	0.00738179	0.727052	negtive
TG(16:0_18:1_22:4)	PC(16:1e_18:1)	0.682208	0.0145206	0.682208	positive
TG(16:0_18:1_22:4)	PC(16:1e_18:3)	-0.0320505	0.921234	0.0320505	negtive
TG(16:0_18:1_22:4)	PC(17:0_18:2)	-0.338248	0.282197	0.338248	negtive
TG(16:0_18:1_22:4)	PC(18:1e_18:1)	-0.269025	0.397814	0.269025	negtive
TG(16:0_18:1_22:4)	PC(36:3e)	0.768751	0.00347936	0.768751	positive
TG(16:0_18:1_22:4)	PC(36:4)	-0.785515	0.00246223	0.785515	negtive
TG(16:0_18:1_22:4)	PC(36:5e)	0.750649	0.00490632	0.750649	positive
TG(16:0_18:1_22:4)	PC(18:3e_18:2)	0.649023	0.0223982	0.649023	positive
TG(16:0_18:1_22:4)	PC(36:6)	-0.515777	0.0860807	0.515777	negtive
TG(16:0_18:1_22:4)	PC(37:5e)	0.645696	0.0233307	0.645696	positive
TG(16:0_18:1_22:4)	PC(18:1_20:3)	-0.401129	0.196237	0.401129	negtive
TG(16:0_18:1_22:4)	PC(38:4e)	0.611376	0.0346634	0.611376	positive
TG(16:0_18:1_22:4)	PC(38:5e)	0.559832	0.058375	0.559832	positive
TG(16:0_18:1_22:4)	PE(12:1e_6:0)	-0.379824	0.223289	0.379824	negtive
TG(16:0_18:1_22:4)	PE(18:1e)	-0.477295	0.11662	0.477295	negtive
TG(16:0_18:1_22:4)	PE(34:3e)	-0.314786	0.318976	0.314786	negtive
TG(16:0_18:1_22:4)	PE(18:0_18:1)	0.669231	0.0173063	0.669231	positive
TG(16:0_18:1_22:4)	PE(16:0p_20:4)	0.695818	0.0119696	0.695818	positive
TG(16:0_18:1_22:4)	PE(16:0p_20:5)	-0.222757	0.486495	0.222757	negtive
TG(16:0_18:1_22:4)	PE(18:1e_19:1)	0.763414	0.003862	0.763414	positive
TG(16:0_18:1_22:4)	PE(37:3e)	0.846808	0.00051074	0.846808	positive
TG(16:0_18:1_22:4)	PE(37:4e)	0.000810587	0.998005	0.000810587	positive
TG(16:0_18:1_22:4)	PE(18:0_20:4)	0.673728	0.0163	0.673728	positive
TG(16:0_18:1_22:4)	PE(18:1_20:4)	0.779805	0.00277898	0.779805	positive
TG(16:0_18:1_22:4)	PE(18:1e_20:4)	-0.635707	0.0263002	0.635707	negtive
TG(16:0_18:1_22:4)	PE(16:0p_22:6)	-0.315516	0.317794	0.315516	negtive
TG(16:0_18:1_22:4)	DG(4:0_18:2)	0.766804	0.00361547	0.766804	positive
TG(16:0_18:1_22:4)	PE(40:7e)	-0.615447	0.033147	0.615447	negtive
TG(16:0_18:1_22:4)	PE(18:1p_22:6)	-0.495476	0.10142	0.495476	negtive
TG(16:0_18:1_22:4)	SM(d36:0)	-0.41686	0.177622	0.41686	negtive
TG(16:0_18:1_22:4)	SM(d40:1)	-0.652601	0.0214261	0.652601	negtive
TG(16:0_18:1_22:4)	SM(t36:2)	-0.381364	0.221263	0.381364	negtive
TG(16:0_18:1_22:4)	SM(t40:5)	0.411689	0.183613	0.411689	positive
TG(16:0_18:1_22:4)	TG(17:0_6:0_11:4)	-0.477271	0.116641	0.477271	negtive
TG(16:0_18:1_22:4)	AcCa(14:0)	0.734923	0.00647082	0.734923	positive
TG(16:0_18:1_22:4)	TG(16:0_18:1_22:4)	1	0	1	positive
TG(17:0_6:0_11:4)	PE(16:1e_20:4)	-0.578218	0.0489115	0.578218	negtive
TG(17:0_6:0_11:4)	PE(16:1e_20:5)	0.481058	0.113358	0.481058	positive
TG(17:0_6:0_11:4)	PE(18:0_20:4)	-0.477845	0.116139	0.477845	negtive
TG(17:0_6:0_11:4)	PE(16:1e_22:6)	0.47113	0.122097	0.47113	positive
TG(17:0_6:0_11:4)	PE(18:1e_22:5)	0.565908	0.0551179	0.565908	positive
TG(17:0_6:0_11:4)	PE(18:1e_22:6)	0.55193	0.0628089	0.55193	positive
TG(17:0_6:0_11:4)	PG(36:0)	0.601691	0.0384691	0.601691	positive
TG(17:0_6:0_11:4)	PI(18:1_18:2)	0.584214	0.0460745	0.584214	positive
TG(17:0_6:0_11:4)	CL(81:5)	0.112458	0.727861	0.112458	positive
TG(17:0_6:0_11:4)	Cer(d18:1_18:0)	0.2626	0.409608	0.2626	positive
TG(17:0_6:0_11:4)	CL(71:2)	0.405793	0.190597	0.405793	positive
TG(17:0_6:0_11:4)	CL(75:6)	0.456732	0.135536	0.456732	positive
TG(17:0_6:0_11:4)	PC(16:0_18:2)	0.183202	0.568727	0.183202	positive
TG(17:0_6:0_11:4)	PC(18:0_18:2)	0.599516	0.039363	0.599516	positive
TG(17:0_6:0_11:4)	PC(18:1e_18:1)	-0.451497	0.140651	0.451497	negtive
TG(17:0_6:0_11:4)	PC(18:1e_18:2)	-0.431888	0.160908	0.431888	negtive
TG(17:0_6:0_11:4)	PC(18:2_18:2)	0.567257	0.054412	0.567257	positive
TG(17:0_6:0_11:4)	PC(16:1e_20:4)	-0.606414	0.036578	0.606414	negtive
TG(17:0_6:0_11:4)	AcCa(16:1)	-0.498194	0.099268	0.498194	negtive
TG(17:0_6:0_11:4)	LPC(18:1)	-0.461889	0.130617	0.461889	negtive
TG(17:0_6:0_11:4)	LPC(20:4)	-0.463218	0.129369	0.463218	negtive
TG(17:0_6:0_11:4)	AcCa(18:1)	-0.491806	0.104375	0.491806	negtive
TG(17:0_6:0_11:4)	PC(8:1e_24:0)	0.183136	0.568868	0.183136	positive
TG(17:0_6:0_11:4)	PC(8:1e_24:1)	-0.0920571	0.775994	0.0920571	negtive
TG(17:0_6:0_11:4)	PC(33:3)	-0.553969	0.0616433	0.553969	negtive
TG(17:0_6:0_11:4)	PC(34:2)	0.546773	0.0658248	0.546773	positive
TG(17:0_6:0_11:4)	PC(16:1e_18:1)	-0.437104	0.15535	0.437104	negtive
TG(17:0_6:0_11:4)	PC(16:1e_18:3)	0.0311953	0.92333	0.0311953	positive
TG(17:0_6:0_11:4)	PC(17:0_18:2)	0.411018	0.184401	0.411018	positive
TG(17:0_6:0_11:4)	PC(18:1e_18:1)	0.40001	0.197605	0.40001	positive
TG(17:0_6:0_11:4)	PC(36:3e)	-0.293867	0.353871	0.293867	negtive
TG(17:0_6:0_11:4)	PC(36:4)	0.528758	0.0771451	0.528758	positive
TG(17:0_6:0_11:4)	PC(36:5e)	-0.626874	0.0291452	0.626874	negtive
TG(17:0_6:0_11:4)	PC(18:3e_18:2)	-0.332607	0.290809	0.332607	negtive
TG(17:0_6:0_11:4)	PC(36:6)	0.478123	0.115897	0.478123	positive
TG(17:0_6:0_11:4)	PC(37:5e)	-0.54726	0.0655358	0.54726	negtive
TG(17:0_6:0_11:4)	PC(18:1_20:3)	0.654704	0.0208691	0.654704	positive
TG(17:0_6:0_11:4)	PC(38:4e)	-0.525213	0.0795193	0.525213	negtive
TG(17:0_6:0_11:4)	PC(38:5e)	-0.567408	0.0543334	0.567408	negtive
TG(17:0_6:0_11:4)	PE(12:1e_6:0)	0.0584353	0.856847	0.0584353	positive
TG(17:0_6:0_11:4)	PE(18:1e)	0.324946	0.302739	0.324946	positive
TG(17:0_6:0_11:4)	PE(34:3e)	0.411306	0.184062	0.411306	positive
TG(17:0_6:0_11:4)	PE(18:0_18:1)	-0.541838	0.0688035	0.541838	negtive
TG(17:0_6:0_11:4)	PE(16:0p_20:4)	-0.460515	0.131917	0.460515	negtive
TG(17:0_6:0_11:4)	PE(16:0p_20:5)	0.419388	0.174737	0.419388	positive
TG(17:0_6:0_11:4)	PE(18:1e_19:1)	-0.626405	0.0293025	0.626405	negtive
TG(17:0_6:0_11:4)	PE(37:3e)	-0.570451	0.0527667	0.570451	negtive
TG(17:0_6:0_11:4)	PE(37:4e)	0.0708443	0.826818	0.0708443	positive
TG(17:0_6:0_11:4)	PE(18:0_20:4)	-0.525245	0.0794978	0.525245	negtive
TG(17:0_6:0_11:4)	PE(18:1_20:4)	-0.600386	0.0390036	0.600386	negtive
TG(17:0_6:0_11:4)	PE(18:1e_20:4)	0.630935	0.0278109	0.630935	positive
TG(17:0_6:0_11:4)	PE(16:0p_22:6)	0.420075	0.173959	0.420075	positive
TG(17:0_6:0_11:4)	DG(4:0_18:2)	-0.451796	0.140356	0.451796	negtive
TG(17:0_6:0_11:4)	PE(40:7e)	0.515643	0.086177	0.515643	positive
TG(17:0_6:0_11:4)	PE(18:1p_22:6)	0.530653	0.0758959	0.530653	positive
TG(17:0_6:0_11:4)	SM(d36:0)	0.634142	0.0267887	0.634142	positive
TG(17:0_6:0_11:4)	SM(d40:1)	0.453142	0.139031	0.453142	positive
TG(17:0_6:0_11:4)	SM(t36:2)	0.276401	0.38449	0.276401	positive
TG(17:0_6:0_11:4)	SM(t40:5)	-0.469066	0.123967	0.469066	negtive
TG(17:0_6:0_11:4)	TG(17:0_6:0_11:4)	1	0	1	positive
TG(18:1_18:2_22:4)	PE(16:1e_20:4)	0.717077	0.00867058	0.717077	positive
TG(18:1_18:2_22:4)	PE(16:1e_20:5)	-0.523567	0.0806385	0.523567	negtive
TG(18:1_18:2_22:4)	PE(18:0_20:4)	0.567677	0.0541937	0.567677	positive
TG(18:1_18:2_22:4)	PE(16:1e_22:6)	-0.643707	0.0239015	0.643707	negtive
TG(18:1_18:2_22:4)	PE(18:1e_22:5)	-0.648919	0.0224272	0.648919	negtive
TG(18:1_18:2_22:4)	PE(18:1e_22:6)	-0.561107	0.0576807	0.561107	negtive
TG(18:1_18:2_22:4)	PG(36:0)	-0.569754	0.0531228	0.569754	negtive
TG(18:1_18:2_22:4)	PI(18:1_18:2)	-0.733784	0.0065971	0.733784	negtive
TG(18:1_18:2_22:4)	CL(81:5)	-0.195921	0.54169	0.195921	negtive
TG(18:1_18:2_22:4)	Cer(d18:1_18:0)	-0.239586	0.453252	0.239586	negtive
TG(18:1_18:2_22:4)	CL(71:2)	-0.505316	0.0937734	0.505316	negtive
TG(18:1_18:2_22:4)	CL(75:6)	-0.526444	0.078689	0.526444	negtive
TG(18:1_18:2_22:4)	PC(16:0_18:2)	-0.603462	0.037752	0.603462	negtive
TG(18:1_18:2_22:4)	PC(18:0_18:2)	-0.643963	0.0238277	0.643963	negtive
TG(18:1_18:2_22:4)	PC(18:1e_18:1)	0.746147	0.00532119	0.746147	positive
TG(18:1_18:2_22:4)	PC(18:1e_18:2)	0.5907	0.0431384	0.5907	positive
TG(18:1_18:2_22:4)	PC(18:2_18:2)	-0.657336	0.0201872	0.657336	negtive
TG(18:1_18:2_22:4)	PC(16:1e_20:4)	0.761944	0.00397274	0.761944	positive
TG(18:1_18:2_22:4)	AcCa(16:1)	0.702329	0.0108746	0.702329	positive
TG(18:1_18:2_22:4)	LPC(18:1)	0.153572	0.633704	0.153572	positive
TG(18:1_18:2_22:4)	LPC(20:4)	0.273396	0.38989	0.273396	positive
TG(18:1_18:2_22:4)	AcCa(18:1)	0.71286	0.00926315	0.71286	positive
TG(18:1_18:2_22:4)	PC(8:1e_24:0)	-0.233777	0.464603	0.233777	negtive
TG(18:1_18:2_22:4)	PC(8:1e_24:1)	-0.587487	0.0445756	0.587487	negtive
TG(18:1_18:2_22:4)	PC(33:3)	0.791181	0.00217596	0.791181	positive
TG(18:1_18:2_22:4)	PC(34:2)	-0.716872	0.00869859	0.716872	negtive
TG(18:1_18:2_22:4)	PC(16:1e_18:1)	0.640796	0.0247551	0.640796	positive
TG(18:1_18:2_22:4)	PC(16:1e_18:3)	-0.151278	0.638842	0.151278	negtive
TG(18:1_18:2_22:4)	PC(17:0_18:2)	-0.402256	0.194865	0.402256	negtive
TG(18:1_18:2_22:4)	PC(18:1e_18:1)	-0.191964	0.550043	0.191964	negtive
TG(18:1_18:2_22:4)	PC(36:3e)	0.708972	0.0098357	0.708972	positive
TG(18:1_18:2_22:4)	PC(36:4)	-0.783858	0.00255116	0.783858	negtive
TG(18:1_18:2_22:4)	PC(36:5e)	0.728646	0.00719005	0.728646	positive
TG(18:1_18:2_22:4)	PC(18:3e_18:2)	0.622301	0.0307026	0.622301	positive
TG(18:1_18:2_22:4)	PC(36:6)	-0.566936	0.0545794	0.566936	negtive
TG(18:1_18:2_22:4)	PC(37:5e)	0.662725	0.0188417	0.662725	positive
TG(18:1_18:2_22:4)	PC(18:1_20:3)	-0.423808	0.169765	0.423808	negtive
TG(18:1_18:2_22:4)	PC(38:4e)	0.653384	0.0212175	0.653384	positive
TG(18:1_18:2_22:4)	PC(38:5e)	0.565906	0.0551187	0.565906	positive
TG(18:1_18:2_22:4)	PE(12:1e_6:0)	-0.395673	0.202962	0.395673	negtive
TG(18:1_18:2_22:4)	PE(18:1e)	-0.510609	0.0898258	0.510609	negtive
TG(18:1_18:2_22:4)	PE(34:3e)	-0.392878	0.206461	0.392878	negtive
TG(18:1_18:2_22:4)	PE(18:0_18:1)	0.573226	0.0513657	0.573226	positive
TG(18:1_18:2_22:4)	PE(16:0p_20:4)	0.590732	0.0431241	0.590732	positive
TG(18:1_18:2_22:4)	PE(16:0p_20:5)	-0.305025	0.335015	0.305025	negtive
[truncated: 18 more rows]
